# Supplementary material for: Crystal structures and Hirshfeld surface analyses of N,N-di­methyl­acetamide–1-(dimethyl-λ4-aza­nyl­idene)ethan-1-ol tribromide (1/1), N,N-di­methyl­acetamide–1-(dimethyl-λ4-aza­nyl­idene)ethan-1-ol di­bromido­iodate (1/1) and N,N-di­methyl­acetamide–1-(dimethyl-λ4-aza­nyl­idene)ethan-1-ol di­chlorido­iodate (1/1)
Source: Acta Crystallogr E Crystallogr Commun. 2023 Jul 4;79(Pt 8):690–7. doi: 10.1107/S2056989023005509 (PMC10439411; doi:10.1107/S2056989023005509)
Supplement: Supplementary file 1 [file e-79-00690-sup1.cif]

##############################################################################
#                                                                            #
# This CIF contains the data in a paper accepted for publication in          #
# Acta Crystallographica Section E. It conforms to the requirements of       #
# Notes for Authors for Acta Crystallographica Section E, and has been       #
# peer reviewed under the auspices of the IUCr Commission on Journals.       #
#                                                                            #
# Full details of the Crystallographic Information File format               #
# are given in the paper "The Crystallographic Information File (CIF):       #
# a New Standard Archive File for Crystallography" by S. R. Hall, F. H.      #
# Allen and I. D. Brown [Acta Cryst. (1991), A47, 655-685].                  #
#                                                                            #
# The current version of the core CIF dictionary is obtainable from          #
# ftp://ftp.iucr.org/pub/cif_core.dic.                                       #
#                                                                            #
# Software is freely available for graphical display of the structure(s)     #
# in this CIF. For information consult the CIF software page                 #
# http://www.iucr.org/resources/cif/software.                                #
#                                                                            #
# This file may be used for bona fide research purposes within the           #
# scientific community so long as proper attribution is given to the journal # 
# article from which it was obtained.                                        #
#                                                                            #
##############################################################################
data_I
_audit_creation_method     'SHELXL-2018/3'
_chemical_name_systematic
;\
<i>N</i>,<i>N</i>-Dimethylacetamide--\
1-(dimethyl-\l^4^-azanylidene)ethan-1-ol tribromide (1/1)
;
_chemical_name_common     ?
_chemical_formula_moiety     'C4 H9 N1 O1, C4 H10 N1 O1 +, Br3 -'
_chemical_formula_sum     'C8 H19 Br3 N2 O2'
_chemical_formula_iupac     'C4 H9 N1 O1, C4 H10 N1 O1 +, Br3 -'
_chemical_formula_weight     414.98
_chemical_melting_point     ?
_space_group_crystal_system     monoclinic
_space_group_name_H-M_alt     'P 21/n'
_space_group_name_Hall     '-P 2yn'
loop_
    _space_group_symop_operation_xyz
    'x, y, z'
    '-x+1/2, y+1/2, -z+1/2'
    '-x, -y, -z'
    'x-1/2, -y-1/2, z-1/2'
_cell_length_a     7.9009(4)
_cell_length_b     10.3466(6)
_cell_length_c     9.4948(5)
_cell_angle_alpha     90
_cell_angle_beta     107.703(2)
_cell_angle_gamma     90
_cell_volume     739.42(7)
_cell_formula_units_Z     2
_cell_measurement_reflns_used     3187
_cell_measurement_theta_min     2.99
_cell_measurement_theta_max     34.74
_cell_measurement_temperature     100(2)
_exptl_crystal_description     'fragment'
_exptl_crystal_colour     'orange'
_exptl_crystal_size_max     0.240
_exptl_crystal_size_mid     0.200
_exptl_crystal_size_min     0.140
_exptl_crystal_density_diffrn     1.864
_exptl_crystal_density_meas     ?
_exptl_crystal_density_method     ?
_exptl_crystal_F_000     404
_exptl_absorpt_coefficient_mu     8.171
_exptl_absorpt_correction_type     multi-scan
_exptl_absorpt_process_details
;
(SADABS; Bruker, 2008)
;
_exptl_absorpt_correction_T_min     0.315
_exptl_absorpt_correction_T_max     0.394
_diffrn_ambient_temperature     100(2)
_diffrn_source     ?
_diffrn_radiation_type     MoK\a
_diffrn_radiation_wavelength     0.71073
_diffrn_measurement_device_type     'Bruker Kappa APEXII area-detector'
_diffrn_measurement_method     '\w- and \f-scans'
_diffrn_detector_area_resol_mean     ?
_diffrn_reflns_number     11995
_diffrn_reflns_av_R_equivalents     0.0261
_diffrn_reflns_av_unetI/netI     0.0262
_diffrn_reflns_theta_min     4.472
_diffrn_reflns_theta_max     35.003
_diffrn_reflns_theta_full     25.242
_diffrn_measured_fraction_theta_max     0.991
_diffrn_measured_fraction_theta_full     0.996
_diffrn_reflns_limit_h_min     -12
_diffrn_reflns_limit_h_max     12
_diffrn_reflns_limit_k_min     -16
_diffrn_reflns_limit_k_max     16
_diffrn_reflns_limit_l_min     -15
_diffrn_reflns_limit_l_max     15
_refine_special_details     ?
_reflns_number_total     3239
_reflns_number_gt     2402
_reflns_threshold_expression     'I > 2\s(I)'
_refine_ls_structure_factor_coef     Fsqd
_refine_ls_matrix_type     full
_refine_ls_R_factor_all     0.0429
_refine_ls_R_factor_gt     0.0247
_refine_ls_wR_factor_gt     0.0511
_refine_ls_wR_factor_ref     0.0555
_refine_ls_goodness_of_fit_ref     1.013
_refine_ls_restrained_S_all     1.013
_refine_ls_number_reflns     3239
_refine_ls_number_parameters     73
_refine_ls_number_restraints     0
_refine_ls_hydrogen_treatment     constr
_refine_ls_weighting_scheme     calc
_refine_ls_weighting_details
              'w=1/[\s^2^(Fo^2^)+(0.0249P)^2^+0.0334P] where P=(Fo^2^+2Fc^2^)/3'
_atom_sites_solution_hydrogens     mixed
_atom_sites_solution_primary     dual
_atom_sites_solution_secondary     ?
_refine_ls_shift/su_max     0.002
_refine_ls_shift/su_mean     0.000
_refine_diff_density_max     0.429
_refine_diff_density_min     -0.784
_refine_ls_extinction_method     none
_refine_ls_extinction_coef     .
loop_
    _atom_type_symbol
    _atom_type_description
    _atom_type_scat_dispersion_real
    _atom_type_scat_dispersion_imag
    _atom_type_scat_source
    'C' 'C' 0.0033 0.0016
                         'International Tables Vol C Tables 4.2.6.8 and 6.1.1.4'
    'H' 'H' 0.0000 0.0000
                         'International Tables Vol C Tables 4.2.6.8 and 6.1.1.4'
    'N' 'N' 0.0061 0.0033
                         'International Tables Vol C Tables 4.2.6.8 and 6.1.1.4'
    'O' 'O' 0.0106 0.0060
                         'International Tables Vol C Tables 4.2.6.8 and 6.1.1.4'
    'Br' 'Br' -0.2901 2.4595
                         'International Tables Vol C Tables 4.2.6.8 and 6.1.1.4'
_computing_data_collection
;
APEX2 (Bruker, 2013)
;
_computing_cell_refinement
;
SAINT (Bruker, 2013)
;
_computing_data_reduction
;
SAINT (Bruker, 2013)
;
_computing_structure_solution
;
SHELXT (Sheldrick, 2015a)
;
_computing_structure_refinement
;
SHELXL (Sheldrick, 2015b)
;
_computing_molecular_graphics
;
ORTEP-3 for Windows (Farrugia, 2012)
;
_computing_publication_material
;
PLATON (Spek, 2020)
;
loop_
    _atom_site_type_symbol
    _atom_site_label
    _atom_site_fract_x
    _atom_site_fract_y
    _atom_site_fract_z
    _atom_site_U_iso_or_equiv
    _atom_site_adp_type
    _atom_site_calc_flag
    _atom_site_occupancy
    _atom_site_disorder_assembly
    _atom_site_disorder_group
    Br Br1 0.500000 0.500000 0.500000 0.01461(5) Uani d 1 . .
    Br Br2 0.26135(2) 0.50973(2) 0.62805(2) 0.02228(5) Uani d 1 . .
    O O1 0.85472(13) 0.45244(10) 0.98120(11) 0.0190(2) Uani d 1 . .
    H H1 1.000000 0.500000 1.000000 0.029 Uiso d 1 . .
    N N1 0.66034(15) 0.29961(10) 0.87188(13) 0.0153(2) Uani d 1 . .
    C C1 0.80749(18) 0.36364(12) 0.88341(15) 0.0146(2) Uani d 1 . .
    C C2 0.91855(19) 0.33325(14) 0.78479(16) 0.0193(3) Uani d 1 . .
    H H2A 1.028724 0.383619 0.816158 0.029 Uiso calc 1 . .
    H H2B 0.852428 0.355410 0.682486 0.029 Uiso calc 1 . .
    H H2C 0.947123 0.240846 0.791228 0.029 Uiso calc 1 . .
    C C3 0.55467(19) 0.32410(14) 0.97137(17) 0.0198(3) Uani d 1 . .
    H H3A 0.624789 0.374837 1.056242 0.030 Uiso calc 1 . .
    H H3B 0.521000 0.241642 1.006057 0.030 Uiso calc 1 . .
    H H3C 0.447312 0.372248 0.918561 0.030 Uiso calc 1 . .
    C C4 0.5868(2) 0.20268(14) 0.75764(17) 0.0214(3) Uani d 1 . .
    H H4A 0.658131 0.199738 0.689389 0.032 Uiso calc 1 . .
    H H4B 0.464005 0.225520 0.703018 0.032 Uiso calc 1 . .
    H H4C 0.589038 0.117778 0.803936 0.032 Uiso calc 1 . .
loop_
    _atom_site_aniso_label
    _atom_site_aniso_U_11
    _atom_site_aniso_U_22
    _atom_site_aniso_U_33
    _atom_site_aniso_U_12
    _atom_site_aniso_U_13
    _atom_site_aniso_U_23
    Br1 0.01420(9) 0.01516(8) 0.01360(8) 0.00133(6) 0.00293(7) -0.00072(6)
    Br2 0.01914(8) 0.02903(8) 0.02132(8) 0.00196(6) 0.01013(6) -0.00041(6)
    O1 0.0217(5) 0.0179(4) 0.0149(5) -0.0066(4) 0.0018(4) -0.0020(4)
    N1 0.0183(6) 0.0141(5) 0.0135(5) -0.0035(4) 0.0050(5) -0.0023(4)
    C1 0.0168(6) 0.0132(5) 0.0116(6) 0.0002(5) 0.0009(5) 0.0037(4)
    C2 0.0210(7) 0.0196(6) 0.0184(7) -0.0002(5) 0.0078(6) 0.0016(5)
    C3 0.0205(7) 0.0214(6) 0.0200(7) -0.0025(5) 0.0098(6) -0.0021(5)
    C4 0.0255(7) 0.0186(6) 0.0191(7) -0.0073(5) 0.0056(6) -0.0063(5)
_geom_special_details
;
 All esds (except the esd in the dihedral angle between two l.s. planes)
 are estimated using the full covariance matrix.  The cell esds are taken
 into account individually in the estimation of esds in distances, angles
 and torsion angles; correlations between esds in cell parameters are only
 used when they are defined by crystal symmetry.  An approximate (isotropic)
 treatment of cell esds is used for estimating esds involving l.s. planes.
;
loop_
    _geom_bond_atom_site_label_1
    _geom_bond_atom_site_label_2
    _geom_bond_site_symmetry_2
    _geom_bond_distance
    _geom_bond_publ_flag
    Br1 Br2 3_666 2.53725(17) ?
    Br1 Br2 . 2.53725(18) ?
    O1 C1 . 1.2786(16) ?
    O1 H1 . 1.2112 ?
    N1 C1 . 1.3134(17) ?
    N1 C3 . 1.4605(18) ?
    N1 C4 . 1.4618(18) ?
    C1 C2 . 1.4984(19) ?
    C2 H2A . 0.9800 ?
    C2 H2B . 0.9800 ?
    C2 H2C . 0.9800 ?
    C3 H3A . 0.9800 ?
    C3 H3B . 0.9800 ?
    C3 H3C . 0.9800 ?
    C4 H4A . 0.9800 ?
    C4 H4B . 0.9800 ?
    C4 H4C . 0.9800 ?
loop_
    _geom_angle_atom_site_label_1
    _geom_angle_atom_site_label_2
    _geom_angle_atom_site_label_3
    _geom_angle_site_symmetry_1
    _geom_angle_site_symmetry_3
    _geom_angle
    _geom_angle_publ_flag
    Br2 Br1 Br2 3_666 . 180.0 ?
    C1 O1 H1 . . 116.95 ?
    C1 N1 C3 . . 121.62(11) ?
    C1 N1 C4 . . 123.36(12) ?
    C3 N1 C4 . . 115.00(11) ?
    O1 C1 N1 . . 118.58(12) ?
    O1 C1 C2 . . 120.50(12) ?
    N1 C1 C2 . . 120.92(12) ?
    C1 C2 H2A . . 109.5 ?
    C1 C2 H2B . . 109.5 ?
    H2A C2 H2B . . 109.5 ?
    C1 C2 H2C . . 109.5 ?
    H2A C2 H2C . . 109.5 ?
    H2B C2 H2C . . 109.5 ?
    N1 C3 H3A . . 109.5 ?
    N1 C3 H3B . . 109.5 ?
    H3A C3 H3B . . 109.5 ?
    N1 C3 H3C . . 109.5 ?
    H3A C3 H3C . . 109.5 ?
    H3B C3 H3C . . 109.5 ?
    N1 C4 H4A . . 109.5 ?
    N1 C4 H4B . . 109.5 ?
    H4A C4 H4B . . 109.5 ?
    N1 C4 H4C . . 109.5 ?
    H4A C4 H4C . . 109.5 ?
    H4B C4 H4C . . 109.5 ?
loop_
    _geom_torsion_atom_site_label_1
    _geom_torsion_atom_site_label_2
    _geom_torsion_atom_site_label_3
    _geom_torsion_atom_site_label_4
    _geom_torsion_site_symmetry_1
    _geom_torsion_site_symmetry_2
    _geom_torsion_site_symmetry_3
    _geom_torsion_site_symmetry_4
    _geom_torsion
    _geom_torsion_publ_flag
    C3 N1 C1 O1 . . . . -2.46(19) ?
    C4 N1 C1 O1 . . . . 175.52(13) ?
    C3 N1 C1 C2 . . . . 177.27(12) ?
    C4 N1 C1 C2 . . . . -4.8(2) ?
loop_
    _geom_hbond_atom_site_label_D
    _geom_hbond_atom_site_label_H
    _geom_hbond_atom_site_label_A
    _geom_hbond_site_symmetry_A
    _geom_hbond_distance_DH
    _geom_hbond_distance_HA
    _geom_hbond_distance_DA
    _geom_hbond_angle_DHA
    _geom_hbond_publ_flag
    C2 H2A O1 3_767 0.98 2.52 3.2622(18) 132.4 yes
    C2 H2B Br2 3_666 0.98 3.14 4.0788(15) 161.8 yes
    C2 H2C Br1 2_646 0.98 3.13 3.9596(14) 143.1 yes
    C3 H3A Br2 3_667 0.98 3.10 4.0216(15) 158.2 yes
    C3 H3C Br2 . 0.98 3.05 3.8847(15) 143.4 yes
    O1 H1 O1 3_767 1.21 1.21 2.4224(15) 180 yes
    C3 H3A O1 . 0.98 2.29 2.6940(19) 104 no
_shelx_space_group_comment
;
The symmetry employed for this shelxl refinement is uniquely defined
by the following loop, which should always be used as a source of
symmetry information in preference to the above space-group names.
They are only intended as comments.
;
_shelx_estimated_absorpt_T_min     0.244
_shelx_estimated_absorpt_T_max     0.394
_shelx_hkl_file
;
  -1   0   0   -0.10    0.01
   1   0   0   -0.06    0.03
   2   0   0   50.80    1.15
  -2   0   0   51.23    1.01
   3   0   0    0.04    0.17
  -3   0   0   -0.09    0.08
   3   0   0    0.03    0.14
   4   0   0  267.46    5.36
  -4   0   0  266.64    5.02
   4   0   0  268.91    4.68
   5   0   0   -0.18    0.22
   5   0   0    0.11    0.29
  -5   0   0    0.14    0.13
   6   0   0   13.11    0.85
   6   0   0   10.85    0.63
   7   0   0    0.26    0.36
   7   0   0   -0.20    0.42
   8   0   0   78.45    2.31
   8   0   0   74.39    1.94
   9   0   0   -0.05    0.63
   9   0   0   -0.19    0.51
  10   0   0    1.83    0.80
  11   0   0   -0.51    0.89
  12   0   0   20.92    1.74
   1  -1   0   53.97    0.91
   1   1   0   51.08    0.92
   1   1   0   51.72    1.04
   2  -1   0    6.62    0.30
  -2  -1   0    7.21    0.26
   2  -1   0    6.74    0.17
   2   1   0    6.67    0.34
   2   1   0    6.65    0.20
   2   1   0    6.98    0.26
   3  -1   0   76.16    1.51
  -3  -1   0   78.97    1.57
   3   1   0   78.86    1.57
   3   1   0   76.62    1.35
  -3   1   0   79.31    1.50
   3   1   0   77.62    1.73
  -4  -1   0    1.05    0.16
   4  -1   0    0.73    0.23
   4  -1   0    0.57    0.26
   4   1   0    0.20    0.25
   4   1   0    0.58    0.09
   4   1   0    0.53    0.22
  -4   1   0    0.66    0.11
   4   1   0    0.58    0.08
   5  -1   0  121.57    2.33
   5  -1   0  112.00    2.67
   5   1   0  114.49    2.31
  -5   1   0  122.08    2.27
   5   1   0  113.79    2.65
   6  -1   0    0.04    0.41
   6  -1   0   -0.32    0.28
   6   1   0   -0.30    0.38
   6   1   0    0.48    0.34
   7  -1   0   -0.12    0.35
   7  -1   0   -0.21    0.42
   7   1   0    0.16    0.36
   7   1   0    0.06    0.48
   8  -1   0    0.18    0.43
   8  -1   0   -0.15    0.57
   8   1   0    0.47    0.46
   8   1   0    0.45    0.55
   9  -1   0   45.60    1.93
   9   1   0   48.45    1.87
   9   1   0   45.86    1.56
  10  -1   0   -1.13    0.76
  10   1   0    0.19    0.59
  10   1   0   -0.48    0.70
  11  -1   0   -0.29    0.85
  11   1   0   -0.63    0.65
  11   1   0    0.39    0.89
  12  -1   0    0.13    0.97
  12   1   0   -0.59    0.98
   0  -2   0  515.23    8.54
   0   2   0  504.36    8.61
   1  -2   0  110.33    1.90
   1   2   0  107.74    1.90
   2  -2   0  136.72    2.32
   2   2   0  130.32    2.70
   2   2   0  134.91    2.63
   2   2   0  135.46    2.34
   3  -2   0   -0.07    0.08
   3   2   0    0.32    0.19
   3   2   0   -0.07    0.09
   3   2   0    0.09    0.13
   4  -2   0  412.77    6.86
   4  -2   0  413.00    6.84
   4   2   0  406.80    6.88
   4   2   0  414.49    7.72
   4   2   0  400.65    7.98
   5  -2   0   -0.24    0.34
   5   2   0   -0.16    0.24
   5   2   0    0.36    0.33
   5   2   0    0.10    0.11
   5   2   0    0.14    0.12
  -5   2   0    0.02    0.10
   6  -2   0    5.66    0.62
   6   2   0    7.09    0.65
   6   2   0    5.48    0.50
   6   2   0    5.52    0.22
   7  -2   0    0.52    0.48
   7   2   0    0.07    0.45
   7   2   0    0.12    0.37
   8  -2   0  124.11    3.26
   8   2   0  122.20    2.75
   8   2   0  128.10    3.23
   9  -2   0    0.02    0.71
   9   2   0   -0.51    0.46
   9   2   0   -0.63    0.59
  10  -2   0    1.69    0.84
  10   2   0    1.28    0.61
  10   2   0    1.39    0.83
  11  -2   0    0.82    0.97
  11   2   0    1.34    0.71
  11   2   0    0.53    0.93
  12  -2   0   12.39    1.46
   0  -3   0   -0.46    0.11
   0   3   0   -0.33    0.11
   1  -3   0  110.35    1.93
  -1  -3   0  108.09    1.94
   1   3   0  108.10    1.94
  -1   3   0  106.07    1.92
   2  -3   0   34.41    0.70
  -2  -3   0   32.44    0.72
   2   3   0   34.53    0.85
   2   3   0   34.59    0.73
   3  -3   0   33.20    0.68
   3   3   0   32.50    0.85
   3   3   0   32.06    0.71
   4  -3   0    0.79    0.13
   4   3   0    1.39    0.31
   4   3   0    0.94    0.16
   4   3   0    0.85    0.22
   5  -3   0   84.74    1.53
   5  -3   0   84.54    1.49
   5   3   0   83.26    2.07
   5   3   0   83.39    1.86
   5   3   0   85.04    1.57
   6  -3   0    1.55    0.48
   6   3   0    2.02    0.20
   6   3   0    1.01    0.43
   7  -3   0    2.21    0.59
   7   3   0    2.04    0.54
   7   3   0    1.53    0.43
   7   3   0    1.93    0.18
   8  -3   0    2.34    0.68
   8   3   0    2.38    0.53
   8   3   0    1.36    0.60
   9  -3   0   53.92    2.13
   9   3   0   56.92    2.09
   9   3   0   54.05    1.70
  10  -3   0    1.55    0.92
  10   3   0    0.45    0.63
  10   3   0   -0.03    0.81
  11  -3   0    1.78    1.01
  11   3   0    1.83    0.71
   0  -4   0  547.45    9.14
   0   4   0  534.28    9.14
   1  -4   0    9.01    0.34
  -1   4   0    9.34    0.34
   1   4   0    9.51    0.36
  -2  -4   0   38.70    0.87
   2  -4   0   40.92    0.86
   2   4   0   40.61    1.01
  -2   4   0   39.43    0.85
   2   4   0   40.37    0.89
  -3  -4   0   11.65    0.42
   3  -4   0   12.46    0.41
   3   4   0   12.19    0.42
   3   4   0   12.78    0.51
   4  -4   0  291.96    4.97
   4   4   0  289.64    5.03
   4   4   0  290.77    5.66
   5  -4   0    1.10    0.17
   5   4   0    0.55    0.28
   5   4   0    0.69    0.20
   6  -4   0    6.61    0.30
   6   4   0    6.75    0.43
   6   4   0    6.96    0.50
   7  -4   0    7.51    0.81
   7   4   0    6.84    0.62
   7   4   0    7.71    0.43
   8  -4   0   99.81    2.90
   8   4   0   96.61    2.35
   8   4   0   98.92    1.76
   9  -4   0    1.22    0.81
   9   4   0    1.75    0.62
  10  -4   0    1.90    0.92
  10   4   0    1.47    0.64
  11  -4   0   -0.40    0.92
  11   4   0   -0.27    0.67
   0  -5   0    0.08    0.16
   0   5   0    0.05    0.15
   1  -5   0   76.70    1.52
  -1  -5   0   78.71    1.53
  -1   5   0   75.48    1.51
   1   5   0   78.62    1.54
  -2  -5   0    0.33    0.17
   2  -5   0    0.25    0.17
   2   5   0    0.23    0.21
   2   5   0    0.57    0.18
  -2   5   0    0.36    0.17
   3  -5   0    7.83    0.38
  -3  -5   0    7.94    0.39
   3   5   0    7.79    0.43
  -3   5   0    6.83    0.36
   3   5   0    7.66    0.50
  -4  -5   0    2.28    0.26
   4  -5   0    1.74    0.23
   4   5   0    2.14    0.34
   4   5   0    2.12    0.27
   5  -5   0  108.73    2.04
   5   5   0  112.92    2.48
   5   5   0  110.38    2.12
   6  -5   0    5.56    0.30
   6   5   0    4.76    0.36
   6   5   0    4.96    0.48
   7   5   0    2.98    0.47
   7   5   0    3.06    0.34
   8  -5   0    6.30    0.93
   8   5   0    6.81    0.40
   8   5   0    5.98    0.67
   9  -5   0   22.56    1.59
   9   5   0   21.56    1.13
  10  -5   0    0.49    0.89
  10   5   0    0.13    0.59
  11  -5   0   -0.86    0.94
  11   5   0    0.66    0.67
   0  -6   0  519.37    8.83
   0   6   0  512.62    8.83
   1  -6   0   34.96    0.87
  -1  -6   0   35.36    0.90
  -1   6   0   35.43    0.89
   1   6   0   36.07    0.90
   1   6   0   36.16    1.00
  -2  -6   0   14.60    0.55
   2  -6   0   13.93    0.54
  -2   6   0   14.20    0.54
   2   6   0   15.08    0.36
   2   6   0   14.40    0.63
   2   6   0   14.31    0.60
   3  -6   0   10.83    0.48
  -3  -6   0    9.21    0.51
   3   6   0    9.96    0.53
   3   6   0   10.88    0.58
  -3   6   0   10.48    0.46
  -4  -6   0  194.73    3.64
   4  -6   0  201.13    3.59
   4   6   0  200.85    3.66
   4   6   0  205.37    4.16
   5  -6   0    1.02    0.24
   5   6   0    1.00    0.36
   5   6   0    1.10    0.29
   6  -6   0    7.76    0.45
   6   6   0    8.65    0.51
   6   6   0    9.26    0.68
   7  -6   0    2.12    0.25
   7   6   0    2.27    0.49
   7   6   0    1.73    0.36
   8  -6   0   42.64    1.98
   8   6   0   45.38    1.15
   9  -6   0    6.77    1.11
   9   6   0    6.33    0.77
  10  -6   0    0.04    0.89
  10   6   0    0.39    0.65
  11  -6   0    0.40    0.96
  11   6   0    2.20    0.78
   0  -7   0   -0.23    0.21
   0   7   0    0.14    0.21
   1  -7   0   49.64    1.16
  -1  -7   0   49.85    1.19
  -1   7   0   49.72    1.16
   1   7   0   50.69    1.21
   1   7   0   50.71    1.33
  -2  -7   0    0.38    0.25
   2  -7   0    0.09    0.21
   2   7   0    0.06    0.23
   2   7   0    0.40    0.28
   2   7   0    0.56    0.14
  -2   7   0    0.20    0.22
   3  -7   0   27.84    0.81
  -3  -7   0   28.10    0.84
   3   7   0   28.16    0.98
  -3   7   0   28.09    0.79
   3   7   0   26.00    0.86
  -4  -7   0    0.78    0.30
   4  -7   0    1.07    0.28
   4   7   0    0.90    0.29
   4   7   0    0.60    0.34
   5  -7   0   32.20    0.86
   5   7   0   32.76    0.99
   5   7   0   30.79    1.11
   6  -7   0    5.35    0.39
   6   7   0    5.25    0.48
   6   7   0    5.48    0.59
   7  -7   0    1.60    0.29
   7   7   0    1.64    0.40
   7   7   0    1.65    0.52
   8  -7   0    1.77    0.85
   8   7   0    2.32    0.44
   9  -7   0   26.65    1.84
   9   7   0   29.73    0.96
   9   7   0   26.27    1.26
  10  -7   0    0.93    1.02
  10   7   0    0.67    0.69
  11  -7   0   -0.88    1.00
   0  -8   0  129.42    2.51
   0   8   0  126.69    2.50
   0   8   0  124.93    2.77
   1  -8   0   39.17    1.05
  -1  -8   0   41.39    1.08
   1   8   0   40.43    1.20
   1   8   0   40.31    1.11
  -1   8   0   39.51    1.05
  -2  -8   0   12.80    0.68
   2  -8   0   12.23    0.62
   2   8   0   12.77    0.41
   2   8   0   11.33    0.69
   2   8   0   12.48    0.64
  -2   8   0   11.95    0.58
   3  -8   0    4.59    0.41
  -3  -8   0    4.91    0.44
   3   8   0    3.98    0.43
  -3   8   0    4.45    0.37
   3   8   0    4.54    0.50
  -4  -8   0  182.18    3.41
   4  -8   0  178.25    3.33
   4   8   0  172.85    3.86
   4   8   0  177.11    3.42
   5  -8   0   12.60    0.66
   5   8   0   12.96    0.80
   5   8   0   12.48    0.75
   6  -8   0    0.32    0.31
   6   8   0    0.53    0.41
   6   8   0    0.77    0.46
   7  -8   0    4.86    0.42
   7   8   0    5.03    0.56
   7   8   0    4.47    0.67
   8  -8   0   37.98    0.96
   8   8   0   38.35    1.25
   9  -8   0   -0.14    0.93
   9   8   0   -0.18    0.44
   9   8   0   -0.08    0.60
  10  -8   0    1.67    1.12
  10   8   0    0.49    0.72
   0  -9   0   -0.04    0.30
   0   9   0   -0.17    0.30
   0   9   0   -0.40    0.29
  -1  -9   0   34.49    1.05
   1  -9   0   33.37    1.02
  -1   9   0   36.33    1.09
   1   9   0   36.51    1.17
  -1   9   0   35.24    1.03
   1   9   0   34.41    1.05
   2  -9   0    4.79    0.45
   2   9   0    4.34    0.51
   2   9   0    6.26    0.52
  -2   9   0    6.29    0.47
  -3  -9   0    3.56    0.44
   3  -9   0    3.29    0.40
  -3   9   0    2.97    0.37
   3   9   0    3.04    0.50
   3   9   0    2.38    0.41
   4  -9   0    0.19    0.33
   4   9   0    0.02    0.40
   4   9   0    0.24    0.35
   5  -9   0   28.15    0.92
   5   9   0   26.06    1.05
   5   9   0   26.87    1.19
   6  -9   0    0.95    0.36
   6   9   0    1.07    0.56
   6   9   0    0.42    0.46
   7  -9   0    4.43    0.47
   7   9   0    5.42    0.75
   7   9   0    4.87    0.62
   8  -9   0    3.57    0.42
   8   9   0    4.26    0.77
   8   9   0    3.57    0.60
   9  -9   0   17.32    1.59
   9   9   0   15.42    0.99
  10  -9   0    2.19    1.19
  10   9   0    2.71    0.78
   0 -10   0   95.58    2.14
   0  10   0   97.75    2.13
   0  10   0   98.56    2.36
   1 -10   0   16.49    0.78
  -1 -10   0   17.00    0.83
   1  10   0   16.50    0.84
  -1  10   0   19.18    0.80
   1  10   0   18.21    0.63
  -1  10   0   15.94    0.77
   1  10   0   16.74    0.80
  -2 -10   0    1.33    0.41
   2 -10   0    0.49    0.36
   2  10   0    0.43    0.39
   2  10   0    0.32    0.35
  -2  10   0    0.48    0.35
  -2  10   0    0.28    0.33
   3 -10   0   27.63    1.00
  -3 -10   0   27.33    1.02
   3  10   0   28.08    1.17
   3  10   0   30.80    1.12
  -3  10   0   26.56    0.95
   4 -10   0   68.84    1.67
   4  10   0   64.66    1.96
   4  10   0   71.28    1.80
  -4  10   0   69.80    1.70
   5 -10   0    1.80    0.44
   5  10   0    2.57    0.60
   5  10   0    1.65    0.51
   6 -10   0    0.62    0.41
   6  10   0    0.97    0.57
   6  10   0    0.61    0.50
   7 -10   0    2.20    0.46
   7  10   0    2.91    0.69
   7  10   0    2.59    0.59
   8 -10   0   23.75    0.90
   8  10   0   25.27    1.40
   8  10   0   21.98    1.16
   9 -10   0    1.45    1.10
   9  10   0    0.35    0.58
   0 -11   0   -0.15    0.41
   0  11   0   -0.08    0.37
   0  11   0   -0.25    0.37
  -1 -11   0   30.23    1.11
   1 -11   0   28.77    1.11
   1  11   0   27.99    1.14
  -1  11   0   30.93    1.13
  -1  11   0   29.39    1.07
   1  11   0   31.54    1.12
  -2 -11   0    4.54    0.57
   2 -11   0    5.41    0.56
   2  11   0    6.58    0.64
  -2  11   0    5.17    0.53
   2  11   0    5.41    0.65
  -2  11   0    4.49    0.54
   3 -11   0    2.57    0.46
  -3 -11   0    2.81    0.54
   3  11   0    1.89    0.51
  -3  11   0    2.58    0.45
   3  11   0    3.49    0.53
   4 -11   0    1.51    0.44
   4  11   0    1.45    0.51
   4  11   0    0.53    0.50
   5 -11   0   25.11    1.00
   5  11   0   21.26    1.18
   5  11   0   25.37    1.16
   6 -11   0   -0.48    0.43
   6  11   0    0.50    0.61
   6  11   0    0.49    0.56
   7 -11   0    3.06    0.53
   7  11   0    2.72    0.76
   7  11   0    2.19    0.64
   8 -11   0    1.61    0.49
   8  11   0    1.96    0.68
   9 -11   0    5.79    1.35
   9  11   0    5.28    0.77
   0 -12   0   32.78    1.21
   0  12   0   33.18    1.28
   0  12   0   32.54    1.21
  -1 -12   0    6.41    0.66
   1 -12   0    7.59    0.68
  -1  12   0    7.34    0.68
   1  12   0    8.09    0.73
  -1  12   0    8.13    0.70
   1  12   0    7.57    0.69
  -2 -12   0    0.74    0.49
   2 -12   0    2.27    0.50
  -2  12   0    1.74    0.46
   2  12   0    1.58    0.54
   2  12   0    0.96    0.50
  -2  12   0    1.51    0.49
   3 -12   0    6.10    0.63
  -3 -12   0    7.52    0.72
   3  12   0    5.88    0.66
  -3  12   0    7.08    0.63
   3  12   0    5.79    0.71
   4 -12   0   44.51    1.40
   4  12   0   44.97    1.65
   4  12   0   43.73    1.47
   5 -12   0    5.53    0.64
   5  12   0    4.88    0.72
   5  12   0    5.15    0.78
   6 -12   0    0.88    0.50
   6  12   0    0.90    0.63
   7 -12   0    1.71    0.55
   7  12   0    1.84    0.68
   8 -12   0   13.45    0.88
   8  12   0   12.24    1.01
   0 -13   0    0.32    0.50
   0  13   0   -0.54    0.50
   0  13   0   -0.54    0.45
   1 -13   0    8.76    0.78
  -1 -13   0   10.20    0.85
   1  13   0    9.55    0.83
   1  13   0   11.19    0.87
  -1  13   0   11.51    0.84
  -1  13   0   10.62    0.80
  -2 -13   0   -0.15    0.51
   2 -13   0   -0.24    0.52
   2  13   0   -0.58    0.49
  -2  13   0    0.59    0.46
   2  13   0    0.40    0.52
  -3 -13   0    6.80    0.76
   3 -13   0    4.60    0.64
   3  13   0    5.83    0.76
   3  13   0    4.95    0.70
   4 -13   0    1.62    0.58
   4  13   0    2.00    0.66
   4  13   0    2.36    0.63
   5 -13   0    7.69    0.75
   5  13   0    9.03    0.86
   6 -13   0    0.74    0.58
   6  13   0    1.78    0.72
   7 -13   0    1.96    0.59
   7  13   0    1.42    0.71
   0 -14   0   22.81    1.25
   0  14   0   23.49    1.16
   0  14   0   22.27    1.19
  -1 -14   0    2.59    0.68
   1 -14   0    4.18    0.71
   1  14   0    3.07    0.68
   1  14   0    2.74    0.66
  -1  14   0    2.79    0.62
  -1  14   0    3.38    0.63
   2 -14   0    0.21    0.57
  -2 -14   0    0.48    0.63
  -2  14   0   -0.01    0.49
   2  14   0    1.73    0.63
   2  14   0    0.35    0.57
   3 -14   0    1.25    0.57
   3  14   0    2.28    0.71
   4 -14   0   17.62    1.06
   4  14   0   16.80    1.12
   5 -14   0    8.01    0.80
   5  14   0    6.72    0.88
   6 -14   0    1.14    0.63
   6  14   0    0.68    0.69
   0 -15   0    0.52    0.62
   0  15   0    0.34    0.65
   1 -15   0    4.89    0.77
  -1 -15   0    7.26    0.91
  -1  15   0    5.87    0.75
   1  15   0    6.07    0.87
   2 -15   0    0.04    0.59
  -2 -15   0    0.32    0.65
   2  15   0    0.42    0.70
   3 -15   0    3.00    0.72
   3  15   0    1.88    0.75
   4 -15   0    1.09    0.65
   4  15   0   -0.30    0.65
   5 -15   0    4.80    0.77
   5  15   0    3.67    0.86
   0 -16   0   10.83    1.01
  -1 -16   0    1.43    0.75
   1 -16   0    3.41    0.81
   1  16   0    1.28    0.71
  -2 -16   0    0.27    0.76
   2 -16   0   -0.02    0.68
   2  16   0   -0.38    0.69
   3 -16   0    6.33    0.83
   3  16   0    5.35    0.87
  12   0  -1    0.41    0.92
  11   0  -1    4.25    1.04
  10   0  -1    0.58    0.80
  10   0  -1    0.13    0.54
   9   0  -1    4.66    0.66
   9   0  -1    3.65    0.77
   8   0  -1   -0.48    0.39
   8   0  -1    0.07    0.57
   7   0  -1   73.36    2.09
   7   0  -1   75.83    1.80
   6   0  -1   -0.16    0.28
   6   0  -1   -0.08    0.33
   5   0  -1    1.05    0.34
   5   0  -1    0.65    0.25
   4   0  -1   -0.07    0.21
   4   0  -1    0.01    0.06
   4   0  -1   -0.22    0.16
   4   0  -1   -0.04    0.07
   3   0  -1  362.99    6.68
   3   0  -1  362.83    6.06
   3   0  -1  352.90    6.01
   2   0  -1   -0.10    0.07
   2   0  -1   -0.28    0.09
   1   0  -1   -0.02    0.03
  -1   0   1   -0.09    0.03
   0   0   1   -0.15    0.02
   1   0   1  240.29    4.02
   1   0   1  237.63    3.97
   2   0   1   -0.04    0.07
   2   0   1   -0.16    0.10
   2   0   1    1.42    0.20
   3   0   1  153.65    3.26
  -3   0  -1  162.96    3.07
   3   0   1  160.00    2.85
   3   0   1  159.75    2.68
   3   0   1  160.39    2.70
   4   0   1   -0.33    0.23
   4   0   1   -0.14    0.18
   5   0   1  307.24    6.37
   5   0   1  323.88    5.58
   6   0   1   -0.24    0.28
   6   0   1    0.44    0.42
   7   0   1    8.73    0.66
   7   0   1    7.79    0.77
   8   0   1    0.10    0.42
   8   0   1   -0.34    0.54
   9   0   1  115.44    2.67
   9   0   1  102.71    3.10
  10   0   1    0.05    0.78
  11   0   1    0.79    0.96
  12  -1  -1   21.82    1.73
  11  -1  -1    0.10    0.82
  11   1  -1    0.10    0.61
  11   1  -1    0.73    0.86
  10  -1  -1    2.92    0.90
  10   1  -1    1.19    0.58
  10   1  -1    1.34    0.78
 -10   1   1    0.96    0.46
   9  -1  -1    1.55    0.67
   9   1  -1    0.10    0.66
   9   1  -1    0.24    0.48
  -8  -1   1  159.76    3.07
   8  -1  -1  161.69    3.36
   8  -1  -1  162.26    3.94
   8   1  -1  158.71    3.32
   8   1  -1  167.06    3.89
   7  -1  -1    5.71    0.54
   7  -1  -1    4.97    0.65
   7   1  -1    5.25    0.56
   7   1  -1    6.27    0.70
   6  -1  -1   35.38    1.02
   6  -1  -1   33.67    1.22
   6   1  -1   32.03    1.01
   6   1  -1   34.42    1.23
   5  -1  -1    3.22    0.44
   5  -1  -1    3.06    0.34
   5   1  -1    2.95    0.18
   5   1  -1    2.23    0.36
   5   1  -1    2.75    0.23
   5   1  -1    2.46    0.32
   5   1  -1    2.80    0.14
   4  -1  -1  471.04    8.18
   4  -1  -1  482.85    8.10
   4  -1  -1  489.77    8.08
   4   1  -1  499.87    8.12
   4   1  -1  486.88    9.37
   4   1  -1  479.97    8.18
   4   1  -1  488.53    9.03
   3  -1  -1    6.32    0.31
   3  -1  -1    5.81    0.20
   3   1  -1    5.97    0.25
   3   1  -1    6.22    0.39
   3   1  -1    6.15    0.23
   2  -1  -1   61.98    1.08
  -2  -1   1   61.34    1.10
   2   1  -1   61.28    1.11
   2   1  -1   59.86    1.29
   1  -1  -1   50.36    0.91
   1  -1  -1   51.71    0.97
  -1   1   1   49.98    0.94
   1   1  -1   50.64    0.93
   0  -1  -1   -0.33    0.03
   1  -1   1   14.96    0.34
  -1  -1  -1   15.92    0.39
   1   1   1   15.05    0.33
   1   1   1   15.19    0.33
   2  -1   1    4.77    0.19
  -2  -1  -1    5.05    0.24
   2  -1   1    5.09    0.26
   2  -1   1    4.29    0.30
   2   1   1    4.85    0.18
   2   1   1    4.42    0.32
   3  -1   1   11.14    0.27
   3  -1   1   11.01    0.45
   3  -1   1   10.81    0.28
  -3  -1  -1   11.16    0.38
   3  -1   1   11.36    0.51
   3   1   1   11.16    0.29
   3   1   1   11.87    0.51
   4  -1   1  247.08    4.32
   4  -1   1  245.16    4.95
   4   1   1  241.54    4.94
   4   1   1  248.96    4.10
   4   1   1  239.05    4.11
   4   1   1  240.88    4.30
   5  -1   1    0.10    0.27
   5  -1   1    0.03    0.31
   5   1   1    0.14    0.26
   5   1   1    0.02    0.34
   6  -1   1    0.70    0.40
   6  -1   1    1.74    0.38
   6   1   1    1.25    0.36
   6   1   1    0.90    0.46
   7  -1   1    0.15    0.38
   7  -1   1    0.70    0.50
   7   1   1    0.45    0.51
   7   1   1    0.24    0.39
   8  -1   1   23.36    1.05
   8  -1   1   23.65    1.30
   8   1   1   23.07    1.02
   8   1   1   24.46    1.38
   9  -1   1   -0.68    0.70
   9   1   1   -0.04    0.55
   9   1   1   -0.08    0.64
  10  -1   1    8.27    1.16
  10   1   1    6.66    0.84
  10   1   1    7.85    1.14
  11  -1   1   -0.62    0.86
  11   1   1    0.13    0.95
  12  -2  -1    0.02    1.02
  12   2  -1    0.50    0.99
  12   2  -1    0.70    0.71
  11  -2  -1    7.28    1.14
  11   2  -1    4.57    1.04
  11   2  -1    5.59    0.82
  10  -2  -1    0.06    0.75
  10   2  -1   -0.81    0.67
  10   2  -1   -0.27    0.54
   9  -2  -1    3.77    0.83
   9   2  -1    7.11    0.76
   9   2  -1    4.61    0.80
   8  -2  -1    0.26    0.60
   8   2  -1   -0.03    0.41
   8   2  -1   -0.27    0.55
   7  -2  -1   75.69    2.22
  -7  -2   1   76.54    1.55
   7   2  -1   77.11    1.83
   7   2  -1   75.19    2.11
  -6  -2   1    2.43    0.25
   6  -2  -1    2.83    0.51
   6   2  -1    2.69    0.28
   6   2  -1    2.22    0.16
   6   2  -1    1.86    0.46
   6   2  -1    1.81    0.37
   6   2  -1    2.35    0.18
  -5  -2   1    1.29    0.17
   5  -2  -1    1.34    0.11
   5  -2  -1    1.44    0.13
   5   2  -1    1.61    0.30
   5   2  -1    1.29    0.16
   5   2  -1    0.48    0.33
   5   2  -1    1.04    0.20
  -4  -2   1    0.35    0.12
   4   2  -1    0.65    0.18
   4   2  -1    0.49    0.26
   4   2  -1    0.56    0.14
  -3  -2   1  130.08    2.25
   3  -2  -1  128.72    2.24
   3   2  -1  128.61    2.28
   3   2  -1  127.45    2.66
   3   2  -1  132.85    2.57
  -2  -2   1    0.48    0.09
   2  -2  -1    0.31    0.09
  -2   2   1    0.43    0.07
   2   2  -1    0.35    0.12
   2   2  -1    0.28    0.15
   1  -2  -1    5.68    0.20
  -1  -2   1    5.95    0.24
   1  -2  -1    5.93    0.21
   1   2  -1    5.73    0.25
  -1   2   1    5.76    0.19
   0  -2  -1   13.28    0.36
   0  -2  -1   13.85    0.33
   0  -2   1   13.19    0.35
   0   2   1   13.31    0.32
   0   2   1   13.04    0.35
   0   2  -1   13.34    0.35
   1  -2   1 1000.00   16.42
  -1  -2  -1  946.67   18.06
   1   2   1  960.29   16.35
   1   2   1  952.82   18.09
   1   2   1  937.56   16.17
   2  -2   1    3.82    0.20
  -2  -2  -1    3.58    0.23
   2   2   1    4.04    0.21
   2   2   1    3.42    0.24
   3  -2   1   25.46    0.54
   3   2   1   25.50    0.56
   3   2   1   25.72    0.69
   3   2   1   25.43    0.82
   4  -2   1   14.43    0.67
   4  -2   1   13.53    0.32
   4  -2   1   12.36    0.35
   4   2   1   13.45    0.65
   4   2   1   13.56    0.37
   5  -2   1  268.60    5.55
   5   2   1  267.56    4.82
   5   2   1  277.34    4.57
   5   2   1  265.01    4.56
  -5   2  -1  270.01    5.09
   5   2   1  262.89    5.52
   6  -2   1    1.94    0.51
   6   2   1    1.16    0.44
   6   2   1    1.70    0.39
   7  -2   1    4.16    0.65
   7   2   1    4.21    0.53
   7   2   1    5.02    0.69
   8  -2   1    3.22    0.71
   8   2   1    3.68    0.59
   8   2   1    3.37    0.70
   9  -2   1   49.35    2.03
   9   2   1   50.36    2.02
   9   2   1   48.85    1.60
  10  -2   1    0.11    0.85
  10   2   1    0.57    0.83
  10   2   1   -0.36    0.59
  11  -2   1    5.16    1.17
  11   2   1    3.63    0.78
  12  -3  -1   22.06    1.80
  12   3  -1   27.89    1.43
  11  -3  -1    0.05    0.92
 -11   3   1   -0.14    0.56
  11   3  -1    0.16    0.64
  11   3  -1    1.12    0.91
  10  -3  -1    6.50    1.02
  10   3  -1    5.44    0.98
  10   3  -1    6.03    0.78
   9  -3  -1    1.05    0.77
   9   3  -1    1.22    0.64
   9   3  -1    0.55    0.55
   8  -3  -1   61.21    2.15
   8   3  -1   63.33    1.75
   8   3  -1   66.78    2.04
   7  -3  -1    3.00    0.64
   7   3  -1    2.68    0.59
   7   3  -1    2.78    0.47
   7   3  -1    2.48    0.36
   7   3  -1    2.54    0.21
   6  -3  -1   14.32    0.37
  -6  -3   1   14.69    0.46
   6  -3  -1   15.42    0.39
   6   3  -1   15.29    0.61
   6   3  -1   14.96    0.83
   6   3  -1   13.84    0.47
   5  -3  -1   11.80    0.38
  -5  -3   1   12.07    0.37
   5  -3  -1   11.68    0.36
   5   3  -1   11.37    0.52
   5   3  -1   12.06    0.42
   5   3  -1   11.71    0.73
   4  -3  -1  432.60    7.40
  -4  -3   1  442.24    7.43
   4   3  -1  433.67    8.52
   4   3  -1  445.99    8.32
   4   3  -1  443.80    7.47
  -3  -3   1   20.46    0.41
   3  -3  -1   20.04    0.48
  -3   3   1   20.72    0.45
   3   3  -1   19.79    0.54
   3   3  -1   19.39    0.67
   2  -3  -1    0.71    0.12
  -2  -3   1    0.18    0.13
  -2   3   1    0.92    0.11
   2   3  -1    0.37    0.14
   1  -3  -1   11.09    0.33
  -1  -3   1   10.92    0.36
  -1   3   1   10.34    0.32
  -1   3   1   10.87    0.34
   1   3  -1   11.52    0.36
   0  -3  -1  668.05   10.93
   0  -3   1  660.69   10.85
   0   3   1  611.47   11.01
   0   3   1  654.35   12.33
   0   3   1  632.71   10.92
   1  -3   1    8.39    0.33
  -1  -3  -1    8.04    0.30
  -1  -3  -1    8.68    0.35
   1   3   1    8.06    0.34
   1   3   1    8.30    0.31
   1   3   1    8.12    0.25
  -1   3  -1    7.95    0.30
   2  -3   1    8.58    0.32
  -2  -3  -1    7.78    0.29
   2   3   1    7.85    0.29
   2   3   1    8.08    0.36
   3  -3   1    0.03    0.12
   3   3   1    0.34    0.18
   3   3   1   -0.03    0.12
   4  -3   1  128.76    2.23
   4   3   1  124.98    2.27
   4   3   1  126.92    2.62
   5  -3   1    2.78    0.46
   5  -3   1    2.98    0.17
   5  -3   1    3.38    0.22
   5   3   1    3.05    0.23
   5   3   1    2.59    0.44
   6  -3   1    2.21    0.55
   6   3   1    2.68    0.23
   6   3   1    1.62    0.40
   6   3   1    3.36    0.54
   7  -3   1    0.64    0.52
   7   3   1   -0.02    0.43
   7   3   1   -0.03    0.52
   8  -3   1   26.61    1.38
   8   3   1   24.72    1.34
   8   3   1   25.91    1.10
   9  -3   1   -0.04    0.76
   9   3   1   -0.02    0.52
  10  -3   1    6.58    1.08
  10   3   1    7.96    0.88
  11  -3   1    0.55    0.98
  11   3   1   -0.28    0.68
  12  -4  -1    0.86    1.07
  11  -4  -1    2.25    1.04
 -11   4   1    2.65    0.67
  11   4  -1    3.63    0.77
  10  -4  -1   -1.05    0.73
  10   4  -1   -0.16    0.57
   9  -4  -1    6.15    1.00
   9   4  -1    6.96    0.94
   9   4  -1    7.87    0.76
   8  -4  -1    1.10    0.65
   8   4  -1    0.62    0.61
   8   4  -1    0.46    0.46
   8   4  -1    1.15    0.23
   7   4  -1   49.71    1.44
   7   4  -1   51.66    1.11
   7   4  -1   53.90    1.73
   7   4  -1   52.56    1.40
   6  -4  -1    0.22    0.17
   6   4  -1    0.29    0.28
   6   4  -1   -0.20    0.40
   6   4  -1    0.42    0.22
   5  -4  -1   -0.01    0.15
   5   4  -1    0.38    0.26
   5   4  -1    0.45    0.35
   5   4  -1    0.29    0.20
   4  -4  -1    0.03    0.15
  -4   4   1    0.05    0.09
   4   4  -1    0.07    0.18
   4   4  -1   -0.28    0.20
  -3  -4   1  265.14    4.55
   3  -4  -1  256.71    4.49
  -3   4   1  262.74    4.88
   3   4  -1  257.69    4.55
   2  -4  -1    3.20    0.22
  -2  -4   1    4.04    0.27
  -2   4   1    3.87    0.24
   2   4  -1    3.60    0.25
  -2   4   1    4.15    0.24
  -1  -4   1    5.50    0.34
   1  -4  -1    5.43    0.30
  -1   4   1    5.42    0.29
   1   4  -1    5.31    0.31
   0  -4  -1   22.14    0.57
   0   4   1   21.79    0.62
   0   4   1   23.71    0.57
   0   4  -1   22.54    0.58
   1  -4   1  462.18    7.74
  -1  -4  -1  460.37    7.74
  -1   4  -1  447.54    7.74
   1   4   1  456.40    7.72
   1   4   1  452.14    7.74
   2  -4   1   68.98    1.36
  -2  -4  -1   72.03    1.38
   2   4   1   71.36    1.56
  -2   4  -1   69.07    1.35
   2   4   1   70.21    1.23
   2   4   1   69.99    1.38
  -3  -4  -1   13.55    0.45
   3  -4   1   12.25    0.42
   3   4   1   13.08    0.43
   3   4   1   12.63    0.55
   4  -4   1    8.21    0.35
   4   4   1    8.26    0.41
   4   4   1    8.42    0.48
   5  -4   1  194.44    3.28
   5   4   1  187.06    3.35
   5   4   1  183.67    3.85
   6  -4   1    0.68    0.51
   6  -4   1    0.80    0.15
   6   4   1    0.75    0.23
   7  -4   1    3.84    0.68
   7   4   1    2.95    0.52
   7   4   1    3.20    0.29
   8  -4   1    0.09    0.61
   8   4   1    0.59    0.47
   9  -4   1   51.98    2.06
   9   4   1   54.49    1.73
  10  -4   1    1.06    0.91
  10   4   1    2.23    0.72
  11  -4   1    0.48    0.93
  11   4   1    0.64    0.72
  11  -5  -1    1.42    1.03
 -11   5   1    2.21    0.68
  11   5  -1    2.82    0.73
  10  -5  -1    0.97    0.91
  10   5  -1    0.12    0.59
   9  -5  -1    0.36    0.80
   9   5  -1    0.91    0.55
   8  -5  -1  123.23    3.32
   8   5  -1  117.16    2.70
   8   5  -1  121.88    2.28
   8   5  -1  122.22    2.79
   7  -5  -1    0.99    0.21
   7   5  -1    0.88    0.39
   7   5  -1    1.52    0.30
   6  -5  -1   10.07    0.44
   6   5  -1    9.16    0.63
   6   5  -1    9.57    0.54
   5  -5  -1   23.12    0.63
  -5   5   1   22.73    0.52
   5   5  -1   23.17    0.72
   5   5  -1   23.70    0.87
   4  -5  -1  198.69    3.49
  -4  -5   1  194.83    3.55
  -4   5   1  202.31    3.75
   4   5  -1  195.29    4.02
   4   5  -1  194.90    3.56
  -3  -5   1    8.94    0.46
   3  -5  -1    9.15    0.41
  -3   5   1    8.13    0.38
  -3   5   1    9.52    0.36
   3   5  -1    9.30    0.48
   2  -5  -1   13.33    0.47
  -2   5   1   13.73    0.47
   2   5  -1   12.98    0.53
  -2   5   1   12.99    0.45
  -1  -5   1    1.55    0.22
   1  -5  -1    1.54    0.20
  -1   5   1    1.69    0.20
  -1   5   1    1.69    0.22
   1   5  -1    1.46    0.22
   0  -5   1  220.21    3.87
   0  -5  -1  215.85    3.85
   0   5  -1  215.12    3.86
   0   5   1  212.74    3.84
   0   5   1  226.06    4.26
   1  -5   1   12.01    0.47
  -1  -5  -1   12.61    0.45
  -1   5  -1   10.74    0.44
   1   5   1   11.09    0.48
   1   5   1   11.32    0.36
  -2  -5  -1    0.17    0.17
   2  -5   1    0.20    0.18
  -2   5  -1    0.34    0.16
   2   5   1    0.01    0.09
   2   5   1   -0.08    0.17
   2   5   1    0.31    0.21
  -3  -5  -1    7.36    0.42
   3  -5   1    7.14    0.38
   3   5   1    8.42    0.48
   3   5   1    6.89    0.39
  -3   5  -1    7.23    0.38
   4  -5   1  184.25    3.24
  -4  -5  -1  177.30    3.26
   4   5   1  183.00    3.75
   4   5   1  181.78    3.29
   5  -5   1    6.72    0.40
   5   5   1    6.98    0.53
   5   5   1    6.55    0.39
   6  -5   1    2.49    0.23
   6   5   1    2.25    0.30
   7  -5   1    0.70    0.15
   7  -5   1    1.01    0.59
   7   5   1    1.19    0.29
   8  -5   1   13.61    1.22
   8   5   1   14.07    0.91
   8   5   1   14.61    0.60
   9  -5   1    1.24    0.85
   9   5   1    1.19    0.65
  10  -5   1    7.21    1.18
  10   5   1    6.21    0.89
  11  -5   1    0.12    0.99
  11   5   1    1.19    0.76
  11  -6  -1    6.02    1.22
  11   6  -1    5.96    0.89
  10  -6  -1    2.36    1.00
  10   6  -1    2.05    0.72
   9  -6  -1    4.71    0.94
   9   6  -1    4.17    0.40
   9   6  -1    3.58    0.68
   8   6  -1   -0.28    0.41
   8   6  -1    0.41    0.34
   7  -6  -1   35.30    0.86
   7   6  -1   36.11    1.01
   7   6  -1   33.65    1.23
   6  -6  -1    9.90    0.50
   6   6  -1   10.14    0.58
   6   6  -1   10.26    0.71
   5  -6  -1    3.92    0.32
   5   6  -1    4.07    0.39
  -5   6   1    4.49    0.27
   5   6  -1    3.71    0.46
   4  -6  -1    4.66    0.33
  -4  -6   1    4.89    0.38
   4   6  -1    4.91    0.47
   4   6  -1    5.25    0.40
  -4   6   1    4.23    0.31
  -4   6   1    5.36    0.33
   3  -6  -1  183.73    3.28
  -3  -6   1  179.03    3.33
   3   6  -1  183.20    3.35
   3   6  -1  177.75    3.75
  -3   6   1  182.17    3.53
  -3   6   1  178.98    3.26
  -2  -6   1    3.22    0.31
   2  -6  -1    3.17    0.29
  -2   6   1    3.49    0.29
   2   6  -1    2.82    0.30
  -2   6   1    3.08    0.28
  -1  -6   1    0.47    0.22
   1  -6  -1    0.11    0.19
  -1   6   1    0.31    0.19
  -1   6   1    0.29    0.18
   1   6  -1    0.32    0.20
   0  -6  -1   19.54    0.62
   0  -6   1   19.23    0.63
   0   6  -1   18.92    0.63
   0   6   1   19.02    0.61
   0   6   1   20.09    0.66
   1  -6   1  161.04    2.99
  -1  -6  -1  166.91    3.00
   1   6   1  162.07    3.33
  -1   6  -1  162.96    2.99
   1   6   1  163.55    2.90
   1   6   1  159.67    2.99
   2  -6   1    7.34    0.45
  -2  -6  -1    8.82    0.45
  -2   6  -1    8.93    0.43
   2   6   1    8.41    0.28
   2   6   1    8.56    0.46
   2   6   1    8.34    0.50
  -3  -6  -1   15.07    0.60
   3  -6   1   15.66    0.53
   3   6   1   13.93    0.60
  -3   6  -1   13.27    0.54
   3   6   1   14.44    0.66
  -4  -6  -1   10.10    0.52
   4  -6   1   10.03    0.48
   4   6   1   10.91    0.55
   4   6   1   10.10    0.61
   5  -6   1  155.52    2.82
   5   6   1  154.39    2.90
   5   6   1  150.86    3.34
   6  -6   1    5.23    0.34
   6   6   1    5.05    0.54
   6   6   1    4.28    0.40
   7  -6   1    2.91    0.76
   7  -6   1    2.57    0.26
   7   6   1    3.15    0.40
   8  -6   1    1.38    0.82
   8   6   1    1.93    0.38
   8   6   1    1.55    0.58
   9  -6   1   57.06    2.20
   9   6   1   54.54    1.81
  10  -6   1   -0.86    0.80
  10   6   1    1.29    0.69
  11  -6   1    0.94    1.06
  11  -7  -1    0.38    1.02
 -11   7   1    0.51    0.72
  11   7  -1   -0.10    0.72
  10  -7  -1    1.22    1.02
  10   7  -1    2.52    0.74
   9  -7  -1    1.10    0.92
   9   7  -1    1.53    0.43
   9   7  -1    1.80    0.61
   8  -7  -1   62.99    1.33
   8   7  -1   64.20    1.56
   8   7  -1   65.61    1.91
   7  -7  -1   12.92    0.57
   7   7  -1   12.58    0.76
   7   7  -1   10.86    0.82
   6  -7  -1    2.20    0.32
   6   7  -1    2.67    0.41
   6   7  -1    2.60    0.51
   5  -7  -1    8.81    0.54
   5   7  -1    8.27    0.54
   5   7  -1    8.27    0.65
  -5   7   1    9.61    0.41
   4  -7  -1  160.91    3.00
  -4  -7   1  159.38    3.09
  -4   7   1  163.57    3.20
   4   7  -1  165.22    3.12
   4   7  -1  158.30    3.50
   3  -7  -1   22.69    0.74
  -3  -7   1   21.39    0.76
  -3   7   1   23.74    0.71
   3   7  -1   23.78    0.79
   3   7  -1   23.35    0.89
  -3   7   1   23.80    0.71
  -2  -7   1    7.61    0.51
   2  -7  -1    8.65    0.47
   2   7  -1    9.12    0.53
  -2   7   1    7.97    0.45
  -2   7   1    7.72    0.46
   1  -7  -1    1.52    0.27
  -1  -7   1    1.01    0.27
  -1   7   1    1.17    0.25
  -1   7   1    1.07    0.25
   1   7  -1    1.04    0.27
   0  -7  -1  194.36    3.54
   0  -7   1  192.85    3.55
   0   7   1  189.88    3.53
   0   7  -1  192.47    3.55
   0   7   1  193.52    3.90
   1  -7   1    0.68    0.25
  -1  -7  -1    0.76    0.25
   1   7   1    1.24    0.20
   1   7   1    0.73    0.25
  -1   7  -1    1.37    0.26
   1   7   1    1.03    0.29
  -2  -7  -1    1.97    0.31
   2  -7   1    1.66    0.28
   2   7   1    1.36    0.16
   2   7   1    1.61    0.30
  -2   7  -1    1.63    0.27
   2   7   1    1.00    0.31
   3  -7   1   17.30    0.65
  -3  -7  -1   16.99    0.66
   3   7   1   18.61    0.68
  -3   7  -1   17.29    0.65
   3   7   1   17.13    0.76
   4  -7   1   39.44    1.00
   4   7   1   39.13    1.05
   4   7   1   40.09    1.24
   5  -7   1    3.89    0.37
   5   7   1    3.69    0.42
   5   7   1    3.32    0.50
   6  -7   1    7.85    0.45
   6   7   1    8.00    0.69
   6   7   1    8.18    0.55
   7  -7   1    0.18    0.26
   7   7   1    0.65    0.38
   8  -7   1   27.18    1.72
   8   7   1   26.06    0.96
   9  -7   1    0.02    0.90
   9   7   1    0.61    0.61
  10  -7   1    0.32    0.99
  10   7   1    1.04    0.73
  10  -8  -1    0.47    0.94
  10   8  -1    0.24    0.71
   9   8  -1    1.55    0.50
   8  -8  -1    1.82    0.37
   8   8  -1    1.42    0.47
   8   8  -1    1.16    0.58
   7  -8  -1   22.98    0.81
   7   8  -1   23.99    0.96
   7   8  -1   22.09    1.09
   6  -8  -1    0.10    0.30
   6   8  -1    0.27    0.39
   6   8  -1   -0.21    0.41
   5  -8  -1    5.18    0.44
   5   8  -1    5.57    0.53
   5   8  -1    5.33    0.62
   4  -8  -1    0.36    0.30
  -4  -8   1    0.47    0.32
  -4   8   1    0.19    0.23
   4   8  -1    0.71    0.33
   4   8  -1    0.65    0.38
  -3  -8   1   64.52    1.52
   3  -8  -1   63.85    1.47
  -3   8   1   63.63    1.46
   3   8  -1   66.73    1.57
   3   8  -1   63.73    1.74
  -3   8   1   65.29    1.53
   2  -8  -1    3.52    0.39
  -2  -8   1    3.70    0.40
  -2   8   1    3.47    0.36
  -2   8   1    3.00    0.34
   2   8  -1    3.26    0.39
  -1  -8   1    0.21    0.27
   1  -8  -1    0.01    0.25
   1   8  -1    0.29    0.27
  -1   8   1   -0.24    0.24
  -1   8   1    0.19    0.27
   0  -8  -1    1.77    0.33
   0  -8   1    2.12    0.34
   0   8  -1    2.02    0.32
   0   8   1    1.96    0.34
   0   8   1    1.62    0.31
   1  -8   1  174.53    3.35
  -1  -8  -1  181.01    3.37
   1   8   1  177.55    3.37
  -1   8  -1  174.84    3.35
   1   8   1  180.35    3.22
   1   8   1  177.20    3.73
  -2  -8  -1   32.55    0.96
   2  -8   1   33.10    0.93
   2   8   1   31.97    0.97
  -2   8  -1   33.40    0.97
   2   8   1   30.65    1.06
   2   8   1   32.22    0.71
   3  -8   1    0.59    0.30
  -3  -8  -1    0.04    0.28
  -3   8  -1    0.59    0.26
   3   8   1    0.10    0.29
   3   8   1    0.39    0.34
   4  -8   1   26.16    0.85
   4   8   1   25.09    1.02
   4   8   1   25.93    0.88
   5  -8   1  105.27    2.15
   5   8   1  106.27    2.27
   5   8   1  108.53    2.65
   6  -8   1    1.45    0.34
   6   8   1    1.03    0.42
   6   8   1    0.69    0.49
   7  -8   1    3.83    0.39
   7   8   1    4.24    0.53
   8  -8   1    3.52    1.01
   8   8   1    5.18    0.58
   9  -8   1   26.11    1.83
   9   8   1   23.89    1.32
   9   8   1   24.05    1.03
  10  -8   1    2.44    1.01
  10   8   1    1.07    0.71
  10  -9  -1    1.23    1.11
  10   9  -1    1.57    0.74
   9   9  -1    2.66    0.59
   8  -9  -1   37.79    1.07
   8   9  -1   36.15    1.54
   8   9  -1   36.83    1.29
   7  -9  -1   10.01    0.66
   7   9  -1    9.45    0.87
   7   9  -1    8.64    0.72
   6  -9  -1    1.04    0.40
   6   9  -1    1.02    0.54
   6   9  -1    1.38    0.49
   5  -9  -1   10.32    0.67
   5   9  -1   10.65    0.81
   5   9  -1   10.95    0.71
  -4  -9   1   74.57    1.79
   4  -9  -1   76.26    1.72
   4   9  -1   76.14    1.83
  -4   9   1   76.40    1.73
   4   9  -1   74.42    2.06
  -3  -9   1   19.24    0.82
   3  -9  -1   17.01    0.73
  -3   9   1   18.99    0.73
  -3   9   1   17.30    0.71
   3   9  -1   16.94    0.87
   3   9  -1   17.36    0.81
  -2  -9   1    0.78    0.36
   2  -9  -1    0.17    0.32
  -2   9   1    0.41    0.29
  -2   9   1    1.09    0.31
   2   9  -1    0.77    0.37
   2   9  -1    0.28    0.35
  -1  -9   1   19.24    0.80
   1  -9  -1   19.19    0.76
  -1   9   1   17.75    0.75
   1   9  -1   20.49    0.82
  -1   9   1   17.64    0.77
   0  -9  -1  129.11    2.65
   0  -9   1  133.67    2.67
   0   9  -1  131.12    2.67
   0   9   1  138.48    2.56
   0   9   1  131.81    2.92
   0   9   1  130.62    2.67
   1  -9   1    0.45    0.32
  -1  -9  -1    0.73    0.34
  -1   9  -1    1.01    0.33
   1   9   1    0.36    0.24
   1   9   1    0.49    0.32
   1   9   1    0.42    0.34
   2  -9   1    0.99    0.33
  -2  -9  -1    1.29    0.36
   2   9   1    0.98    0.39
   2   9   1    0.91    0.35
  -2   9  -1    0.77    0.31
   3  -9   1   -0.57    0.31
  -3  -9  -1    0.57    0.34
   3   9   1    0.35    0.38
   3   9   1   -0.14    0.32
   4  -9   1   38.44    1.11
   4   9   1   38.79    1.20
   4   9   1   35.30    1.30
   5  -9   1    1.47    0.39
   5   9   1    1.18    0.49
   5   9   1    1.27    0.45
   6  -9   1    3.54    0.45
   6   9   1    3.40    0.64
   6   9   1    2.82    0.53
   7  -9   1    0.11    0.35
   7   9   1    0.22    0.58
   7   9   1    0.92    0.51
   8  -9   1   12.21    0.65
   8  -9   1   11.42    1.27
   8   9   1   10.47    0.79
   9  -9   1    0.57    1.00
   9   9   1    0.78    0.53
   9  10  -1    4.41    0.68
   8 -10  -1   -0.16    0.40
   8  10  -1    0.19    0.56
   8  10  -1   -0.16    0.62
   7 -10  -1   11.30    0.75
   7  10  -1   10.40    0.99
   7  10  -1   11.84    0.83
   6 -10  -1    1.55    0.44
   6  10  -1    1.19    0.52
   6  10  -1    1.04    0.56
   5 -10  -1    0.57    0.40
   5  10  -1    1.35    0.46
   5  10  -1    0.60    0.51
   4 -10  -1    1.50    0.39
   4  10  -1    1.54    0.48
   4  10  -1    1.37    0.45
  -4  10   1    0.95    0.33
  -3 -10   1   88.87    2.07
   3 -10  -1   92.52    2.01
   3  10  -1   91.72    2.10
  -3  10   1   89.10    1.98
   3  10  -1   89.28    2.35
  -3  10   1   89.94    2.09
   2 -10  -1    1.16    0.38
  -2 -10   1    0.31    0.36
  -2  10   1    0.41    0.35
  -2  10   1    0.12    0.32
   2  10  -1    0.42    0.39
   2  10  -1    0.36    0.37
   1 -10  -1    0.20    0.34
  -1 -10   1   -0.30    0.37
  -1  10   1   -0.35    0.33
   1  10  -1    0.35    0.38
   1  10  -1    0.17    0.39
  -1  10   1    0.37    0.32
   0 -10  -1   11.46    0.71
   0 -10   1   12.08    0.73
   0  10   1   10.34    0.66
   0  10  -1   11.55    0.73
   0  10   1   11.88    0.72
   0  10   1   10.95    0.58
   1 -10   1   53.31    1.43
  -1 -10  -1   50.32    1.39
   1  10   1   50.82    1.54
   1  10   1   53.91    1.45
  -1  10  -1   52.03    1.42
   2 -10   1    8.65    0.62
  -2 -10  -1    9.10    0.64
   2  10   1    7.99    0.67
  -2  10  -1    8.55    0.59
   2  10   1    7.50    0.62
  -3 -10  -1    0.97    0.41
   3 -10   1    1.08    0.38
   3  10   1    0.76    0.41
   3  10   1    1.21    0.46
   4 -10   1    5.90    0.55
   4  10   1    6.33    0.60
   4  10   1    8.22    0.73
   5 -10   1   52.01    1.38
   5  10   1   51.70    1.52
   5  10   1   52.38    1.75
   6 -10   1   13.63    0.76
   6  10   1   15.22    0.94
   6  10   1   13.95    1.01
   7 -10   1    0.51    0.41
   7  10   1    0.14    0.53
   7  10   1    0.23    0.63
   8 -10   1    2.69    1.06
   8 -10   1    3.56    0.46
   8  10   1    2.13    0.65
   9 -10   1   23.17    1.85
   9  10   1   21.36    1.17
   9  11  -1    2.29    0.71
   8 -11  -1   25.19    1.03
   8  11  -1   22.69    1.23
   7 -11  -1    5.71    0.59
   7  11  -1    4.57    0.70
   7  11  -1    4.96    0.84
   6 -11  -1    0.60    0.46
   6  11  -1    0.87    0.62
   6  11  -1    1.61    0.59
   5 -11  -1   15.05    0.85
   5  11  -1   15.89    1.03
   5  11  -1   14.29    0.91
   4 -11  -1   31.92    1.13
   4  11  -1   30.01    1.21
   4  11  -1   29.54    1.29
   3 -11  -1    3.08    0.49
  -3 -11   1    5.18    0.63
   3  11  -1    2.57    0.56
   3  11  -1    4.22    0.60
  -3  11   1    3.28    0.46
   2 -11  -1   -0.20    0.38
  -2 -11   1    0.00    0.44
  -2  11   1    0.35    0.37
   2  11  -1   -0.31    0.40
  -2  11   1    0.96    0.39
   2  11  -1   -0.23    0.40
  -1 -11   1    1.08    0.43
   1 -11  -1    1.15    0.42
  -1  11   1    1.45    0.38
  -1  11   1    2.37    0.47
   1  11  -1    1.11    0.43
  -1  11   1    1.76    0.41
   1  11  -1    0.64    0.46
   0 -11  -1   59.14    1.60
   0 -11   1   63.21    1.66
   0  11   1   59.75    1.60
   0  11   1   60.16    1.71
   0  11  -1   60.10    1.76
   0  11   1   62.42    1.47
   0  11  -1   62.45    1.63
   1 -11   1   10.63    0.71
  -1 -11  -1    9.67    0.71
   1  11   1   10.54    0.75
   1  11   1   11.54    0.76
  -1  11  -1   12.42    0.79
   2 -11   1    0.59    0.43
  -2 -11  -1   -0.77    0.40
   2  11   1   -0.25    0.39
   2  11   1    0.52    0.42
  -2  11  -1   -0.45    0.36
  -3 -11  -1    3.63    0.58
   3 -11   1    2.89    0.49
   3  11   1    3.39    0.58
   3  11   1    3.66    0.58
   4 -11   1   26.36    1.05
   4  11   1   26.02    1.22
   4  11   1   27.84    1.12
   5 -11   1    0.68    0.45
   5  11   1   -0.31    0.54
   5  11   1   -0.04    0.51
   6 -11   1    3.92    0.56
   6  11   1    4.43    0.78
   6  11   1    3.52    0.66
   7 -11   1    0.67    0.45
   7  11   1    1.69    0.62
   8 -11   1    6.80    1.26
   8 -11   1    6.06    0.58
   8  11   1    7.20    0.83
   8 -12  -1   -0.17    0.48
   8  12  -1    0.78    0.67
   7 -12  -1    7.10    0.69
   7  12  -1    6.87    0.83
   6 -12  -1    1.02    0.52
   6  12  -1    1.09    0.61
   6  12  -1    0.91    0.64
   5 -12  -1    3.41    0.58
   5  12  -1    2.79    0.69
   5  12  -1    3.70    0.68
   4 -12  -1    1.32    0.52
   4  12  -1    1.88    0.62
   4  12  -1    1.05    0.54
   3 -12  -1   30.27    1.19
  -3 -12   1   32.56    1.26
   3  12  -1   32.24    1.35
   3  12  -1   32.77    1.31
  -3  12   1   33.19    1.17
  -2 -12   1    9.98    0.81
   2 -12  -1    7.97    0.68
   2  12  -1    9.25    0.79
   2  12  -1    9.56    0.75
  -2  12   1    8.29    0.68
  -2  12   1    9.54    0.71
   1 -12  -1    0.65    0.47
  -1 -12   1   -0.31    0.44
  -1  12   1    0.08    0.37
  -1  12   1    0.34    0.40
   1  12  -1    0.36    0.45
   1  12  -1    0.18    0.47
  -1  12   1    0.45    0.42
   0 -12   1    6.74    0.66
   0 -12  -1    6.52    0.69
   0  12   1    6.10    0.63
   0  12   1    6.12    0.67
   0  12  -1    7.27    0.70
   0  12  -1    6.03    0.63
  -1 -12  -1   38.58    1.32
   1 -12   1   39.33    1.31
   1  12   1   40.64    1.33
  -1  12  -1   36.95    1.35
  -1  12  -1   38.56    1.29
   1  12   1   37.33    1.40
  -2 -12  -1    2.80    0.56
   2 -12   1    2.40    0.55
  -2  12  -1    2.05    0.50
   2  12   1    2.66    0.58
   2  12   1    3.04    0.59
   3 -12   1    0.33    0.48
  -3  12  -1    0.69    0.43
   3  12   1    0.64    0.54
   3  12   1   -0.12    0.49
   4 -12   1    4.05    0.60
   4  12   1    4.07    0.72
   4  12   1    6.19    0.73
   5 -12   1   19.58    0.97
   5  12   1   21.20    1.15
   6 -12   1    2.73    0.58
   6  12   1    3.63    0.72
   7 -12   1    0.11    0.50
   7  12   1    1.13    0.67
   8 -12   1    2.30    0.53
   8 -12   1    6.90    1.28
   8  12   1    3.16    0.78
   7 -13  -1    3.32    0.62
   7  13  -1    4.09    0.80
   6 -13  -1    0.21    0.55
   6  13  -1   -0.10    0.64
   5 -13  -1    0.86    0.55
   5  13  -1    0.03    0.62
   4 -13  -1   17.43    1.01
   4  13  -1   17.25    1.15
   4  13  -1   20.09    1.25
  -3 -13   1    7.63    0.80
   3 -13  -1    6.80    0.70
   3  13  -1    7.46    0.76
   3  13  -1    6.11    0.79
  -3  13   1    7.73    0.73
  -2 -13   1   -0.09    0.55
   2 -13  -1    1.06    0.55
  -2  13   1    0.30    0.42
   2  13  -1   -1.21    0.48
  -2  13   1    0.52    0.45
   2  13  -1    0.62    0.52
  -2  13   1   -0.12    0.49
  -1 -13   1   12.85    0.91
   1 -13  -1   12.07    0.88
  -1  13   1   13.49    0.85
  -1  13   1   12.30    0.85
   1  13  -1   12.14    0.87
   1  13  -1   11.99    0.91
   0 -13  -1   31.99    1.27
   0 -13   1   32.20    1.29
   0  13   1   31.53    1.31
   0  13  -1   33.25    1.29
   0  13   1   31.51    1.26
   0  13  -1   34.00    1.36
  -1 -13  -1    3.23    0.66
   1 -13   1    3.72    0.63
   1  13   1    4.47    0.66
   1  13   1    4.94    0.70
  -1  13  -1    3.53    0.61
  -1  13  -1    3.98    0.63
  -2 -13  -1    1.99    0.63
   2 -13   1    1.67    0.60
  -2  13  -1    2.19    0.52
   2  13   1    1.97    0.60
   2  13   1    2.06    0.62
   3 -13   1    3.18    0.62
   3  13   1    3.83    0.70
   3  13   1    2.77    0.66
   4 -13   1    8.34    0.74
   4  13   1    7.68    0.89
   4  13   1    9.13    0.87
   5 -13   1   -0.48    0.52
   5  13   1    0.25    0.59
   6 -13   1    3.26    0.62
   6  13   1    4.84    0.80
   7 -13   1   -0.28    0.53
   7  13   1    0.88    0.72
   6 -14  -1    0.96    0.61
  -6  14   1   -0.09    0.62
   6  14  -1   -0.17    0.69
   5 -14  -1    1.60    0.63
   5  14  -1    2.00    0.68
  -5  14   1    1.78    0.67
   4 -14  -1    1.27    0.57
   4  14  -1    0.49    0.67
  -4  14   1    0.25    0.58
   3 -14  -1   13.06    0.96
  -3  14   1   14.12    0.93
   3  14  -1   12.01    0.97
   2 -14  -1    6.26    0.74
  -2 -14   1    5.28    0.79
  -2  14   1    5.73    0.69
   2  14  -1    6.05    0.79
   2  14  -1    7.50    0.88
  -1 -14   1    2.72    0.68
   1 -14  -1    2.88    0.68
  -1  14   1    3.86    0.67
   1  14  -1    2.36    0.64
   1  14  -1    3.19    0.67
  -1  14   1    2.52    0.61
   0 -14   1    2.31    0.65
   0 -14  -1    2.67    0.63
   0  14   1    2.49    0.64
   0  14   1    1.92    0.61
   0  14  -1    2.71    0.67
   0  14  -1    2.38    0.64
  -1 -14  -1   16.81    1.09
   1 -14   1   15.94    1.03
   1  14   1   17.70    1.11
   1  14   1   18.05    1.13
  -1  14  -1   18.52    1.11
  -1  14  -1   14.95    1.02
  -2 -14  -1    4.39    0.75
   2 -14   1    5.33    0.75
   2  14   1    5.16    0.76
   2  14   1    6.60    0.83
  -2  14  -1    5.69    0.71
   3 -14   1    1.85    0.64
   3  14   1    0.82    0.62
   4 -14   1    3.61    0.69
   4  14   1    4.32    0.77
   5 -14   1   14.57    0.96
   5  14   1   11.62    1.01
   6 -14   1    0.66    0.58
   6  14   1    0.80    0.77
   5 -15  -1    1.00    0.67
  -5  15   1    1.86    0.71
   5  15  -1    1.76    0.80
   4 -15  -1   10.75    0.92
   4  15  -1    9.52    0.96
  -4  15   1   10.62    0.93
   3 -15  -1    0.83    0.65
   3  15  -1    2.27    0.73
   2 -15  -1    4.04    0.72
  -2 -15   1    3.21    0.81
   2  15  -1    2.47    0.73
  -1 -15   1    2.25    0.72
   1 -15  -1    3.71    0.72
  -1  15   1    2.53    0.62
  -1  15   1    2.71    0.68
   1  15  -1    4.05    0.74
   0 -15  -1    9.78    0.96
   0 -15   1    8.27    0.89
   0  15  -1   10.01    0.95
   0  15   1    9.51    0.91
   1 -15   1    1.58    0.65
  -1 -15  -1    2.50    0.72
   1  15   1    2.73    0.71
  -1  15  -1    2.80    0.68
   2 -15   1    4.60    0.79
  -2 -15  -1    3.93    0.78
   2  15   1    3.29    0.78
   3 -15   1    0.75    0.64
   3  15   1    0.72    0.66
   4 -15   1    7.21    0.83
   4  15   1    6.73    0.92
   5 -15   1    1.17    0.68
   5  15   1   -0.88    0.71
   3 -16  -1    4.33    0.80
   3  16  -1    5.55    0.89
  -2 -16   1    1.45    0.80
   2 -16  -1    0.08    0.63
   2  16  -1    0.46    0.70
  -1 -16   1    1.32    0.77
   1 -16  -1    1.53    0.75
   1  16  -1    2.54    0.80
   0 -16  -1    1.17    0.71
   0 -16   1    2.04    0.78
   0  16  -1    1.29    0.69
   0  16   1    2.45    0.74
   1 -16   1    7.90    0.95
  -1 -16  -1    7.04    0.90
   1  16   1    6.36    0.90
   2 -16   1    0.58    0.70
   2  16   1    0.04    0.74
   3 -16   1    0.38    0.68
   3  16   1    1.58    0.80
  12   0  -2   18.25    1.62
  11   0  -2   -0.26    0.83
  10   0  -2    2.99    0.88
   9   0  -2    0.38    0.65
  -9   0   2   -0.53    0.32
   9   0  -2    0.14    0.49
  -8   0   2   59.17    1.41
   8   0  -2   59.01    1.93
   8   0  -2   62.16    1.63
   7   0  -2    0.11    0.35
   7   0  -2    0.23    0.45
  -7   0   2    0.05    0.25
   6   0  -2   21.48    0.46
  -6   0   2   21.74    0.67
   6   0  -2   20.15    0.81
   6   0  -2   23.74    1.05
  -5   0   2   -0.04    0.17
   5   0  -2    0.34    0.27
   5   0  -2    0.13    0.11
   5   0  -2    0.06    0.11
   5   0  -2   -0.08    0.12
   5   0  -2   -0.16    0.24
   4   0  -2  119.61    2.17
   4   0  -2  120.06    2.28
  -4   0   2  123.14    2.25
   4   0  -2  127.20    2.35
   3   0  -2   -0.21    0.13
   3   0  -2   -0.08    0.12
  -3   0   2   -0.23    0.12
  -2   0   2   32.79    0.69
   2   0  -2   32.47    0.67
   2   0  -2   32.38    0.69
  -1   0   2   -0.72    0.06
  -1   0   2   -0.88    0.10
  -1   0   2   -0.71    0.12
   1   0  -2   -0.66    0.11
   0   0   2   98.43    1.77
   0   0   2  100.46    1.76
   0   0  -2   96.29    1.76
   1   0   2   -0.52    0.09
   1   0   2   -0.54    0.10
   1   0   2   -0.43    0.13
   2   0   2  105.02    2.13
   2   0   2   99.97    1.83
   2   0   2   99.08    1.81
   3   0   2    0.02    0.12
   3   0   2   -0.05    0.22
   3   0   2   -0.25    0.17
   4   0   2    7.72    0.46
   4   0   2    8.16    0.30
   4   0   2    8.02    0.56
   4   0   2    7.96    0.25
   5   0   2   -0.07    0.35
   5   0   2   -0.56    0.25
   5   0   2    0.07    0.09
   6   0   2  110.97    2.33
   6   0   2  109.23    2.72
   7   0   2   -0.25    0.38
   7   0   2    0.48    0.53
   8   0   2    1.96    0.52
   8   0   2    1.35    0.71
   9   0   2   -0.47    0.50
   9   0   2   -0.44    0.68
  10   0   2   15.95    1.38
  11   0   2    0.77    1.00
  12  -1  -2    0.20    0.95
  12   1  -2   -0.05    0.91
  11  -1  -2   33.86    1.85
  11   1  -2   34.25    1.48
  11   1  -2   39.96    1.97
  10  -1  -2    0.43    0.75
  10   1  -2    0.78    0.59
  10   1  -2    0.14    0.75
 -10   1   2   -0.14    0.42
   9  -1  -2    2.97    0.78
  -9  -1   2    2.72    0.41
  -9   1   2    2.20    0.43
   9   1  -2    2.84    0.70
   9   1  -2    3.20    0.57
  -8  -1   2    0.28    0.28
   8  -1  -2    0.34    0.53
   8   1  -2    0.51    0.53
   8   1  -2    0.27    0.44
  -8   1   2    0.20    0.33
  -7  -1   2  119.78    2.33
   7  -1  -2  119.32    2.53
   7  -1  -2  118.26    2.96
   7   1  -2  125.46    2.55
   7   1  -2  119.29    2.92
   6  -1  -2    2.66    0.47
   6  -1  -2    2.27    0.37
  -6  -1   2    2.74    0.28
   6   1  -2    2.90    0.46
   6   1  -2    3.49    0.41
   6   1  -2    2.97    0.18
   6   1  -2    2.94    0.19
   6   1  -2    2.81    0.24
   5  -1  -2   32.13    0.89
   5  -1  -2   31.38    0.67
   5  -1  -2   30.03    0.62
  -5  -1   2   31.83    0.76
   5   1  -2   31.50    0.88
   5   1  -2   32.48    0.77
   5   1  -2   30.74    0.69
   5   1  -2   31.12    1.06
  -4  -1   2    3.63    0.23
   4  -1  -2    2.74    0.29
   4  -1  -2    3.37    0.20
   4   1  -2    2.84    0.20
   4   1  -2    2.03    0.25
   4   1  -2    2.79    0.31
  -3  -1   2  779.61   12.95
   3  -1  -2  752.94   12.89
  -3   1   2  776.31   12.99
   3   1  -2  737.11   12.82
   3   1  -2  769.49   14.43
   3   1  -2  778.77   12.63
   2  -1  -2    5.69    0.23
  -2  -1   2    5.08    0.25
   2   1  -2    5.24    0.25
  -2   1   2    5.68    0.26
  -1  -1   2  144.02    2.51
   1  -1  -2  140.27    2.48
  -1  -1   2  143.62    2.52
  -1   1   2  139.65    2.53
  -1   1   2  140.57    2.48
   1   1  -2  144.72    2.51
   0  -1   2   91.39    1.65
   0  -1  -2   90.56    1.62
   0  -1   2   91.18    1.65
   0   1   2   91.79    1.66
   0   1   2   88.64    1.62
   1  -1   2  900.45   16.79
   1  -1   2  864.57   14.87
   1   1   2  855.38   15.01
   1   1   2  892.48   15.01
   2  -1   2    3.05    0.21
   2  -1   2    3.07    0.19
   2  -1   2    3.17    0.26
   2   1   2    3.32    0.19
   2   1   2    4.24    0.31
   3  -1   2   13.58    0.39
   3  -1   2   12.44    0.49
   3  -1   2   12.88    0.56
   3   1   2   13.02    0.57
   3   1   2   12.67    0.39
   4  -1   2    3.61    0.19
   4  -1   2    3.66    0.42
   4  -1   2    3.80    0.35
   4   1   2    4.22    0.23
   4   1   2    3.00    0.40
   4   1   2    3.30    0.34
   5  -1   2  199.70    4.34
   5  -1   2  207.62    3.78
   5   1   2  206.40    3.47
   5   1   2  200.11    4.35
   5   1   2  207.77    3.78
   5   1   2  202.14    3.49
   6  -1   2    0.51    0.33
   6  -1   2    0.07    0.41
   6   1   2    0.40    0.44
   6   1   2    0.04    0.33
   7  -1   2    7.66    0.79
   7  -1   2    8.68    0.70
   7   1   2    7.55    0.65
   7   1   2    8.04    0.80
   8  -1   2   -0.11    0.60
   8   1   2    0.93    0.62
   8   1   2   -0.56    0.42
   9  -1   2   46.96    1.96
   9   1   2   41.46    1.55
   9   1   2   44.90    1.89
  10  -1   2    0.07    0.81
  10   1   2    0.05    0.64
  10   1   2    0.13    0.87
  11  -1   2   -0.10    0.89
  12  -2  -2   18.01    1.60
  12   2  -2   18.95    1.59
  12   2  -2   19.59    1.26
  11  -2  -2    1.21    0.86
  11   2  -2    0.61    0.65
 -11   2   2    0.53    0.52
  11   2  -2    0.37    0.85
  10  -2  -2   -1.46    0.71
  10   2  -2   -0.01    0.57
  10   2  -2    1.15    0.79
 -10   2   2   -0.46    0.45
   9  -2  -2    0.41    0.64
   9   2  -2    0.58    0.65
  -9   2   2    0.17    0.40
   9   2  -2    0.18    0.48
   8  -2  -2   90.36    2.64
  -8  -2   2   92.98    1.87
   8   2  -2   90.09    2.53
   8   2  -2   91.85    2.19
  -7  -2   2    0.69    0.24
   7  -2  -2    0.45    0.50
   7   2  -2    0.46    0.38
   7   2  -2    0.62    0.16
   7   2  -2    0.53    0.44
   7   2  -2    0.22    0.24
   6  -2  -2    1.28    0.14
  -6  -2   2    1.11    0.23
   6  -2  -2    1.57    0.17
   6   2  -2    1.08    0.24
   6   2  -2    1.24    0.19
   6   2  -2    1.94    0.42
   6   2  -2    1.34    0.33
  -5  -2   2    0.26    0.16
   5  -2  -2    0.21    0.15
   5   2  -2    0.07    0.16
   5   2  -2    0.24    0.28
   5   2  -2   -0.10    0.18
   5   2  -2   -0.12    0.23
   4  -2  -2   41.70    0.84
  -4  -2   2   40.61    0.85
   4   2  -2   42.56    1.10
   4   2  -2   40.88    0.89
   3  -2  -2    2.90    0.20
  -3  -2   2    3.52    0.25
   3   2  -2    3.56    0.24
   3   2  -2    3.66    0.29
  -2  -2   2   91.89    1.66
   2  -2  -2   92.20    1.65
   2  -2  -2   91.43    1.75
  -2  -2   2   89.55    1.69
   2   2  -2   91.51    1.70
  -2   2   2   89.18    1.70
   2   2  -2   93.82    1.84
  -1  -2   2    5.67    0.29
   1  -2  -2    5.20    0.24
  -1  -2   2    4.64    0.25
   1  -2  -2    4.89    0.23
   1   2  -2    4.88    0.28
  -1   2   2    5.03    0.23
  -1   2   2    5.58    0.29
   0  -2   2  228.48    3.88
   0  -2  -2  220.37    4.23
   0  -2  -2  222.04    3.84
   0   2   2  224.43    3.89
   0   2  -2  225.47    3.88
   0   2   2  222.57    3.84
   1  -2   2    7.15    0.32
   1  -2   2    7.41    0.32
  -1  -2  -2    7.70    0.27
   1   2   2    6.37    0.26
   1   2   2    7.25    0.28
   2  -2   2   75.89    1.41
   2  -2   2   74.92    1.64
   2   2   2   74.68    1.39
   3  -2   2    1.76    0.27
   3  -2   2    1.20    0.16
   3   2   2    1.19    0.16
   4  -2   2    1.71    0.17
   4  -2   2    1.65    0.18
   4  -2   2    1.53    0.33
   4   2   2    2.10    0.36
   4   2   2    2.38    0.21
   5  -2   2    0.22    0.11
   5  -2   2    0.30    0.35
   5   2   2    0.10    0.35
   5   2   2    0.23    0.17
   5   2   2    0.53    0.30
   6  -2   2   84.61    2.23
   6   2   2   79.15    2.21
   6   2   2   84.81    1.52
   6   2   2   82.61    1.91
   7  -2   2   -0.01    0.50
   7   2   2   -0.58    0.46
   7   2   2    0.35    0.43
   8  -2   2   -0.67    0.57
   8   2   2    0.05    0.64
   8   2   2    0.42    0.48
   9  -2   2    0.14    0.71
   9   2   2    0.15    0.54
  10  -2   2   26.33    1.73
  10   2   2   28.59    1.34
  11  -2   2    0.24    1.00
  11   2   2    0.35    0.69
  12  -3  -2   -0.72    0.85
  12   3  -2   -0.30    0.67
  12   3  -2    0.23    0.94
  11  -3  -2   23.75    1.72
  11   3  -2   26.42    1.71
 -11   3   2   27.87    1.19
  11   3  -2   26.12    1.33
  10  -3  -2    0.07    0.78
  10   3  -2    0.40    0.75
 -10   3   2    0.61    0.49
  10   3  -2   -0.07    0.53
   9  -3  -2    3.46    0.78
   9   3  -2    1.90    0.55
   9   3  -2    2.63    0.70
   8  -3  -2    0.38    0.58
   8   3  -2    0.23    0.55
   8   3  -2    0.06    0.40
   8   3  -2    0.34    0.17
  -7  -3   2  216.27    3.91
   7   3  -2  221.72    3.85
   7   3  -2  222.05    4.80
   7   3  -2  220.54    4.19
   7   3  -2  221.08    4.40
  -6  -3   2    2.98    0.25
   6  -3  -2    2.53    0.22
   6   3  -2    2.93    0.34
   6   3  -2    2.03    0.26
   6   3  -2    2.17    0.46
   6   3  -2    2.61    0.41
  -5  -3   2   11.93    0.41
   5  -3  -2   13.39    0.43
   5   3  -2   12.20    0.55
   5   3  -2   11.99    0.48
   5   3  -2   12.08    0.69
   4  -3  -2   14.88    0.44
  -4  -3   2   14.85    0.42
   4   3  -2   13.25    0.49
   4   3  -2   15.44    0.63
  -3  -3   2  537.08    9.03
  -3  -3   2  523.72    9.04
   3  -3  -2  545.11    8.99
   3   3  -2  529.02    9.05
   3   3  -2  530.98   10.12
   2  -3  -2   25.17    0.58
  -2  -3   2   25.43    0.55
  -2  -3   2   24.92    0.64
   2  -3  -2   24.14    0.58
   2   3  -2   24.00    0.63
  -2   3   2   25.57    0.59
  -2   3   2   25.21    0.62
  -2   3   2   24.66    0.57
   1  -3  -2  150.90    2.90
  -1  -3   2  148.14    2.70
  -1   3   2  149.73    2.70
  -1   3   2  151.13    2.90
  -1   3   2  147.65    2.65
   1   3  -2  152.07    2.70
   0  -3   2   12.02    0.42
   0  -3  -2   12.03    0.38
   0  -3  -2   12.62    0.40
   0   3   2   12.15    0.38
   0   3   2   12.30    0.38
   0   3  -2   13.10    0.42
   0   3   2   11.75    0.40
   1  -3   2  189.69    3.33
  -1  -3  -2  187.62    3.30
  -1   3  -2  189.51    3.33
   1   3   2  189.51    3.67
   1   3   2  185.43    3.29
   1   3   2  188.86    3.30
  -2  -3  -2    0.78    0.15
   2  -3   2    0.67    0.16
   2   3   2    1.16    0.13
   2   3   2    0.94    0.16
   2   3   2    0.68    0.18
   3  -3   2   24.04    0.59
   3  -3   2   23.46    0.83
   3   3   2   23.82    0.60
   4  -3   2    2.83    0.22
   4  -3   2    2.38    0.40
   4   3   2    2.59    0.23
   5  -3   2  287.20    4.82
   5  -3   2  273.36    5.84
   5   3   2  288.41    4.90
   6  -3   2    3.18    0.59
   6   3   2    2.66    0.26
   6   3   2    2.56    0.45
   7  -3   2    3.69    0.71
   7   3   2    3.32    0.53
   7   3   2    4.46    0.25
   8  -3   2    2.31    0.77
   8   3   2    2.84    0.62
   9  -3   2   58.04    2.24
   9   3   2   57.50    1.84
  10  -3   2   -0.19    0.86
  10   3   2   -0.10    0.60
  11  -3   2    0.81    0.99
  11   3   2   -0.29    0.72
  12  -4  -2   12.73    1.49
 -12   4   2   16.22    1.10
  12   4  -2   11.77    1.15
  11  -4  -2    0.31    0.94
  11   4  -2    0.40    0.63
 -11   4   2    0.02    0.56
  10  -4  -2    1.48    0.84
  10   4  -2   -0.09    0.76
 -10   4   2   -0.18    0.50
  10   4  -2   -0.17    0.55
   9  -4  -2    5.59    0.91
   9   4  -2    3.22    0.74
   9   4  -2    4.00    0.62
   8   4  -2   61.26    1.62
   8   4  -2   63.34    1.30
   8   4  -2   62.62    1.71
   8   4  -2   65.06    2.02
   7  -4  -2    7.40    0.38
   7   4  -2    6.71    0.40
   7   4  -2    6.04    0.68
   7   4  -2    6.43    0.51
   7   4  -2    7.43    0.65
   6  -4  -2    2.00    0.24
   6   4  -2    2.30    0.31
   6   4  -2    2.35    0.36
   6   4  -2    1.62    0.46
  -5  -4   2    3.43    0.21
   5  -4  -2    3.20    0.25
   5   4  -2    3.67    0.45
   5   4  -2    3.06    0.30
   5   4  -2    2.77    0.36
  -4  -4   2  109.29    1.92
  -4  -4   2  106.64    2.07
   4  -4  -2  109.74    2.00
   4   4  -2  107.91    2.08
  -3  -4   2    0.67    0.19
   3  -4  -2    0.25    0.16
   3   4  -2    0.71    0.21
  -3   4   2    0.39    0.15
  -3   4   2    0.57    0.12
  -2  -4   2   17.97    0.56
   2  -4  -2   18.22    0.50
   2   4  -2   18.25    0.57
  -2   4   2   18.29    0.50
  -2   4   2   17.79    0.50
  -1  -4   2   -0.12    0.16
   1  -4  -2   -0.22    0.13
  -1   4   2   -0.10    0.13
  -1   4   2   -0.29    0.12
  -1   4   2   -0.06    0.15
   1   4  -2   -0.14    0.14
   0  -4   2   71.43    1.44
   0   4   2   71.90    1.40
   0   4   2   71.73    1.40
   0   4   2   74.42    1.55
   0   4  -2   70.73    1.44
   1  -4   2    6.61    0.36
  -1  -4  -2    7.70    0.37
   1   4   2    7.11    0.38
   1   4   2    7.11    0.32
   1   4   2    6.90    0.34
  -1   4  -2    6.71    0.39
   2  -4   2  113.57    2.12
  -2  -4  -2  114.11    2.10
   2   4   2  114.73    2.11
   2   4   2  114.65    2.02
   2   4   2  115.49    2.38
  -2   4  -2  110.18    2.11
   3  -4   2    1.03    0.20
  -3  -4  -2    1.05    0.20
   3   4   2    1.19    0.26
   3   4   2    0.64    0.19
   4  -4   2    1.11    0.20
   4   4   2    1.06    0.22
   5  -4   2    7.37    0.38
   5  -4   2    7.02    0.64
   5   4   2    7.32    0.44
   6  -4   2   86.81    2.35
   6  -4   2   80.05    1.50
   6   4   2   82.37    1.65
   7  -4   2    2.88    0.66
   7   4   2    3.21    0.54
   7   4   2    2.99    0.31
   8  -4   2   -0.30    0.68
   8   4   2    0.50    0.53
   9  -4   2    1.14    0.78
   9   4   2    0.89    0.63
  10  -4   2   18.90    1.58
  10   4   2   19.59    1.27
  11  -4   2   -0.57    0.89
  11   4   2    0.09    0.74
  11  -5  -2   31.31    1.82
 -11   5   2   33.32    1.37
  11   5  -2   29.88    1.42
  10  -5  -2    1.77    0.92
 -10   5   2    0.75    0.57
  10   5  -2    1.45    0.63
   9  -5  -2    3.11    0.87
   9   5  -2    3.69    0.66
   9   5  -2    3.49    0.33
   8  -5  -2    4.41    0.26
   8   5  -2    4.38    0.39
   8   5  -2    3.50    0.51
   8   5  -2    3.52    0.56
   7  -5  -2   89.53    1.73
   7   5  -2   88.43    2.17
   7   5  -2   92.60    1.86
   6  -5  -2    3.33    0.30
   6   5  -2    3.73    0.37
   6   5  -2    2.81    0.43
   5  -5  -2   20.26    0.60
   5   5  -2   20.16    0.79
   5   5  -2   20.22    0.72
  -4  -5   2    4.92    0.36
   4  -5  -2    3.81    0.29
   4   5  -2    4.24    0.35
  -4   5   2    4.49    0.29
  -4   5   2    4.12    0.24
   3  -5  -2  313.89    5.41
  -3  -5   2  309.56    5.48
  -3   5   2  318.88    5.87
   3   5  -2  309.71    5.48
  -3   5   2  307.52    5.39
   2  -5  -2   65.45    1.33
  -2  -5   2   64.64    1.38
   2   5  -2   63.65    1.38
  -2   5   2   64.65    1.38
  -2   5   2   64.19    1.31
  -1  -5   2   25.03    0.72
   1  -5  -2   25.01    0.67
  -1   5   2   24.83    0.68
   1   5  -2   24.09    0.71
  -1   5   2   25.84    0.70
  -1   5   2   26.28    0.68
   0  -5  -2    4.48    0.30
   0  -5   2    4.10    0.32
   0   5   2    3.65    0.30
   0   5   2    4.58    0.29
   0   5   2    3.89    0.27
  -1  -5  -2  568.39    9.64
   1  -5   2  584.16    9.67
   1   5   2  566.98    9.64
   1   5   2  561.19    9.64
  -1   5  -2  552.12    9.65
   2  -5   2    0.21    0.20
  -2  -5  -2    0.21    0.19
   2   5   2   -0.01    0.12
   2   5   2    0.20    0.22
  -2   5  -2    0.31    0.18
   2   5   2   -0.08    0.18
   3  -5   2    7.32    0.44
  -3  -5  -2    6.76    0.43
   3   5   2    8.42    0.50
  -3   5  -2    7.15    0.40
   3   5   2    7.67    0.41
   4  -5   2    9.41    0.47
   4   5   2    7.83    0.54
   4   5   2    8.89    0.52
   5  -5   2  116.92    2.18
   5  -5   2  116.79    2.84
   5   5   2  116.85    2.26
   6  -5   2    5.10    0.69
   6  -5   2    4.20    0.29
   6   5   2    4.71    0.40
   7  -5   2    4.65    0.76
   7  -5   2    4.42    0.27
   7   5   2    4.02    0.39
   8  -5   2    4.77    0.90
   8   5   2    6.05    0.77
   8   5   2    5.49    0.39
   9  -5   2   38.23    1.87
   9   5   2   35.83    1.46
  10  -5   2    1.22    0.98
  10   5   2    2.06    0.75
  11  -6  -2    1.75    1.06
  11   6  -2    1.69    0.73
 -11   6   2    1.60    0.63
  10  -6  -2    0.13    0.82
  10   6  -2    1.09    0.66
 -10   6   2    1.20    0.63
   9   6  -2    0.62    0.57
   9   6  -2    0.16    0.35
   8  -6  -2   28.35    0.79
   8   6  -2   28.99    1.16
   8   6  -2   31.79    0.99
   7   6  -2    2.59    0.40
   7   6  -2    2.94    0.51
   6  -6  -2    5.23    0.37
   6   6  -2    6.38    0.58
   6   6  -2    6.18    0.48
   5  -6  -2    2.81    0.30
   5   6  -2    2.84    0.43
   5   6  -2    3.16    0.38
   4  -6  -2   84.41    1.68
  -4  -6   2   81.74    1.76
  -4   6   2   81.91    1.65
  -4   6   2   84.12    1.70
   4   6  -2   82.84    1.77
   3  -6  -2    1.08    0.23
  -3  -6   2    0.75    0.26
  -3   6   2    0.61    0.19
   3   6  -2    0.54    0.27
  -3   6   2    0.89    0.22
   2  -6  -2   34.50    0.86
  -2  -6   2   33.45    0.92
  -2   6   2   34.22    0.88
  -2   6   2   33.00    0.83
   2   6  -2   33.52    0.91
   1  -6  -2   16.22    0.57
  -1  -6   2   15.86    0.61
   1   6  -2   15.53    0.61
  -1   6   2   15.88    0.56
  -1   6   2   15.44    0.54
   0  -6   2   31.52    0.88
   0  -6  -2   30.36    0.81
   0   6   2   30.73    0.78
   0   6   2   31.04    0.88
   0   6  -2   29.94    0.84
   0   6   2   29.77    0.81
   1  -6   2    0.37    0.23
  -1  -6  -2    0.07    0.21
  -1   6  -2    0.35    0.21
   1   6   2    0.03    0.22
   1   6   2    0.36    0.18
   1   6   2    0.30    0.20
  -2  -6  -2   71.62    1.51
   2  -6   2   70.85    1.50
   2   6   2   70.55    1.34
   2   6   2   71.57    1.71
   2   6   2   71.40    1.52
  -2   6  -2   72.68    1.52
  -3  -6  -2   21.00    0.71
   3  -6   2   21.44    0.70
  -3   6  -2   22.33    0.70
   3   6   2   22.61    0.71
   3   6   2   23.45    0.86
   4  -6   2   14.94    0.61
   4   6   2   16.10    0.74
   4   6   2   15.98    0.65
   5  -6   2    7.83    0.49
   5   6   2    9.14    0.56
   6  -6   2   50.46    1.81
   6  -6   2   49.68    1.11
   6   6   2   50.29    1.25
   7  -6   2    0.05    0.65
   7  -6   2    1.04    0.23
   7   6   2    1.29    0.38
   8  -6   2    0.48    0.74
   8   6   2    1.02    0.37
   8   6   2    1.24    0.62
   9  -6   2    1.67    0.89
   9   6   2    0.25    0.61
  10  -6   2   17.13    1.56
  11  -7  -2    8.83    1.30
 -11   7   2    9.63    0.97
  11   7  -2   10.14    1.05
  10  -7  -2    5.38    1.15
 -10   7   2    3.58    0.74
  10   7  -2    4.68    0.81
   9   7  -2    0.08    0.40
   9   7  -2   -0.40    0.52
   8  -7  -2    1.38    0.33
   8   7  -2    1.77    0.44
   8   7  -2    1.44    0.53
   7  -7  -2   91.63    1.89
   7   7  -2   93.85    2.07
   7   7  -2   95.29    2.41
   6  -7  -2    2.20    0.33
   6   7  -2    3.30    0.45
   6   7  -2    2.49    0.51
   5  -7  -2   11.31    0.61
  -5   7   2   11.98    0.42
   5   7  -2   10.87    0.71
   5   7  -2   10.59    0.63
   4  -7  -2   19.91    0.69
  -4  -7   2   18.99    0.78
  -4   7   2   19.24    0.67
   4   7  -2   17.91    0.74
  -4   7   2   19.02    0.60
  -3  -7   2  209.63    3.94
   3  -7  -2  209.63    3.86
  -3   7   2  210.49    3.84
   3   7  -2  215.81    3.97
  -3   7   2  216.09    4.15
   2  -7  -2   22.17    0.71
  -2  -7   2   22.89    0.82
  -2   7   2   21.44    0.73
  -2   7   2   23.64    0.73
   2   7  -2   22.41    0.79
   1  -7  -2   10.91    0.57
  -1  -7   2   11.51    0.58
  -1   7   2    9.67    0.52
   1   7  -2   10.43    0.57
  -1   7   2   10.54    0.53
  -1   7   2   10.91    0.50
   0  -7   2   37.96    1.02
   0  -7  -2   38.33    0.99
   0   7  -2   36.53    1.01
   0   7   2   37.43    0.93
   0   7   2   37.35    0.98
   0   7   2   38.45    1.06
  -1  -7  -2  245.18    4.44
   1  -7   2  244.05    4.46
  -1   7  -2  244.77    4.45
   1   7   2  248.06    4.92
   1   7   2  246.43    4.35
   1   7   2  247.31    4.45
   2  -7   2    9.70    0.58
  -2  -7  -2    9.88    0.54
   2   7   2    9.76    0.54
   2   7   2    9.83    0.36
  -2   7  -2    9.67    0.57
   2   7   2    9.80    0.59
  -3  -7  -2   13.12    0.64
   3  -7   2   13.58    0.61
   3   7   2   11.91    0.64
  -3   7  -2   12.61    0.56
   3   7   2   11.79    0.67
   4  -7   2    0.75    0.29
   4   7   2    0.72    0.32
   4   7   2    0.62    0.35
   5  -7   2  122.09    2.38
   5   7   2  121.53    2.86
   5   7   2  123.14    2.47
   6  -7   2    9.53    0.55
   6  -7   2    9.01    0.93
   6   7   2   11.39    0.69
   7  -7   2    0.02    0.27
   7  -7   2   -0.15    0.69
   7   7   2   -0.08    0.39
   8  -7   2    2.67    0.89
   8   7   2    4.03    0.50
   9  -7   2   19.39    1.54
   9   7   2   15.89    1.13
  10  -7   2    0.10    1.00
  10   7   2    1.48    0.76
  11  -8  -2    1.89    1.15
 -11   8   2    2.24    0.78
  10  -8  -2    1.20    0.96
  10   8  -2    0.29    0.63
 -10   8   2    0.10    0.66
   9   8  -2    5.36    0.60
   8  -8  -2   27.09    0.89
   8   8  -2   28.25    1.10
   8   8  -2   28.07    1.29
   7  -8  -2    0.93    0.35
   7   8  -2    1.75    0.47
   7   8  -2    0.81    0.49
   6  -8  -2    2.85    0.40
   6   8  -2    2.71    0.56
   6   8  -2    4.09    0.52
   5  -8  -2   -0.09    0.30
   5   8  -2   -0.11    0.38
   5   8  -2    0.33    0.38
  -4  -8   2   27.18    0.99
   4  -8  -2   28.57    0.89
  -4   8   2   30.25    0.83
   4   8  -2   30.30    0.99
   4   8  -2   28.33    1.10
   3  -8  -2    0.26    0.27
  -3  -8   2   -0.09    0.31
  -3   8   2   -0.06    0.22
  -3   8   2    0.39    0.26
   3   8  -2    0.52    0.32
  -2  -8   2   36.81    1.07
   2  -8  -2   34.78    0.99
   2   8  -2   36.61    1.11
  -2   8   2   35.50    1.00
  -2   8   2   36.43    0.99
  -1  -8   2    0.35    0.30
   1  -8  -2   -0.07    0.26
  -1   8   2    0.44    0.26
   1   8  -2    0.30    0.29
  -1   8   2    0.26    0.27
  -1   8   2    0.31    0.27
   0  -8  -2   21.96    0.79
   0  -8   2   21.12    0.81
   0   8   2   21.29    0.80
   0   8   2   23.09    0.79
   0   8  -2   24.01    0.87
   0   8   2   21.13    0.72
  -1  -8  -2   -0.19    0.28
   1  -8   2    0.37    0.31
   1   8   2    0.24    0.23
  -1   8  -2    0.57    0.28
   1   8   2    0.87    0.31
   1   8   2    0.83    0.31
   2  -8   2   24.93    0.85
  -2  -8  -2   26.45    0.88
   2   8   2   28.99    0.90
  -2   8  -2   28.46    0.88
   2   8   2   27.23    0.98
   3  -8   2    0.47    0.31
  -3  -8  -2    0.67    0.33
   3   8   2    1.03    0.37
   3   8   2    0.94    0.35
   4  -8   2   14.87    0.69
   4   8   2   13.93    0.76
   4   8   2   14.31    0.81
   5  -8   2    3.34    0.40
   5   8   2    2.99    0.54
   5   8   2    3.02    0.46
   6  -8   2   20.67    0.81
   6   8   2   19.77    0.91
   7  -8   2    4.14    0.90
   7  -8   2    3.23    0.39
   7   8   2    4.63    0.56
   8  -8   2   -0.11    0.83
   8   8   2    0.64    0.49
   9  -8   2    1.11    0.93
   9   8   2    1.75    0.68
  10  -8   2   19.29    1.68
  10  -9  -2    1.22    1.06
 -10   9   2    0.09    0.63
  10   9  -2    0.56    0.52
  10   9  -2    0.41    0.70
   9   9  -2    0.09    0.53
   8  -9  -2    1.03    0.40
   8   9  -2    1.50    0.60
   8   9  -2    0.90    0.53
   7  -9  -2   60.93    1.48
   7   9  -2   58.60    1.93
   7   9  -2   62.04    1.69
   6  -9  -2   10.82    0.72
   6   9  -2    9.12    0.82
   6   9  -2    8.87    0.68
   5  -9  -2    0.92    0.38
   5   9  -2    0.88    0.46
   5   9  -2    0.43    0.40
   4  -9  -2   20.15    0.77
  -4  -9   2   21.64    0.93
  -4   9   2   18.65    0.69
   4   9  -2   18.60    0.95
   4   9  -2   16.45    0.85
  -3  -9   2  111.35    2.40
   3  -9  -2  111.13    2.30
  -3   9   2  108.95    2.40
   3   9  -2  112.45    2.42
  -3   9   2  110.64    2.27
   2  -9  -2   22.89    0.82
  -2  -9   2   22.07    0.89
  -2   9   2   21.05    0.79
   2   9  -2   20.70    0.93
  -2   9   2   21.29    0.80
  -2   9   2   20.81    0.78
  -1  -9   2    3.97    0.46
   1  -9  -2    4.56    0.45
  -1   9   2    4.84    0.46
   1   9  -2    4.40    0.47
  -1   9   2    4.26    0.45
  -1   9   2    4.98    0.43
   0  -9  -2   17.46    0.81
   0  -9   2   15.65    0.76
   0   9   2   16.53    0.74
   0   9   2   16.88    0.65
   0   9   2   16.67    0.80
   0   9  -2   16.09    0.77
   1  -9   2  121.91    2.52
  -1  -9  -2  124.44    2.52
   1   9   2  121.52    2.35
   1   9   2  123.56    2.52
  -1   9  -2  122.95    2.51
   1   9   2  118.43    2.76
   2  -9   2   16.14    0.74
  -2  -9  -2   16.86    0.82
   2   9   2   16.85    0.82
   2   9   2   16.98    0.83
  -2   9  -2   16.99    0.75
   3  -9   2    8.67    0.59
  -3  -9  -2    8.74    0.60
   3   9   2    9.83    0.65
   3   9   2    8.50    0.71
   4  -9   2    8.81    0.59
   4   9   2    9.00    0.74
   4   9   2   10.09    0.68
   5  -9   2   59.43    1.44
   5   9   2   61.15    1.59
   5   9   2   54.86    1.77
   6  -9   2    2.86    0.45
   6   9   2    3.50    0.56
   7  -9   2    1.15    0.84
   7  -9   2    1.72    0.40
   7   9   2    1.01    0.54
   8  -9   2    2.44    0.98
   8   9   2    2.15    0.59
   9  -9   2   19.77    1.61
   9   9   2   18.49    1.30
   9   9   2   20.25    1.08
 -10  10   2    2.35    0.74
  10  10  -2    1.36    0.60
   9 -10  -2    1.37    0.46
   9  10  -2    0.21    0.56
  -9  10   2    0.81    0.64
   8 -10  -2    9.59    0.67
   8  10  -2    9.86    1.00
   8  10  -2   10.57    0.85
   7 -10  -2    2.08    0.47
   7  10  -2    2.67    0.67
   7  10  -2    1.79    0.57
   6 -10  -2    2.73    0.48
   6  10  -2    2.97    0.59
   6  10  -2    3.18    0.64
   5 -10  -2    0.04    0.36
   5  10  -2   -0.79    0.43
   5  10  -2    0.15    0.47
   4 -10  -2   47.41    1.31
  -4 -10   2   47.68    1.39
   4  10  -2   46.51    1.46
   4  10  -2   40.33    1.51
  -4  10   2   47.43    1.25
  -3 -10   2   -0.03    0.41
   3 -10  -2    0.32    0.36
  -3  10   2    0.16    0.30
   3  10  -2   -0.29    0.41
  -3  10   2    0.49    0.34
   3  10  -2   -0.44    0.39
   2 -10  -2    5.09    0.53
  -2 -10   2    4.56    0.56
  -2  10   2    6.69    0.54
  -2  10   2    6.86    0.55
  -2  10   2    6.60    0.52
   2  10  -2    5.01    0.56
  -1 -10   2   -0.14    0.36
   1 -10  -2    0.55    0.36
   1  10  -2    0.05    0.37
  -1  10   2    0.35    0.35
  -1  10   2    0.21    0.33
  -1  10   2    0.41    0.34
   0 -10   2    6.94    0.59
   0 -10  -2    6.70    0.57
   0  10   2    7.12    0.59
   0  10  -2    9.40    0.67
   0  10   2    7.25    0.58
   0  10   2    9.10    0.59
   1 -10   2   -0.29    0.38
  -1 -10  -2    1.00    0.40
  -1  10  -2   -0.23    0.37
   1  10   2   -0.20    0.33
   1  10   2   -0.13    0.33
   2 -10   2   45.15    1.31
  -2 -10  -2   42.95    1.30
  -2  10  -2   46.53    1.34
   2  10   2   45.81    1.47
   2  10   2   44.79    1.32
   3 -10   2    0.44    0.40
  -3 -10  -2    0.84    0.40
   3  10   2    0.30    0.43
   3  10   2   -0.13    0.40
   4 -10   2    4.95    0.54
   4  10   2    4.43    0.63
   4  10   2    5.38    0.62
   5 -10   2    1.14    0.43
   5  10   2    0.96    0.51
   5  10   2    0.50    0.55
   6 -10   2   16.66    0.85
   6  10   2   17.31    1.00
   7 -10   2    0.60    0.43
   7 -10   2    0.88    0.86
   7  10   2    0.19    0.58
   8 -10   2    2.02    1.03
   8 -10   2    1.30    0.41
   8  10   2    2.13    0.64
   9 -10   2    1.39    1.01
   9  10   2    2.74    0.67
   9 -11  -2   -0.11    0.49
   9  11  -2    0.80    0.64
  -9  11   2    0.45    0.70
   8 -11  -2    3.88    0.57
  -8  11   2    3.43    0.77
   8  11  -2    3.98    0.73
   7 -11  -2   32.89    1.16
   7  11  -2   30.26    1.50
   7  11  -2   30.07    1.30
   6 -11  -2    4.73    0.58
   6  11  -2    4.02    0.76
   6  11  -2    2.83    0.62
   5 -11  -2    0.74    0.46
   5  11  -2   -0.58    0.51
   5  11  -2    0.86    0.57
   4 -11  -2    2.67    0.51
   4  11  -2    2.85    0.55
   4  11  -2    2.06    0.58
  -4  11   2    2.20    0.50
  -3 -11   2   45.05    1.41
   3 -11  -2   43.11    1.34
  -3  11   2   46.70    1.30
  -3  11   2   43.20    1.33
   3  11  -2   40.93    1.44
   3  11  -2   43.17    1.53
  -2 -11   2   25.78    1.15
   2 -11  -2   26.30    1.02
  -2  11   2   26.30    1.00
   2  11  -2   26.41    1.11
  -2  11   2   26.99    1.00
  -2  11   2   28.41    1.03
  -1 -11   2    2.32    0.50
   1 -11  -2    1.22    0.44
  -1  11   2    1.81    0.44
   1  11  -2    2.04    0.48
  -1  11   2    1.27    0.41
  -1  11   2    0.98    0.42
   0 -11  -2   15.47    0.86
   0 -11   2   15.43    0.87
   0  11   2   16.93    0.77
   0  11   2   17.98    0.85
   0  11   2   15.08    0.85
   0  11  -2   14.91    0.89
  -1 -11  -2   80.78    1.95
   1 -11   2   78.12    1.94
   1  11   2   76.45    2.09
  -1  11  -2   81.37    1.95
   1  11   2   80.33    1.98
   2 -11   2    6.08    0.59
  -2 -11  -2    7.06    0.65
   2  11   2    8.24    0.70
   2  11   2    7.87    0.73
   3 -11   2    0.16    0.43
   3  11   2    0.66    0.47
   3  11   2   -0.49    0.43
   4 -11   2    9.26    0.70
   4  11   2   11.20    0.90
   4  11   2   10.56    0.81
   5 -11   2   29.95    1.12
   5  11   2   33.23    1.42
   5  11   2   32.36    1.28
   6 -11   2    0.55    0.45
   6  11   2    0.94    0.58
   7 -11   2    0.25    0.44
   7 -11   2    0.11    0.93
   7  11   2    0.23    0.60
   8 -11   2   -0.09    0.96
   8 -11   2    0.76    0.44
   8  11   2    0.46    0.66
   8 -12  -2    8.07    0.73
   8  12  -2    7.34    0.85
  -8  12   2    7.51    0.94
   7 -12  -2    1.15    0.56
   7  12  -2    2.04    0.68
  -7  12   2    1.51    0.64
   6 -12  -2   -0.46    0.48
  -6  12   2    0.75    0.57
   6  12  -2    1.14    0.64
   6  12  -2    0.84    0.64
   5 -12  -2    2.23    0.56
   5  12  -2    2.20    0.66
   5  12  -2    2.62    0.66
  -5  12   2    2.45    0.62
   4 -12  -2   17.69    0.97
   4  12  -2   17.56    1.12
   4  12  -2   16.67    1.09
  -4  12   2   19.85    0.99
  -3 -12   2    2.45    0.57
   3 -12  -2    1.75    0.54
  -3  12   2    1.49    0.43
  -3  12   2    1.65    0.51
   3  12  -2    0.55    0.51
   3  12  -2    1.42    0.59
   2 -12  -2   17.72    0.99
  -2 -12   2   16.03    0.97
  -2  12   2   15.26    0.97
  -2  12   2   15.31    0.85
   2  12  -2   14.13    0.94
  -2  12   2   13.57    0.81
   2  12  -2   14.76    0.96
   1 -12  -2    0.25    0.44
  -1 -12   2   -0.29    0.46
  -1  12   2    0.94    0.45
  -1  12   2    1.01    0.44
  -1  12   2    0.46    0.43
   1  12  -2    0.24    0.46
   1  12  -2   -0.32    0.43
   0 -12   2    8.43    0.73
   0 -12  -2    7.31    0.69
   0  12   2    9.91    0.75
   0  12   2    9.63    0.75
   0  12  -2    8.88    0.74
  -1 -12  -2    0.81    0.49
   1 -12   2   -0.12    0.44
   1  12   2    0.22    0.46
   1  12   2    0.57    0.46
  -1  12  -2    1.07    0.47
   2 -12   2   16.92    0.99
  -2 -12  -2   15.93    1.05
   2  12   2   16.47    0.98
   2  12   2   15.89    0.97
   3 -12   2    2.56    0.54
   3  12   2    2.95    0.60
   3  12   2    3.02    0.63
   4 -12   2    5.67    0.65
   4  12   2    5.53    0.80
   4  12   2    6.03    0.75
   5 -12   2    0.37    0.49
   5  12   2    1.49    0.69
   5  12   2    1.45    0.64
   6 -12   2    9.22    0.74
   6  12   2    9.61    0.92
   7 -12   2    0.55    0.49
   7  12   2    1.33    0.69
   7 -13  -2   17.72    0.99
   7  13  -2   15.29    1.12
  -7  13   2   17.73    1.19
   6 -13  -2    8.20    0.78
   6  13  -2    5.44    0.82
  -6  13   2    6.81    0.81
   5 -13  -2   -0.54    0.52
  -5  13   2   -0.38    0.56
   5  13  -2   -0.20    0.62
   4 -13  -2    8.93    0.79
  -4  13   2   12.36    0.89
   4  13  -2   10.83    0.89
   4  13  -2   10.17    0.96
   3 -13  -2   24.57    1.09
  -3 -13   2   24.56    1.30
  -3  13   2   22.56    1.08
   3  13  -2   25.41    1.22
   3  13  -2   23.84    1.23
  -2 -13   2    0.55    0.55
   2 -13  -2   -0.37    0.48
  -2  13   2    0.03    0.46
  -2  13   2    0.54    0.50
   2  13  -2    0.55    0.53
   2  13  -2    0.36    0.55
  -2  13   2    0.53    0.44
  -1 -13   2    0.33    0.55
   1 -13  -2    0.54    0.55
   1  13  -2    1.20    0.55
  -1  13   2    0.30    0.49
  -1  13   2    0.80    0.48
   1  13  -2   -0.48    0.50
   0 -13  -2    4.01    0.65
   0 -13   2    3.06    0.62
   0  13   2    3.82    0.62
   0  13   2    3.93    0.64
   0  13  -2    4.76    0.66
   0  13  -2    3.04    0.63
  -1 -13  -2   26.36    1.20
   1 -13   2   26.26    1.23
  -1  13  -2   26.76    1.30
   1  13   2   25.63    1.21
   1  13   2   29.60    1.31
  -1  13  -2   29.84    1.27
  -2 -13  -2    9.62    0.83
   2 -13   2    8.25    0.79
   2  13   2   11.33    0.90
   2  13   2    9.96    0.89
   3 -13   2    0.39    0.54
   3  13   2   -0.41    0.53
   3  13   2    0.15    0.59
   4 -13   2    1.26    0.57
   4  13   2    2.39    0.69
   5 -13   2   22.88    1.14
   5  13   2   22.82    1.26
   6 -13   2    4.33    0.66
   6  13   2    3.58    0.82
   6 -14  -2    3.13    0.69
  -6  14   2    3.10    0.78
   6  14  -2    3.44    0.79
   5 -14  -2    0.88    0.61
   5  14  -2    0.75    0.69
  -5  14   2    1.68    0.69
   4 -14  -2    5.77    0.75
  -4  14   2    6.53    0.79
   4  14  -2    6.46    0.87
   3 -14  -2    2.02    0.61
  -3 -14   2    0.03    0.62
  -3  14   2    1.13    0.58
   3  14  -2    1.40    0.67
  -2 -14   2    5.08    0.77
   2 -14  -2    5.10    0.71
  -2  14   2    4.71    0.63
   2  14  -2    5.86    0.82
   2  14  -2    3.84    0.75
  -1 -14   2    1.01    0.61
   1 -14  -2    1.69    0.63
   1  14  -2    0.40    0.55
   1  14  -2    0.37    0.59
  -1  14   2    0.57    0.56
  -1  14   2    0.28    0.53
   0 -14  -2    3.30    0.68
   0 -14   2    4.41    0.72
   0  14   2    2.76    0.65
   0  14   2    2.83    0.63
   0  14  -2    2.90    0.69
   0  14  -2    3.58    0.68
  -1 -14  -2    1.25    0.61
   1 -14   2    1.36    0.60
  -1  14  -2    0.46    0.56
   1  14   2    0.45    0.62
   1  14   2   -0.20    0.54
  -2 -14  -2    5.79    0.78
   2 -14   2    4.82    0.72
  -2  14  -2    5.37    0.73
   2  14   2    5.92    0.77
   3 -14   2    0.30    0.55
   3  14   2    0.44    0.62
   4 -14   2    4.79    0.73
   4  14   2    4.03    0.75
   5 -14   2    0.31    0.58
   5  14   2    0.49    0.71
   5 -15  -2    1.28    0.68
  -5  15   2    1.51    0.71
   5  15  -2    2.85    0.81
   4 -15  -2    1.87    0.70
   4  15  -2    1.74    0.76
  -4  15   2    0.58    0.63
   3 -15  -2   13.50    0.99
   3  15  -2   14.35    1.11
   2 -15  -2    4.54    0.78
  -2 -15   2    3.20    0.80
   2  15  -2    4.11    0.79
   1 -15  -2    0.93    0.63
  -1 -15   2   -0.93    0.67
   1  15  -2   -0.49    0.65
  -1  15   2    0.63    0.58
  -1  15   2    0.50    0.65
   0 -15   2    4.04    0.82
   0 -15  -2    3.58    0.79
   0  15  -2    3.13    0.72
   0  15   2    3.60    0.77
  -1 -15  -2   19.92    1.21
   1 -15   2   17.91    1.16
   1  15   2   17.60    1.15
   2 -15   2    5.44    0.80
   2  15   2    5.47    0.88
   3 -15   2   -0.01    0.65
   3  15   2    0.30    0.65
   4 -15   2    5.19    0.79
   4  15   2    4.48    0.85
   3 -16  -2    0.65    0.70
   3  16  -2   -0.44    0.73
  -2 -16   2    3.93    0.85
   2 -16  -2    3.61    0.79
   2  16  -2    4.64    0.88
  -1 -16   2   -0.32    0.68
   1 -16  -2   -0.97    0.68
   1  16  -2   -0.78    0.66
   0 -16  -2    3.42    0.80
   0 -16   2    5.20    0.84
   0  16   2    5.80    0.85
   1 -16   2    0.07    0.72
  -1 -16  -2    0.78    0.76
   1  16   2    0.53    0.74
   2 -16   2    6.31    0.86
   2  16   2    4.80    0.87
  12   0  -3   -0.32    0.81
  11   0  -3   44.21    2.07
  10   0  -3    0.18    0.70
 -10   0   3   -0.36    0.43
   9   0  -3    6.89    0.69
   9   0  -3    5.80    0.87
  -9   0   3    6.25    0.54
  -8   0   3   -0.01    0.30
   8   0  -3   -0.67    0.49
   8   0  -3    0.41    0.43
   7   0  -3  371.90    6.54
  -7   0   3  375.51    6.53
   7   0  -3  366.83    6.23
   7   0  -3  356.78    7.52
  -6   0   3    0.15    0.23
   6   0  -3    0.09    0.18
   6   0  -3    0.44    0.38
   6   0  -3   -0.01    0.12
   6   0  -3   -0.11    0.29
  -5   0   3   56.18    1.22
   5   0  -3   55.17    1.15
   5   0  -3   55.63    1.26
   4   0  -3    0.04    0.16
  -4   0   3    0.05    0.17
   4   0  -3   -0.22    0.15
   3   0  -3  160.45    2.83
  -3   0   3  163.16    2.92
   3   0  -3  162.23    2.89
  -2   0   3    0.02    0.14
   2   0  -3   -0.15    0.13
  -2   0   3   -0.03    0.12
   2   0  -3    0.02    0.10
  -1   0   3    7.93    0.18
  -1   0   3    8.18    0.34
   1   0  -3    7.57    0.35
   0   0   3    0.00    0.13
   0   0  -3   -0.08    0.13
   0   0   3   -0.14    0.12
   1   0   3  254.18    4.31
  -1   0  -3  240.66    4.26
   1   0   3  239.81    4.25
   1   0   3  246.93    4.10
   2   0   3   -0.14    0.14
   2   0   3   -0.15    0.14
   2   0   3   -0.02    0.19
   3   0   3    0.79    0.22
   3   0   3    0.70    0.18
   3   0   3    0.37    0.24
   4   0   3    0.04    0.16
   4   0   3    0.14    0.32
   4   0   3    0.07    0.25
   5   0   3  113.00    2.67
   5   0   3  111.67    2.30
   5   0   3  111.17    2.02
   6   0   3   -0.17    0.36
   6   0   3    0.09    0.44
   7   0   3    7.71    0.85
   7   0   3    8.81    0.71
   8   0   3    0.63    0.65
   8   0   3    0.01    0.48
   9   0   3    6.72    0.79
   9   0   3    7.49    1.03
  10   0   3   -0.09    0.90
  12  -1  -3    3.96    1.09
  12   1  -3    4.65    1.10
  11  -1  -3   -0.82    0.81
  11   1  -3    0.30    0.76
  11   1  -3    0.17    0.61
  10  -1  -3   17.83    1.36
  10   1  -3   18.41    1.03
  10   1  -3   16.68    1.30
 -10   1   3   16.07    0.88
  -9  -1   3    0.21    0.34
   9  -1  -3   -0.49    0.57
   9   1  -3    0.10    0.45
   9   1  -3    0.15    0.62
  -9   1   3    0.05    0.37
  -8  -1   3    1.44    0.35
   8  -1  -3    0.99    0.56
  -8   1   3    1.79    0.38
   8   1  -3    1.81    0.59
   8   1  -3    1.65    0.44
   7  -1  -3   -0.19    0.42
   7  -1  -3    0.00    0.16
  -7  -1   3    0.02    0.25
   7   1  -3    0.15    0.19
   7   1  -3    0.32    0.34
  -7   1   3    0.03    0.29
   7   1  -3    0.00    0.19
   7   1  -3   -0.01    0.40
   6  -1  -3   97.41    2.05
   6  -1  -3   93.70    1.79
  -6  -1   3   96.55    1.91
  -6   1   3   96.02    1.96
   6   1  -3   94.86    2.36
   6   1  -3   97.07    2.02
   6   1  -3   97.51    1.82
   6   1  -3   96.86    1.97
   5  -1  -3    1.62    0.29
  -5  -1   3    1.46    0.24
   5  -1  -3    1.59    0.22
   5   1  -3    1.88    0.36
   5   1  -3    1.53    0.28
   5   1  -3    1.60    0.23
  -5   1   3    1.58    0.25
   4  -1  -3   11.36    0.43
  -4  -1   3   11.39    0.42
   4   1  -3   10.87    0.55
   4   1  -3   11.52    0.47
   4   1  -3   13.05    0.45
  -4   1   3    9.76    0.45
  -3  -1   3    0.57    0.17
  -3  -1   3    0.44    0.17
   3  -1  -3    0.41    0.16
   3   1  -3    0.52    0.15
  -3   1   3    0.70    0.19
   3   1  -3    0.57    0.18
   2  -1  -3  374.95    6.44
  -2  -1   3  378.86    6.46
  -2  -1   3  378.21    6.52
   2   1  -3  374.67    6.47
   2   1  -3  382.58    6.24
  -2   1   3  384.28    6.44
  -2   1   3  371.64    6.52
  -1  -1   3   -0.23    0.12
  -1  -1   3   -0.16    0.13
   1  -1  -3   -0.10    0.13
  -1   1   3    0.11    0.15
   1   1  -3   -0.05    0.14
  -1   1   3   -0.08    0.12
   0  -1   3   45.36    0.95
   0  -1  -3   45.79    0.94
   0  -1   3   45.13    0.95
   0   1   3   43.09    0.95
   0   1  -3   44.51    0.78
   0   1   3   45.13    0.93
   0   1  -3   45.47    0.96
  -1  -1  -3    3.25    0.22
   1  -1   3    2.71    0.22
   1  -1   3    3.12    0.22
   1   1   3    2.45    0.20
  -1   1  -3    3.41    0.25
   1   1   3    2.76    0.21
   2  -1   3  385.71    6.32
   2  -1   3  372.52    6.44
   2  -1   3  377.36    7.25
   2   1   3  373.77    6.44
   3  -1   3    0.51    0.17
   3  -1   3    0.44    0.25
   3  -1   3    0.33    0.20
   3   1   3    0.42    0.17
   3   1   3    0.61    0.21
   4  -1   3   18.39    0.54
   4  -1   3   18.19    0.79
   4  -1   3   19.20    0.69
   4   1   3   18.65    0.87
   4   1   3   18.37    0.67
   4   1   3   18.77    0.56
   5  -1   3    2.25    0.21
   5  -1   3    2.45    0.37
   5  -1   3    2.14    0.47
   5   1   3    1.96    0.36
   5   1   3    2.80    0.24
   5   1   3    1.78    0.46
   6  -1   3  144.58    3.00
   6  -1   3  152.66    3.55
   6   1   3  150.26    2.63
   6   1   3  154.88    3.05
   6   1   3  153.14    3.56
   7  -1   3    0.40    0.43
   7  -1   3    0.74    0.54
   7   1   3    0.38    0.44
   7   1   3    0.28    0.53
   8  -1   3    3.99    0.80
   8   1   3    4.76    0.65
   8   1   3    5.13    0.87
   9  -1   3    2.19    0.85
   9   1   3    1.45    0.62
  10  -1   3   40.58    1.95
  10   1   3   43.43    1.69
  11  -1   3   -0.93    0.97
  12  -2  -3   -1.03    0.87
  12   2  -3   -0.48    0.67
  12   2  -3    0.95    0.84
  11  -2  -3   43.35    2.07
  11   2  -3   41.33    1.98
 -11   2   3   45.94    1.50
  11   2  -3   41.70    1.58
  10  -2  -3    0.73    0.76
  10   2  -3   -0.53    0.63
  10   2  -3    0.59    0.55
 -10   2   3    0.55    0.47
   9  -2  -3   15.69    1.20
   9   2  -3   14.39    1.11
   9   2  -3   14.16    0.88
  -9   2   3   13.40    0.80
  -8  -2   3    7.32    0.47
   8  -2  -3    6.45    0.85
   8   2  -3    7.77    0.39
   8   2  -3    7.43    0.78
   8   2  -3    8.41    0.71
  -8   2   3    7.75    0.58
  -7  -2   3  159.72    2.98
   7  -2  -3  158.94    2.82
   7   2  -3  161.09    3.65
   7   2  -3  161.47    3.17
   7   2  -3  160.23    2.88
  -7   2   3  160.81    3.12
   7   2  -3  157.39    3.21
  -6  -2   3   16.83    0.58
   6  -2  -3   17.86    0.56
   6   2  -3   17.34    0.72
   6   2  -3   17.09    0.60
   6   2  -3   17.15    0.62
   6   2  -3   19.15    0.90
  -6   2   3   17.90    0.66
  -5  -2   3   22.25    0.62
   5  -2  -3   21.83    0.62
   5   2  -3   21.89    0.66
   5   2  -3   22.69    0.72
  -5   2   3   22.19    0.69
   5   2  -3   21.36    0.84
   4  -2  -3    0.36    0.07
  -4  -2   3    0.32    0.18
   4  -2  -3    0.31    0.16
   4   2  -3    0.09    0.18
   4   2  -3    0.25    0.22
  -4   2   3   -0.04    0.18
   3  -2  -3  510.23    8.60
  -3  -2   3  512.70    8.69
  -3  -2   3  502.16    8.64
   3   2  -3  503.85    8.65
  -3   2   3  502.84    8.74
  -3   2   3  508.66    8.59
   3   2  -3  514.63    9.62
  -2  -2   3    0.10    0.16
   2  -2  -3    0.11    0.13
  -2  -2   3    0.18    0.15
  -2   2   3    0.38    0.16
  -2   2   3    0.01    0.13
   2   2  -3    0.01    0.15
   1  -2  -3    0.28    0.14
  -1  -2   3    0.52    0.16
  -1  -2   3    0.38    0.16
  -1   2   3    0.12    0.15
   1   2  -3    1.07    0.18
  -1   2   3    0.45    0.13
   0  -2  -3   11.36    0.39
   0  -2   3   10.89    0.42
   0   2   3   10.73    0.42
   0   2   3   11.35    0.38
   1  -2   3  393.27    6.74
  -1  -2  -3  378.86    6.69
   1  -2   3  407.18    7.45
   1   2   3  390.69    6.70
  -1   2  -3  393.44    6.74
   1   2   3  398.17    6.77
   2  -2   3    0.03    0.16
   2  -2   3   -0.06    0.17
  -2  -2  -3   -0.13    0.15
   2   2   3   -0.01    0.15
   3  -2   3    1.22    0.20
   3  -2   3    1.19    0.28
   3   2   3    0.92    0.19
   4  -2   3    6.02    0.37
   4  -2   3    5.97    0.50
   4   2   3    6.73    0.39
   5  -2   3   60.68    1.76
   5  -2   3   64.01    1.22
   5   2   3   62.83    1.29
   5   2   3   64.42    1.52
   6  -2   3   -0.21    0.47
   6   2   3   -0.22    0.20
   6   2   3    0.27    0.39
   7  -2   3   10.31    0.94
   7   2   3    9.76    0.77
   8  -2   3    0.47    0.70
   8   2   3    0.48    0.51
   9  -2   3   12.92    1.23
   9   2   3   11.09    0.93
  10  -2   3    0.95    0.91
  10   2   3   -0.75    0.59
  11  -2   3    2.65    1.12
  11   2   3    2.78    0.81
  12  -3  -3    2.16    1.05
  12   3  -3    2.75    1.02
  12   3  -3    3.72    0.84
  11  -3  -3    0.99    0.89
  11   3  -3    0.25    0.62
  11   3  -3   -0.06    0.81
 -11   3   3    0.93    0.57
  10  -3  -3   14.65    1.33
 -10   3   3   15.97    0.95
  10   3  -3   17.99    1.28
  10   3  -3   17.49    1.02
   9  -3  -3    1.04    0.74
  -9   3   3    1.23    0.46
   9   3  -3    1.68    0.69
   9   3  -3    2.09    0.53
   8   3  -3    3.30    0.52
   8   3  -3    3.52    0.66
   8   3  -3    4.37    0.33
  -8   3   3    3.74    0.49
  -7  -3   3    0.66    0.26
   7  -3  -3    0.72    0.23
   7   3  -3    1.52    0.46
   7   3  -3    0.88    0.38
   7   3  -3    0.76    0.31
   7   3  -3    0.79    0.27
  -7   3   3    0.48    0.35
   6  -3  -3   75.95    1.50
  -6  -3   3   79.18    1.53
   6   3  -3   77.56    1.71
   6   3  -3   73.95    1.94
   6   3  -3   75.00    1.75
   6   3  -3   75.10    1.57
  -6   3   3   73.77    1.67
  -5  -3   3    4.22    0.30
   5  -3  -3    4.18    0.30
  -5   3   3    3.68    0.35
   5   3  -3    4.40    0.43
   5   3  -3    3.96    0.33
  -4  -3   3   -0.04    0.17
  -4  -3   3    0.34    0.21
   4  -3  -3    0.27    0.17
  -4   3   3    0.10    0.20
   4   3  -3    0.17    0.23
   4   3  -3    0.52    0.19
  -3  -3   3    5.20    0.34
   3  -3  -3    5.09    0.30
   3  -3  -3    5.05    0.24
  -3  -3   3    4.53    0.27
  -3   3   3    5.08    0.32
  -3   3   3    4.40    0.32
   3   3  -3    5.25    0.34
   3   3  -3    4.20    0.31
  -2  -3   3  260.27    4.58
   2  -3  -3  269.78    4.57
   2  -3  -3  262.63    4.96
  -2  -3   3  261.21    4.63
   2   3  -3  262.74    4.63
  -2   3   3  259.81    4.66
  -2   3   3  266.87    4.56
  -1  -3   3   15.66    0.53
   1  -3  -3   15.54    0.47
  -1   3   3   15.30    0.46
  -1   3   3   15.74    0.51
   0  -3  -3   55.52    1.13
   0  -3   3   55.79    1.18
   0   3   3   54.91    1.12
   0   3   3   54.49    1.15
   0   3  -3   55.43    1.18
   1  -3   3   22.79    0.61
   1  -3   3   22.28    0.64
  -1  -3  -3   21.93    0.58
   1   3   3   21.61    0.58
  -1   3  -3   22.72    0.64
   1   3   3   22.82    0.60
  -2  -3  -3  535.32    9.19
   2  -3   3  546.87    9.22
   2  -3   3  546.14   10.31
  -2   3  -3  541.06    9.21
   2   3   3  549.42    9.24
   2   3   3  532.52    9.19
   3  -3   3    8.46    0.55
   3  -3   3    8.12    0.41
   3   3   3    7.95    0.40
   4  -3   3    0.03    0.32
   4  -3   3    0.24    0.20
   4   3   3    0.18    0.21
   5  -3   3    1.69    0.45
   5  -3   3    1.17    0.21
   5   3   3    1.24    0.26
   6  -3   3  102.67    1.80
   6  -3   3  100.00    2.62
   6   3   3   99.64    2.24
   6   3   3   99.75    1.94
   7  -3   3   -0.26    0.57
   7   3   3    0.54    0.22
   7   3   3    1.14    0.48
   8  -3   3    2.96    0.82
   8   3   3    3.34    0.67
   9  -3   3    2.43    0.89
   9   3   3    1.82    0.67
  10  -3   3   30.20    1.82
  10   3   3   27.09    1.38
  12  -4  -3    1.05    0.90
 -12   4   3    0.55    0.67
  12   4  -3    0.19    0.67
  11  -4  -3   39.25    2.04
  11   4  -3   35.66    1.84
 -11   4   3   36.76    1.42
  11   4  -3   37.43    1.56
  10  -4  -3    3.22    0.93
 -10   4   3    3.13    0.61
  10   4  -3    1.98    0.82
  10   4  -3    2.94    0.65
   9  -4  -3    4.15    0.89
   9   4  -3    5.22    0.82
  -9   4   3    6.59    0.62
   9   4  -3    5.85    0.70
   9   4  -3    6.13    0.37
   8  -4  -3    0.99    0.23
   8   4  -3    1.00    0.36
   8   4  -3    0.69    0.30
  -8   4   3    0.66    0.42
   8   4  -3    1.07    0.44
   8   4  -3    0.46    0.55
   7  -4  -3  140.74    2.58
   7   4  -3  141.46    3.03
   7   4  -3  139.91    2.67
   7   4  -3  141.87    3.25
   7   4  -3  138.35    2.85
  -7   4   3  138.84    2.86
  -6  -4   3    3.80    0.30
   6  -4  -3    4.56    0.34
   6   4  -3    4.40    0.45
   6   4  -3    4.22    0.51
  -6   4   3    4.11    0.43
   6   4  -3    4.41    0.38
   5  -4  -3   15.79    0.56
  -5  -4   3   14.65    0.50
  -5  -4   3   13.89    0.58
   5   4  -3   15.45    0.72
   5   4  -3   14.83    0.62
  -5   4   3   14.91    0.63
   4  -4  -3   17.82    0.58
  -4  -4   3   16.98    0.64
  -4  -4   3   16.69    0.51
   4   4  -3   17.71    0.65
  -4   4   3   18.11    0.55
   4   4  -3   18.49    0.66
  -4   4   3   17.52    0.62
  -3  -4   3  274.66    4.73
  -3  -4   3  272.89    4.83
   3  -4  -3  268.85    4.75
   3   4  -3  276.23    4.84
  -3   4   3  275.16    4.75
  -3   4   3  269.79    4.87
   2  -4  -3    0.09    0.16
  -2  -4   3    0.08    0.20
  -2   4   3    0.00    0.16
   2   4  -3    0.15    0.19
  -2   4   3    1.47    0.24
   1  -4  -3    1.40    0.20
  -1  -4   3    1.71    0.24
  -1   4   3    1.33    0.19
   1   4  -3    1.19    0.22
  -1   4   3    1.20    0.21
   0  -4   3   23.57    0.69
   0  -4  -3   24.22    0.64
   0   4   3   23.72    0.65
   0   4   3   23.10    0.64
   0   4  -3   24.17    0.69
   1  -4   3  293.17    5.17
  -1  -4  -3  298.83    5.13
   1   4   3  290.26    5.13
  -1   4  -3  291.44    5.16
   1   4   3  297.63    5.12
   2  -4   3   13.97    0.56
  -2  -4  -3   13.98    0.52
  -2   4  -3   13.68    0.53
   2   4   3   14.76    0.45
   2   4   3   14.87    0.53
   3  -4   3    1.12    0.32
   3  -4   3    1.38    0.24
  -3  -4  -3    1.79    0.24
   3   4   3    1.26    0.24
   4  -4   3    0.33    0.21
   4  -4   3    0.10    0.33
   4   4   3    0.33    0.22
   5  -4   3   77.68    1.53
   5  -4   3   79.21    2.09
   5   4   3   78.46    1.62
   6  -4   3    0.31    0.19
   6  -4   3    0.46    0.51
   6   4   3    0.48    0.28
   7  -4   3    7.69    0.87
   7   4   3    6.93    0.43
   7   4   3    7.28    0.73
   8  -4   3   -0.23    0.69
   8   4   3    0.02    0.50
   9  -4   3    4.50    1.00
   9   4   3    4.88    0.80
  10  -4   3    0.18    0.93
  10   4   3    0.10    0.69
  12  -5  -3    3.53    1.12
 -12   5   3    5.13    0.84
  11  -5  -3    1.29    0.91
  11   5  -3    0.05    0.62
 -11   5   3   -0.39    0.60
  10  -5  -3    5.27    1.01
 -10   5   3    6.68    0.75
  10   5  -3    7.38    0.82
  -9   5   3    0.07    0.48
   9   5  -3    0.11    0.52
   9   5  -3    0.36    0.32
   8  -5  -3    4.27    0.35
   8   5  -3    5.18    0.62
   8   5  -3    4.88    0.55
   8   5  -3    3.32    0.42
  -8   5   3    4.50    0.55
   7  -5  -3    0.00    0.26
  -7   5   3   -0.25    0.35
   7   5  -3    0.32    0.33
   7   5  -3   -0.09    0.35
   6  -5  -3   87.29    1.75
   6   5  -3   86.86    2.11
   6   5  -3   88.29    1.85
  -6   5   3   85.78    1.95
  -5  -5   3    1.36    0.19
   5  -5  -3    1.23    0.26
  -5  -5   3    1.38    0.30
   5   5  -3    1.55    0.32
  -5   5   3    1.04    0.31
   4  -5  -3   -0.23    0.18
  -4  -5   3   -0.04    0.24
  -4   5   3   -0.30    0.22
   4   5  -3    0.00    0.23
  -4   5   3   -0.17    0.18
   3  -5  -3    4.64    0.33
  -3  -5   3    4.31    0.36
  -3   5   3    5.01    0.33
  -3   5   3    3.96    0.35
   3   5  -3    4.41    0.37
  -2  -5   3  315.48    5.50
   2  -5  -3  319.63    5.42
  -2   5   3  305.99    5.49
   2   5  -3  303.33    5.48
  -2   5   3  309.60    5.90
  -2   5   3  306.72    5.40
  -1  -5   3   13.82    0.58
   1  -5  -3   14.84    0.53
  -1   5   3   15.51    0.56
  -1   5   3   15.35    0.53
   1   5  -3   14.97    0.59
   0  -5   3    2.93    0.31
   0  -5  -3    2.70    0.28
   0   5  -3    2.30    0.28
   0   5   3    2.54    0.27
   0   5   3    2.26    0.25
   0   5   3    2.78    0.28
   1  -5   3   46.98    1.14
  -1  -5  -3   48.58    1.11
   1   5   3   48.39    1.23
   1   5   3   49.31    1.05
  -1   5  -3   46.68    1.11
   1   5   3   47.13    1.08
  -2  -5  -3  135.74    2.56
   2  -5   3  136.41    2.60
  -2   5  -3  136.49    2.59
   2   5   3  137.88    2.58
   2   5   3  137.55    2.48
  -3  -5  -3    3.89    0.32
   3  -5   3    3.38    0.33
  -3   5  -3    3.84    0.32
   3   5   3    2.75    0.32
   4  -5   3   15.06    0.85
   4  -5   3   14.40    0.59
   4   5   3   14.51    0.61
   5  -5   3   -0.05    0.42
   5  -5   3   -0.18    0.23
   5   5   3   -0.09    0.28
   6  -5   3  113.28    2.89
   6  -5   3  113.36    2.11
   6   5   3  112.82    2.25
   7  -5   3    3.48    0.76
   7   5   3    2.83    0.59
   7   5   3    2.57    0.41
   8  -5   3    0.72    0.76
   8   5   3    0.90    0.58
   8   5   3   -0.09    0.31
   9  -5   3    0.37    0.83
   9   5   3    0.45    0.63
  10  -5   3   32.08    1.90
  10   5   3   31.26    1.55
  11  -6  -3   28.23    1.77
 -11   6   3   28.06    1.35
  11   6  -3   27.62    1.44
  10  -6  -3    1.54    0.93
  10   6  -3    1.78    0.64
 -10   6   3    2.33    0.63
   9   6  -3    1.31    0.58
   9   6  -3    1.45    0.41
  -9   6   3    0.25    0.48
   8  -6  -3    8.76    0.48
   8   6  -3    7.02    0.66
   8   6  -3    7.86    0.57
  -8   6   3    8.21    0.71
   7  -6  -3  144.12    2.71
  -7   6   3  145.35    3.03
   7   6  -3  141.85    2.85
   7   6  -3  142.65    3.23
   6  -6  -3   12.48    0.60
   6   6  -3   13.05    0.71
   6   6  -3   10.68    0.74
   5  -6  -3    3.64    0.35
  -5   6   3    4.18    0.44
   5   6  -3    3.25    0.41
  -4  -6   3    5.75    0.46
   4  -6  -3    5.57    0.38
  -4   6   3    5.86    0.38
   4   6  -3    5.76    0.46
  -4   6   3    5.93    0.46
   3  -6  -3  182.59    3.38
  -3  -6   3  180.32    3.46
  -3   6   3  185.80    3.48
  -3   6   3  186.56    3.61
   3   6  -3  184.36    3.47
  -3   6   3  186.57    3.37
  -2  -6   3    1.68    0.30
   2  -6  -3    0.87    0.26
   2   6  -3    1.44    0.29
  -2   6   3    1.29    0.27
  -2   6   3    1.59    0.26
  -2   6   3    1.38    0.23
   1  -6  -3    6.34    0.41
  -1  -6   3    8.57    0.52
  -1   6   3    7.25    0.47
  -1   6   3    7.58    0.42
  -1   6   3    6.84    0.44
   1   6  -3    7.19    0.46
   0  -6   3    0.29    0.24
   0  -6  -3    0.00    0.23
   0   6  -3    0.21    0.23
   0   6   3    0.17    0.23
   0   6   3    0.30    0.23
   0   6   3    0.14    0.20
   1  -6   3  125.11    2.47
  -1  -6  -3  124.21    2.44
   1   6   3  125.83    2.70
   1   6   3  129.59    2.38
   1   6   3  129.46    2.45
  -1   6  -3  123.73    2.45
   2  -6   3   27.36    0.82
  -2  -6  -3   27.84    0.85
   2   6   3   28.28    0.70
   2   6   3   27.83    0.92
   2   6   3   29.78    0.83
  -2   6  -3   27.81    0.85
   3  -6   3    4.23    0.38
  -3  -6  -3    4.08    0.36
   3   6   3    3.37    0.37
   4  -6   3   19.73    0.69
   4   6   3   20.68    0.76
   5  -6   3   57.10    1.78
   5  -6   3   57.48    1.30
   5   6   3   55.99    1.36
   6  -6   3    0.64    0.58
   6  -6   3   -0.02    0.27
   6   6   3    0.50    0.37
   7  -6   3    3.80    0.81
   7  -6   3    4.42    0.32
   7   6   3    4.37    0.50
   8  -6   3    0.95    0.79
   8   6   3    1.75    0.61
   8   6   3    0.52    0.40
   9  -6   3    7.95    1.15
   9   6   3    8.57    0.96
  10  -6   3    0.56    0.98
  10   6   3    0.10    0.75
  11  -7  -3   -0.12    0.92
  11   7  -3   -0.99    0.63
 -11   7   3   -0.36    0.67
 -10   7   3   14.23    1.01
  10   7  -3   13.86    1.04
  10   7  -3   15.58    0.83
  -9   7   3    0.50    0.52
   9   7  -3   -0.37    0.51
   9   7  -3   -0.04    0.44
   8  -7  -3    3.88    0.43
   8   7  -3    3.53    0.58
  -8   7   3    2.76    0.56
   8   7  -3    2.27    0.48
   7   7  -3   -0.43    0.41
   7   7  -3   -0.30    0.39
  -7   7   3    0.55    0.43
   6  -7  -3   41.52    1.09
   6   7  -3   40.49    1.22
  -6   7   3   40.65    1.25
   6   7  -3   38.41    1.34
   5  -7  -3    2.51    0.36
  -5   7   3    1.23    0.38
   5   7  -3    1.84    0.38
   4  -7  -3    1.82    0.33
  -4  -7   3    1.15    0.36
   4   7  -3    1.55    0.37
  -4   7   3    1.95    0.29
  -4   7   3    1.43    0.36
   3  -7  -3    2.72    0.34
  -3  -7   3    3.31    0.40
  -3   7   3    2.92    0.38
  -3   7   3    3.08    0.32
  -3   7   3    2.44    0.28
   3   7  -3    2.22    0.38
   2  -7  -3  105.12    2.12
  -2  -7   3  106.92    2.20
  -2   7   3  105.50    2.15
  -2   7   3  102.33    2.08
  -2   7   3  103.99    2.24
   2   7  -3  102.12    2.17
   1  -7  -3   20.57    0.72
  -1  -7   3   21.35    0.79
  -1   7   3   20.57    0.72
   1   7  -3   19.32    0.77
  -1   7   3   20.26    0.71
  -1   7   3   20.38    0.72
   0  -7  -3    0.01    0.25
   0  -7   3    0.34    0.28
   0   7   3    0.08    0.24
   0   7  -3    0.02    0.25
   0   7   3    0.18    0.25
   0   7   3    0.13    0.24
   1  -7   3    9.85    0.58
  -1  -7  -3   11.62    0.58
  -1   7  -3   10.07    0.64
   1   7   3   10.80    0.49
   1   7   3   10.87    0.58
   1   7   3   10.27    0.59
   2  -7   3  176.25    3.37
  -2  -7  -3  181.59    3.38
  -2   7  -3  178.61    3.37
   2   7   3  177.96    3.36
   2   7   3  180.33    3.20
   2   7   3  175.57    3.75
   3  -7   3    7.03    0.48
  -3  -7  -3    7.09    0.49
   3   7   3    7.59    0.58
   3   7   3    6.55    0.49
   4  -7   3    5.85    0.47
   4   7   3    5.52    0.49
   5  -7   3    4.97    0.43
   5  -7   3    8.17    0.80
   5   7   3    5.33    0.51
   6  -7   3   74.61    1.61
   6  -7   3   76.50    2.32
   6   7   3   76.62    1.79
   7  -7   3    0.57    0.69
   7  -7   3    1.05    0.31
   7   7   3    1.55    0.46
   8  -7   3    0.43    0.79
   8   7   3    1.32    0.67
   8   7   3    0.83    0.46
   9  -7   3    4.63    1.05
   9   7   3    5.17    0.89
  10  -7   3   16.95    1.62
  11   8  -3   22.82    1.31
 -11   8   3   22.52    1.27
 -10   8   3    2.00    0.70
  10   8  -3    2.19    0.70
  10   8  -3    1.92    0.51
   9  -8  -3    3.89    0.45
   9   8  -3    3.80    0.58
  -9   8   3    3.87    0.70
   8  -8  -3    4.64    0.49
   8   8  -3    5.16    0.62
   8   8  -3    5.11    0.72
  -8   8   3    4.19    0.63
   7  -8  -3   49.21    1.24
  -7   8   3   45.68    1.42
   7   8  -3   43.29    1.53
   7   8  -3   44.62    1.38
   6  -8  -3   22.94    0.82
   6   8  -3   21.07    0.98
   6   8  -3   19.59    1.02
  -6   8   3   22.27    0.95
   5  -8  -3    1.71    0.38
  -5   8   3    1.58    0.42
   5   8  -3    2.39    0.46
   4  -8  -3    4.23    0.44
  -4  -8   3    3.78    0.49
  -4   8   3    4.69    0.42
   4   8  -3    3.25    0.46
  -4   8   3    4.43    0.35
  -4   8   3    3.96    0.47
  -3  -8   3  165.63    3.33
   3  -8  -3  171.35    3.27
  -3   8   3  173.58    3.46
  -3   8   3  168.94    3.23
   3   8  -3  174.31    3.36
  -3   8   3  169.99    3.33
   2  -8  -3   10.61    0.66
  -2  -8   3   10.55    0.67
  -2   8   3    9.33    0.57
   2   8  -3   10.52    0.65
  -2   8   3   10.53    0.57
  -2   8   3   11.84    0.65
   1  -8  -3    0.51    0.32
  -1  -8   3    0.18    0.31
  -1   8   3    0.64    0.31
  -1   8   3    0.67    0.29
  -1   8   3    0.29    0.27
   1   8  -3    0.75    0.32
   0  -8  -3   11.88    0.64
   0  -8   3   12.96    0.69
   0   8   3   12.18    0.63
   0   8  -3   12.75    0.69
   0   8   3   12.55    0.64
   0   8   3   12.20    0.58
  -1  -8  -3   85.19    1.84
   1  -8   3   83.94    1.88
   1   8   3   83.68    1.84
   1   8   3   82.25    2.02
  -1   8  -3   81.93    1.85
   1   8   3   84.23    1.72
   2  -8   3    0.76    0.34
  -2  -8  -3    1.00    0.33
   2   8   3    0.51    0.34
   2   8   3    0.96    0.34
  -2   8  -3    1.28    0.35
  -3  -8  -3   10.84    0.64
   3  -8   3   11.58    0.69
   3   8   3   11.14    0.72
   3   8   3    9.55    0.68
   4  -8   3    0.93    0.36
   4   8   3    1.14    0.38
   5  -8   3   23.14    0.86
   5   8   3   21.90    0.95
   6  -8   3    0.48    0.34
   6  -8   3    0.38    0.63
   6   8   3   -0.11    0.45
   7  -8   3    1.78    0.81
   7  -8   3    1.45    0.37
   7   8   3    1.60    0.52
   8  -8   3   -0.16    0.80
   8   8   3    0.03    0.51
   9  -8   3   11.14    1.30
   9   8   3   11.44    1.05
 -10   9   3    3.00    0.78
  10   9  -3    2.92    0.60
  10   9  -3    5.00    0.82
   9  -9  -3    1.97    0.45
  -9   9   3    1.27    0.62
   9   9  -3    1.44    0.57
   8  -9  -3    3.58    0.51
  -8   9   3    3.55    0.66
   8   9  -3    3.78    0.71
   8   9  -3    3.00    0.60
   7  -9  -3    0.76    0.41
   7   9  -3    0.44    0.56
   7   9  -3    0.16    0.49
  -7   9   3    0.46    0.51
   6  -9  -3   35.66    1.09
  -6   9   3   33.93    1.20
   6   9  -3   34.45    1.27
   6   9  -3   35.07    1.41
   5  -9  -3    0.41    0.34
  -5   9   3    0.53    0.41
   5   9  -3    1.08    0.43
   5   9  -3    1.09    0.48
   4  -9  -3    0.25    0.36
  -4  -9   3    1.15    0.40
  -4   9   3    0.13    0.26
   4   9  -3    0.77    0.44
  -4   9   3   -0.05    0.38
   3  -9  -3    0.59    0.34
  -3  -9   3    0.55    0.40
  -3   9   3   -0.04    0.31
   3   9  -3    0.70    0.38
  -3   9   3    0.12    0.36
  -3   9   3    0.34    0.27
  -2  -9   3   78.01    1.88
   2  -9  -3   80.58    1.82
  -2   9   3   79.76    1.80
  -2   9   3   77.06    1.87
   2   9  -3   78.94    1.88
  -2   9   3   78.52    1.81
   1  -9  -3    8.37    0.57
  -1  -9   3    9.53    0.64
  -1   9   3    8.70    0.56
  -1   9   3    9.79    0.61
  -1   9   3    9.26    0.58
   1   9  -3    8.05    0.61
   0  -9  -3    1.84    0.40
   0  -9   3    1.60    0.41
   0   9   3    0.97    0.35
   0   9   3    2.36    0.41
   0   9  -3    2.07    0.43
   0   9   3    2.67    0.38
   1  -9   3   15.13    0.77
  -1  -9  -3   12.54    0.72
  -1   9  -3   13.12    0.75
   1   9   3   14.84    0.76
   1   9   3   13.98    0.80
   1   9   3   14.10    0.61
   2  -9   3   88.91    1.98
  -2  -9  -3   85.17    1.94
  -2   9  -3   86.02    1.97
   2   9   3   83.63    1.94
   2   9   3   85.01    2.17
   3  -9   3   14.17    0.72
  -3  -9  -3   12.30    0.74
   3   9   3   14.17    0.84
   3   9   3   14.05    0.80
   4  -9   3    0.01    0.37
   4   9   3   -0.14    0.37
   4   9   3   -0.31    0.39
   5  -9   3    7.50    0.59
   5   9   3    7.91    0.68
   6  -9   3   58.02    1.48
   6  -9   3   63.11    2.16
   6   9   3   57.72    1.62
   7  -9   3    2.10    0.42
   7  -9   3    3.25    0.93
   7   9   3    3.23    0.61
   8  -9   3    0.52    0.82
   8   9   3    0.05    0.55
   9  -9   3    2.17    1.05
   9   9   3    1.55    0.78
 -10  10   3    5.70    0.90
  10  10  -3    5.53    0.73
  10  10  -3    6.99    0.91
   9 -10  -3    0.14    0.46
   9  10  -3   -0.11    0.59
  -9  10   3   -0.71    0.58
   8 -10  -3    7.03    0.62
   8  10  -3    6.29    0.86
  -8  10   3    6.47    0.80
   8  10  -3    6.83    0.74
   7 -10  -3   35.14    1.16
   7  10  -3   32.95    1.30
   7  10  -3   33.53    1.50
  -7  10   3   33.16    1.27
   6 -10  -3    6.11    0.59
  -6  10   3    5.45    0.67
   6  10  -3    6.70    0.80
   6  10  -3    5.75    0.70
   5 -10  -3    0.29    0.40
  -5  10   3   -0.15    0.45
   5  10  -3   -0.57    0.46
   5  10  -3    0.29    0.48
   4 -10  -3   15.44    0.81
  -4 -10   3   16.51    0.98
  -4  10   3   16.42    0.83
  -4  10   3   16.61    0.71
   4  10  -3   16.21    0.91
  -3 -10   3   62.63    1.67
   3 -10  -3   59.55    1.56
   3  10  -3   62.09    1.71
  -3  10   3   62.53    1.58
  -3  10   3   63.77    1.59
  -3  10   3   60.88    1.59
   2 -10  -3    4.67    0.53
  -2 -10   3    5.19    0.59
  -2  10   3    4.66    0.52
   2  10  -3    4.01    0.54
  -2  10   3    4.09    0.46
  -2  10   3    5.17    0.52
  -1 -10   3    0.36    0.40
   1 -10  -3   -0.63    0.34
   1  10  -3   -0.67    0.40
  -1  10   3    0.13    0.37
  -1  10   3    0.81    0.37
  -1  10   3    0.04    0.34
   0 -10   3    1.36    0.47
   0 -10  -3    2.25    0.45
   0  10   3    2.22    0.40
   0  10   3    2.50    0.47
   0  10   3    1.81    0.42
   0  10  -3    2.55    0.47
  -1 -10  -3   60.78    1.59
   1 -10   3   62.39    1.64
   1  10   3   60.83    1.59
   1  10   3   59.92    1.72
  -1  10  -3   62.92    1.66
   2 -10   3    3.32    0.49
  -2 -10  -3    3.95    0.52
   2  10   3    4.10    0.53
   2  10   3    3.68    0.56
   3 -10   3    2.95    0.48
   3  10   3    2.37    0.51
   3  10   3    3.19    0.51
   4 -10   3    0.10    0.42
   4  10   3    0.57    0.52
   4  10   3    0.34    0.48
   5 -10   3   25.48    0.98
   5  10   3   25.72    1.16
   6 -10   3    0.30    0.77
   6 -10   3    0.51    0.44
   6  10   3    0.52    0.56
   7 -10   3    1.03    0.45
   7 -10   3    2.00    0.93
   7  10   3    1.91    0.62
   8 -10   3   -0.70    0.81
   8  10   3   -0.68    0.62
   9 -11  -3    0.05    0.51
   9  11  -3    0.38    0.61
  -9  11   3   -1.15    0.61
   8 -11  -3    3.35    0.60
  -8  11   3    4.23    0.74
   8  11  -3    5.55    0.77
   7 -11  -3    0.39    0.49
   7  11  -3    0.81    0.63
  -7  11   3    0.08    0.58
   7  11  -3   -0.02    0.57
   6 -11  -3   23.48    1.03
   6  11  -3   22.73    1.30
   6  11  -3   24.61    1.19
  -6  11   3   23.66    1.15
   5 -11  -3    6.06    0.64
   5  11  -3    7.07    0.76
  -5  11   3    7.18    0.73
   5  11  -3    6.18    0.78
   4 -11  -3    0.21    0.42
  -4 -11   3   -0.69    0.43
  -4  11   3   -0.16    0.45
   4  11  -3    0.00    0.47
   4  11  -3    1.02    0.51
   3 -11  -3    5.08    0.61
  -3 -11   3    5.04    0.64
   3  11  -3    4.83    0.63
  -3  11   3    5.01    0.55
  -3  11   3    5.23    0.61
  -3  11   3    5.25    0.52
  -2 -11   3   57.53    1.69
   2 -11  -3   56.13    1.59
  -2  11   3   58.41    1.57
   2  11  -3   59.59    1.67
  -2  11   3   57.85    1.60
  -2  11   3   57.04    1.60
   1 -11  -3    1.26    0.45
  -1 -11   3    2.24    0.55
  -1  11   3    2.38    0.47
   1  11  -3    1.29    0.47
  -1  11   3    1.51    0.42
  -1  11   3    1.16    0.42
   0 -11   3    0.13    0.44
   0 -11  -3    1.00    0.44
   0  11   3    0.48    0.41
   0  11  -3    0.59    0.48
   0  11   3    0.10    0.41
   1 -11   3    8.65    0.72
  -1 -11  -3    7.74    0.68
  -1  11  -3    9.48    0.74
   1  11   3    7.30    0.69
   1  11   3    9.73    0.74
  -2 -11  -3   28.95    1.14
   2 -11   3   30.29    1.12
   2  11   3   28.70    1.14
   2  11   3   27.39    1.18
   3 -11   3    3.69    0.57
   3  11   3    3.99    0.63
   3  11   3    3.74    0.61
   4 -11   3   -0.06    0.46
   4  11   3   -0.12    0.51
   4  11   3   -0.04    0.55
   5 -11   3    3.55    0.56
   5  11   3    3.50    0.67
   6 -11   3   25.40    1.04
   6  11   3   23.56    1.21
   7 -11   3    7.11    0.61
   7  11   3    7.51    0.86
   8  11   3   -0.03    0.68
   8 -12  -3    1.93    0.62
  -8  12   3    3.15    0.74
   8  12  -3    2.61    0.74
   7 -12  -3   13.25    0.88
   7  12  -3   13.62    1.00
  -7  12   3   13.13    1.02
   6 -12  -3    3.00    0.60
   6  12  -3    3.59    0.73
   6  12  -3    4.45    0.79
  -6  12   3    3.45    0.70
   5 -12  -3    1.86    0.56
   5  12  -3    1.83    0.64
  -5  12   3    1.97    0.58
   5  12  -3    2.28    0.67
   4 -12  -3    2.70    0.56
   4  12  -3    3.62    0.67
   4  12  -3    3.48    0.72
  -4  12   3    3.90    0.61
  -3 -12   3   41.71    1.53
   3 -12  -3   42.69    1.37
  -3  12   3   42.20    1.35
  -3  12   3   44.11    1.34
   3  12  -3   39.91    1.46
   3  12  -3   42.52    1.59
   2 -12  -3    8.00    0.71
  -2 -12   3    8.57    0.77
   2  12  -3    7.94    0.76
  -2  12   3    8.72    0.71
  -2  12   3    7.86    0.65
  -2  12   3    9.33    0.74
   1 -12  -3    1.39    0.53
  -1 -12   3    1.26    0.53
  -1  12   3    0.23    0.42
  -1  12   3    1.92    0.49
   1  12  -3    1.08    0.55
  -1  12   3    1.05    0.48
   0 -12   3    3.67    0.63
   0 -12  -3    3.27    0.58
   0  12  -3    3.41    0.60
   0  12   3    3.20    0.55
   0  12   3    3.61    0.57
   1 -12   3   23.14    1.07
  -1 -12  -3   24.19    1.18
  -1  12  -3   22.93    1.19
   1  12   3   23.47    1.11
   1  12   3   22.48    1.09
  -2 -12  -3    3.06    0.60
   2 -12   3    4.25    0.64
   2  12   3    3.44    0.61
   2  12   3    3.35    0.62
   3 -12   3    2.61    0.55
   3  12   3    2.82    0.63
   3  12   3    2.86    0.64
   4 -12   3    2.85    0.60
   4  12   3    3.30    0.71
   4  12   3    4.42    0.71
   5 -12   3    9.98    0.77
   5  12   3    8.79    0.90
   6 -12   3    0.69    0.51
   6  12   3    0.50    0.66
   7 -12   3    1.56    0.57
   7  12   3    3.91    0.82
   8 -13  -3    1.54    0.64
  -8  13   3    1.44    0.73
   8  13  -3    1.24    0.74
   7 -13  -3    0.00    0.60
  -7  13   3    0.00    0.67
   7  13  -3    0.38    0.70
   6 -13  -3    8.01    0.79
   6  13  -3    8.73    0.89
  -6  13   3    8.49    0.90
   5 -13  -3    1.25    0.58
   5  13  -3    1.34    0.68
  -5  13   3    1.11    0.59
   4 -13  -3    1.01    0.58
   4  13  -3    0.39    0.64
   4  13  -3    1.18    0.62
  -4  13   3    1.68    0.60
  -3 -13   3    3.09    0.70
   3 -13  -3    2.73    0.64
   3  13  -3    2.80    0.67
   3  13  -3    2.98    0.71
  -3  13   3    3.18    0.64
   2 -13  -3   20.43    1.07
  -2 -13   3   22.26    1.25
  -2  13   3   18.72    1.06
   2  13  -3   20.73    1.25
   2  13  -3   19.79    1.14
  -2  13   3   19.26    1.15
  -2  13   3   18.72    0.98
  -1 -13   3   10.15    0.87
   1 -13  -3   11.18    0.88
   1  13  -3    8.88    0.85
  -1  13   3   10.13    0.81
  -1  13   3    9.42    0.80
   0 -13   3    2.38    0.63
   0 -13  -3    2.79    0.61
   0  13  -3    2.63    0.61
   0  13   3    1.40    0.53
   0  13   3    2.51    0.58
   1 -13   3    1.91    0.59
  -1 -13  -3    1.11    0.62
   1  13   3    1.74    0.60
   1  13   3    1.37    0.55
   2 -13   3   25.34    1.19
  -2 -13  -3   26.20    1.24
   2  13   3   26.87    1.23
   2  13   3   23.50    1.22
   3 -13   3    4.57    0.68
   3  13   3    3.78    0.75
   3  13   3    3.94    0.70
   4 -13   3    0.25    0.56
   4  13   3    0.84    0.64
   5 -13   3    5.16    0.69
   5  13   3    5.79    0.87
   6 -13   3    8.56    0.76
   6  13   3    9.58    1.01
   6 -14  -3    2.74    0.68
  -6  14   3    2.11    0.75
   6  14  -3    1.22    0.74
   5 -14  -3   -0.70    0.57
   5  14  -3   -0.29    0.60
  -5  14   3   -0.38    0.63
   4 -14  -3    1.85    0.64
   4  14  -3    0.60    0.66
  -4  14   3    1.33    0.66
   3 -14  -3   16.61    1.03
  -3 -14   3   16.13    1.13
   3  14  -3   16.44    1.12
  -3  14   3   15.61    1.04
  -2 -14   3    9.01    0.89
   2 -14  -3    8.25    0.83
  -2  14   3    7.70    0.75
  -2  14   3    6.97    0.77
   2  14  -3    7.36    0.89
   2  14  -3    7.14    0.86
   1 -14  -3    3.17    0.68
  -1 -14   3    2.71    0.69
  -1  14   3    2.90    0.65
   1  14  -3    2.46    0.68
   1  14  -3    2.25    0.64
  -1  14   3    2.22    0.60
   0 -14  -3    8.38    0.89
   0 -14   3    8.18    0.88
   0  14   3    6.75    0.78
   0  14  -3    6.20    0.79
   0  14  -3    8.20    0.87
   0  14   3    7.34    0.80
  -1 -14  -3   14.81    1.04
   1 -14   3   11.90    0.95
   1  14   3   12.04    0.99
   1  14   3   12.60    1.00
   2 -14   3   -0.97    0.54
   2  14   3   -0.01    0.60
   3 -14   3    2.92    0.70
   3  14   3    4.82    0.81
   4 -14   3   -0.99    0.57
   4  14   3    0.00    0.71
   5 -14   3    7.21    0.79
   5  14   3    4.81    0.86
   5 -15  -3    0.27    0.65
   5  15  -3    0.64    0.77
  -5  15   3    0.89    0.70
   4 -15  -3    0.80    0.66
  -4  15   3    1.17    0.68
   4  15  -3    1.18    0.71
   3 -15  -3    2.18    0.71
  -3 -15   3    1.62    0.80
   3  15  -3    2.27    0.74
  -2 -15   3    9.44    0.97
   2 -15  -3    8.40    0.89
   2  15  -3    7.62    0.90
   1 -15  -3    0.53    0.70
  -1 -15   3    0.08    0.66
  -1  15   3    0.90    0.64
   1  15  -3    0.04    0.69
   0 -15   3    3.16    0.81
   0 -15  -3    4.17    0.83
   0  15  -3    3.15    0.73
   0  15   3    2.08    0.75
  -1 -15  -3    2.17    0.78
   1 -15   3    0.74    0.66
   1  15   3    2.20    0.71
   2 -15   3    6.41    0.83
   2  15   3    5.41    0.85
   3 -15   3    1.36    0.70
   3  15   3    2.90    0.81
   4 -15   3    0.34    0.66
   4  15   3    0.39    0.71
   3 -16  -3    7.95    0.94
   3  16  -3    7.17    0.95
   2 -16  -3    1.73    0.72
  -2 -16   3    1.82    0.79
   2  16  -3    1.59    0.76
  -1 -16   3    2.12    0.79
   1 -16  -3    0.92    0.77
  -1  16   3    2.11    0.72
   1  16  -3    1.83    0.83
   0 -16  -3   -0.11    0.74
   0 -16   3    0.28    0.75
   0  16   3    0.23    0.71
   1 -16   3    4.20    0.88
  -1 -16  -3    5.83    0.95
   1  16   3    4.93    0.85
  12   0  -4   -0.30    0.85
  11   0  -4   -0.34    0.74
 -10   0   4   56.17    1.53
  10   0  -4   57.73    2.08
   9   0  -4    0.39    0.57
  -9   0   4    0.36    0.39
   9   0  -4    0.16    0.45
   8   0  -4    6.02    0.33
   8   0  -4    5.53    0.73
   8   0  -4    5.17    0.57
  -8   0   4    5.40    0.50
  -7   0   4    0.01    0.29
   7   0  -4    0.34    0.33
   7   0  -4   -0.27    0.40
   7   0  -4   -0.26    0.23
   6   0  -4  156.64    2.90
   6   0  -4  155.55    3.00
  -6   0   4  159.59    3.00
   5   0  -4   -0.14    0.22
   5   0  -4    0.00    0.22
  -5   0   4   -0.04    0.20
   4   0  -4  116.31    2.23
  -4   0   4  119.28    2.25
  -4   0   4  116.77    2.20
   4   0  -4  114.83    2.16
  -3   0   4    0.03    0.17
  -3   0   4    0.14    0.19
   3   0  -4   -0.14    0.16
  -2   0   4  860.91   14.46
  -2   0   4  861.68   14.62
   2   0  -4  851.90   14.47
   1   0  -4   -0.12    0.15
  -1   0   4   -0.23    0.16
  -1   0   4   -0.07    0.14
   0   0   4   15.77    0.53
   0   0   4   16.45    0.34
   0   0   4   16.27    0.54
   1   0   4    0.01    0.11
   1   0   4    0.28    0.17
   1   0   4   -0.20    0.15
  -1   0  -4   -0.11    0.17
  -2   0  -4  498.16    8.63
   2   0   4  512.22    8.42
   2   0   4  506.53    8.64
   3   0   4   -0.28    0.18
   3   0   4   -0.16    0.20
   4   0   4   11.52    0.58
   4   0   4   11.05    0.69
   4   0   4   11.25    0.50
   5   0   4    0.14    0.22
   5   0   4   -0.39    0.29
   5   0   4    0.73    0.43
   6   0   4   87.93    2.45
   6   0   4   92.22    2.09
   6   0   4   92.37    1.70
   7   0   4   -0.16    0.58
   7   0   4    0.63    0.46
   8   0   4    0.61    0.54
   8   0   4    0.50    0.66
  12  -1  -4    0.34    0.82
  12   1  -4    0.61    0.89
  11  -1  -4   29.79    1.75
  11   1  -4   33.67    1.78
  10  -1  -4   -0.24    0.69
 -10   1   4    0.99    0.50
  10   1  -4    0.36    0.72
  10   1  -4    0.75    0.53
   9  -1  -4   -0.04    0.57
  -9  -1   4    0.44    0.38
   9   1  -4    0.06    0.47
  -9   1   4    0.20    0.41
   9   1  -4    1.08    0.63
   8  -1  -4    1.53    0.24
   8  -1  -4    1.25    0.59
  -8  -1   4    1.28    0.36
  -8   1   4    0.94    0.39
   8   1  -4    1.11    0.26
   8   1  -4    0.66    0.41
   8   1  -4    1.33    0.53
   7  -1  -4   52.42    1.16
  -7  -1   4   51.11    1.24
  -7   1   4   49.37    1.30
   7   1  -4   52.04    1.19
   7   1  -4   51.27    1.35
   7   1  -4   51.44    1.17
   7   1  -4   52.04    1.65
  -6  -1   4    3.89    0.36
   6  -1  -4    4.52    0.35
   6   1  -4    4.00    0.36
   6   1  -4    4.62    0.50
   6   1  -4    3.85    0.40
  -6   1   4    4.86    0.43
  -5  -1   4   23.82    0.72
   5  -1  -4   24.26    0.72
   5   1  -4   22.78    0.74
   5   1  -4   24.53    0.90
  -5   1   4   25.21    0.78
   5   1  -4   26.24    0.74
   4  -1  -4    7.18    0.44
  -4  -1   4    7.07    0.39
  -4  -1   4    7.77    0.44
  -4   1   4    7.68    0.40
   4   1  -4    7.25    0.40
   4   1  -4    7.28    0.46
  -4   1   4    8.33    0.47
  -3  -1   4  130.92    2.48
   3  -1  -4  132.10    2.48
  -3  -1   4  137.41    2.52
  -3   1   4  132.76    2.46
  -3   1   4  135.83    2.52
   3   1  -4  130.88    2.50
   3   1  -4  134.58    2.35
  -2  -1   4    0.90    0.21
   2  -1  -4    1.12    0.21
  -2  -1   4    1.19    0.24
  -2   1   4    0.72    0.21
   2   1  -4    0.81    0.22
   2   1  -4    1.29    0.13
  -2   1   4    1.13    0.20
   1  -1  -4   22.35    0.63
  -1  -1   4   22.64    0.66
  -1  -1   4   22.33    0.64
   1   1  -4   21.84    0.65
  -1   1   4   21.20    0.61
  -1   1   4   22.84    0.66
   0  -1  -4   -0.26    0.15
   0  -1   4   -0.16    0.18
   0  -1   4   -0.13    0.16
   0   1   4   -0.30    0.15
   0   1  -4   -0.06    0.18
   0   1   4   -0.25    0.18
   1  -1   4   19.70    0.62
  -1  -1  -4   19.78    0.60
   1   1   4   20.33    0.59
  -1   1  -4   21.28    0.62
   1   1   4   19.29    0.60
   2  -1   4   -0.09    0.16
   2  -1   4   -0.17    0.20
  -2  -1  -4   -0.02    0.19
   2  -1   4    0.14    0.20
   2   1   4    0.02    0.19
  -2   1  -4   -0.13    0.18
   3  -1   4  130.64    2.39
   3  -1   4  127.46    2.41
   3  -1   4  128.92    2.78
   3   1   4  125.59    2.42
   3   1   4  131.53    2.42
   4  -1   4    0.92    0.24
   4  -1   4    0.91    0.37
   4  -1   4    1.22    0.29
   4   1   4    0.99    0.30
   4   1   4    0.82    0.24
   5  -1   4    4.17    0.31
   5  -1   4    4.37    0.45
   5  -1   4    3.90    0.53
   5   1   4    4.04    0.33
   5   1   4    3.51    0.45
   6  -1   4   -0.20    0.38
   6  -1   4    0.14    0.18
   6  -1   4    0.37    0.50
   6   1   4    0.44    0.38
   6   1   4    0.02    0.22
   7  -1   4   39.40    1.56
   7   1   4   41.12    1.35
   8  -1   4   -0.21    0.69
   8   1   4    0.78    0.55
   9  -1   4    0.29    0.83
   9   1   4    0.02    0.56
  12  -2  -4    0.73    0.86
  12   2  -4    1.86    0.95
  11  -2  -4   -0.23    0.80
 -11   2   4    0.26    0.55
  11   2  -4   -0.11    0.62
  11   2  -4    0.66    0.80
  10  -2  -4   40.94    1.86
  10   2  -4   43.14    1.49
  10   2  -4   43.44    1.85
 -10   2   4   45.76    1.42
   9  -2  -4   -0.44    0.63
   9   2  -4    0.12    0.22
   9   2  -4    0.11    0.60
  -9   2   4    0.23    0.43
   9   2  -4    0.15    0.47
  -8  -2   4    4.31    0.42
   8  -2  -4    5.00    0.33
   8   2  -4    4.63    0.69
   8   2  -4    3.40    0.51
  -8   2   4    4.71    0.53
   8   2  -4    4.71    0.37
  -7  -2   4    0.56    0.28
   7  -2  -4    0.73    0.27
  -7   2   4    0.38    0.32
   7   2  -4    1.54    0.45
   7   2  -4    0.79    0.29
   7   2  -4    0.61    0.26
   7   2  -4    1.39    0.39
   6  -2  -4  350.99    6.05
  -6  -2   4  353.95    6.13
   6   2  -4  348.25    6.10
   6   2  -4  349.29    6.10
  -6   2   4  342.48    6.24
   6   2  -4  344.08    6.97
   5  -2  -4    1.73    0.27
   5  -2  -4    1.72    0.12
  -5  -2   4    1.37    0.26
  -5   2   4    1.51    0.29
   5   2  -4    1.56    0.33
   5   2  -4    1.73    0.28
   5   2  -4    1.75    0.28
   4  -2  -4   56.71    1.22
  -4  -2   4   53.84    1.23
  -4  -2   4   57.34    1.26
   4   2  -4   57.95    1.20
  -4   2   4   56.18    1.29
  -4   2   4   57.44    1.21
   4   2  -4   58.21    1.37
   4   2  -4   56.38    1.28
  -3  -2   4   36.85    0.93
   3  -2  -4   38.11    0.90
  -3  -2   4   39.20    0.93
   3   2  -4   38.46    0.94
  -3   2   4   37.62    0.94
   3   2  -4   39.61    0.91
  -3   2   4   36.51    0.88
  -2  -2   4  451.60    7.76
   2  -2  -4  449.60    7.68
  -2  -2   4  443.45    7.71
  -2   2   4  446.63    7.78
  -2   2   4  447.23    7.66
   2   2  -4  450.15    7.72
   1  -2  -4    2.17    0.23
  -1  -2   4    2.35    0.25
  -1  -2   4    2.25    0.25
  -1   2   4    2.23    0.23
   1   2  -4    2.26    0.25
  -1   2   4    2.38    0.28
   0  -2  -4   32.03    0.81
   0  -2   4   32.92    0.86
   0  -2   4   32.87    0.82
   0   2   4   34.04    0.85
   0   2   4   33.47    0.80
   0   2  -4   33.48    0.86
  -1  -2  -4   19.74    0.62
   1  -2   4   21.61    0.59
   1  -2   4   20.62    0.63
   1   2   4   20.75    0.60
   1   2   4   21.28    0.63
  -1   2  -4   20.83    0.63
   2  -2   4  225.70    4.41
   2  -2   4  218.83    3.97
  -2  -2  -4  220.04    3.95
   2   2   4  226.12    3.98
  -2   2  -4  217.61    3.97
   2   2   4  226.79    3.96
   3  -2   4    1.81    0.27
   3  -2   4    1.88    0.34
   3   2   4    2.00    0.27
   4  -2   4   25.35    0.72
   4  -2   4   25.45    0.98
   4   2   4   24.24    0.75
   4   2   4   25.70    0.82
   5  -2   4    0.22    0.22
   5  -2   4    0.82    0.40
   5   2   4   -0.02    0.32
   5   2   4   -0.06    0.25
   6  -2   4  157.19    3.73
   6  -2   4  164.11    2.83
   6   2   4  161.76    2.94
   6   2   4  159.14    3.24
   7  -2   4    0.41    0.61
   7   2   4    0.03    0.48
   7   2   4    0.47    0.20
   8  -2   4   -0.76    0.69
   8   2   4    0.09    0.53
   9  -2   4   -0.48    0.72
   9   2   4    0.15    0.61
  10  -2   4   13.45    1.39
  10   2   4   14.10    1.13
  12  -3  -4    1.02    0.97
 -12   3   4    1.85    0.68
  12   3  -4    0.45    0.67
  12   3  -4   -0.12    0.87
  11  -3  -4   34.25    1.94
  11   3  -4   35.28    1.44
 -11   3   4   34.29    1.36
  11   3  -4   34.41    1.77
  10  -3  -4    1.56    0.83
 -10   3   4    1.64    0.56
  10   3  -4    2.02    0.77
  10   3  -4    0.95    0.58
   9  -3  -4   -0.05    0.68
   9   3  -4   -0.20    0.45
   9   3  -4    0.27    0.61
  -9   3   4    0.92    0.47
   9   3  -4    0.54    0.28
   8  -3  -4    0.80    0.27
   8   3  -4    1.07    0.54
   8   3  -4    0.41    0.41
  -8   3   4    0.96    0.42
   8   3  -4    0.85    0.31
  -7  -3   4   82.67    1.67
   7  -3  -4   80.00    1.63
   7   3  -4   76.31    1.68
  -7   3   4   81.28    1.85
   7   3  -4   77.35    2.10
   7   3  -4   78.60    1.85
   7   3  -4   79.13    1.85
  -6  -3   4    0.02    0.25
   6  -3  -4    0.10    0.24
   6   3  -4   -0.22    0.30
   6   3  -4    0.43    0.37
   6   3  -4    0.28    0.27
  -6   3   4   -0.23    0.28
   5  -3  -4    4.00    0.34
  -5  -3   4    4.52    0.37
  -5  -3   4    4.15    0.34
   5   3  -4    4.48    0.44
   5   3  -4    4.18    0.37
  -5   3   4    3.82    0.39
  -4  -3   4    2.92    0.29
   4  -3  -4    3.00    0.30
  -4  -3   4    2.78    0.30
   4  -3  -4    2.94    0.22
  -4   3   4    2.68    0.32
   4   3  -4    2.68    0.32
  -4   3   4    2.20    0.26
   4   3  -4    3.51    0.33
   3  -3  -4   72.24    1.52
  -3  -3   4   73.22    1.49
   3  -3  -4   75.15    1.50
  -3  -3   4   75.04    1.57
  -3   3   4   74.64    1.48
   3   3  -4   71.99    1.56
   3   3  -4   72.70    1.54
  -3   3   4   74.60    1.58
   2  -3  -4    3.42    0.28
  -2  -3   4    3.61    0.32
  -2  -3   4    3.17    0.28
  -2   3   4    3.36    0.27
  -2   3   4    3.68    0.31
   2   3  -4    3.56    0.33
  -1  -3   4   56.34    1.22
  -1  -3   4   58.24    1.27
  -1   3   4   54.15    1.25
  -1   3   4   57.83    1.20
   0  -3   4    0.59    0.23
   0  -3  -4    0.35    0.19
   0   3   4    0.46    0.18
   0   3   4    0.63    0.23
   0   3  -4    0.32    0.20
   1  -3   4   39.05    0.97
   1  -3   4   40.55    0.92
  -1  -3  -4   41.76    0.94
   1   3   4   38.38    0.92
   1   3   4   38.57    0.92
  -1   3  -4   38.23    0.96
  -2  -3  -4    0.93    0.23
   2  -3   4    0.53    0.23
   2  -3   4    0.56    0.24
  -2   3  -4    1.05    0.24
   2   3   4    0.97    0.23
   2   3   4    0.31    0.19
   3  -3   4   91.79    2.09
   3  -3   4   93.03    1.84
  -3  -3  -4   92.17    1.83
   3   3   4   90.39    1.83
   4  -3   4    0.21    0.23
   4  -3   4   -0.23    0.32
   4   3   4   -0.28    0.23
   5  -3   4    0.30    0.24
   5  -3   4    0.23    0.42
   5   3   4   -0.51    0.33
   5   3   4    0.35    0.29
   6  -3   4   -0.06    0.20
   6  -3   4    0.12    0.50
   6   3   4   -0.07    0.39
   6   3   4   -0.04    0.29
   7  -3   4   37.31    1.62
   7   3   4   39.56    0.96
   7   3   4   39.36    1.33
   8  -3   4    1.36    0.76
   8   3   4    1.61    0.61
   9  -3   4   -0.41    0.75
   9   3   4    0.62    0.63
  10  -3   4    0.62    0.97
  10   3   4    0.54    0.71
  12  -4  -4    0.39    0.86
  12   4  -4    0.25    0.72
 -12   4   4    0.05    0.66
  11  -4  -4    1.44    0.86
  11   4  -4    0.46    0.81
  11   4  -4    0.14    0.63
 -11   4   4   -0.10    0.60
  10  -4  -4   48.39    2.04
  10   4  -4   48.07    1.92
  10   4  -4   49.87    1.62
 -10   4   4   48.83    1.52
   9   4  -4    0.81    0.49
   9   4  -4    0.60    0.61
   9   4  -4    0.11    0.33
  -9   4   4    1.08    0.50
   8  -4  -4    7.85    0.45
   8   4  -4    8.69    0.61
   8   4  -4    8.54    0.54
  -8   4   4    8.76    0.68
   8   4  -4    6.57    0.75
   8   4  -4    7.85    0.67
   7  -4  -4    6.69    0.44
   7   4  -4    7.33    0.51
   7   4  -4    6.11    0.66
   7   4  -4    6.74    0.59
   7   4  -4    5.85    0.52
  -7   4   4    6.40    0.57
  -6  -4   4  202.07    3.73
   6  -4  -4  210.15    3.76
   6   4  -4  205.52    3.83
   6   4  -4  211.03    4.36
  -6   4   4  204.71    3.94
  -5  -4   4   22.80    0.69
   5  -4  -4   23.06    0.75
  -5  -4   4   20.77    0.76
   5   4  -4   23.31    0.80
   5   4  -4   22.85    0.83
  -5   4   4   24.16    0.81
  -4  -4   4   21.95    0.66
  -4  -4   4   21.04    0.74
   4  -4  -4   22.80    0.70
   4  -4  -4   22.88    0.59
   4   4  -4   21.61    0.75
  -4   4   4   20.93    0.74
   4   4  -4   21.79    0.71
  -4   4   4   23.00    0.69
  -3  -4   4   12.33    0.61
   3  -4  -4   11.51    0.52
  -3  -4   4   10.49    0.46
   3   4  -4   11.55    0.56
  -3   4   4   11.36    0.50
  -3   4   4   11.04    0.53
  -2  -4   4  377.72    6.58
  -2  -4   4  383.46    6.64
   2  -4  -4  376.61    6.56
  -2   4   4  376.96    6.67
   2   4  -4  377.22    6.64
  -2   4   4  379.03    6.55
  -1  -4   4    4.00    0.36
   1  -4  -4    3.32    0.29
   1   4  -4    4.06    0.35
  -1   4   4    4.02    0.30
  -1   4   4    3.60    0.33
   0  -4   4   15.92    0.60
   0  -4  -4   15.28    0.54
   0   4   4   14.87    0.59
   0   4   4   14.47    0.53
   0   4  -4   14.63    0.63
  -1  -4  -4    6.97    0.42
   1  -4   4    6.76    0.35
   1  -4   4    5.53    0.39
   1   4   4    6.39    0.41
  -1   4  -4    6.93    0.45
   1   4   4    6.61    0.40
  -2  -4  -4  249.48    4.43
   2  -4   4  254.51    4.91
   2  -4   4  245.17    4.46
  -2   4  -4  244.37    4.45
   2   4   4  245.69    4.43
   2   4   4  255.32    4.42
   3  -4   4    6.02    0.41
  -3  -4  -4    6.20    0.41
   3  -4   4    5.89    0.47
   3   4   4    5.18    0.38
   4  -4   4   10.04    0.51
   4  -4   4   10.59    0.71
   4   4   4    9.90    0.56
   5  -4   4   22.91    0.72
   5  -4   4   21.57    1.05
   5   4   4   23.82    0.81
   6  -4   4  103.42    1.92
   6  -4   4  100.19    2.66
   6   4   4   98.23    2.31
   6   4   4  101.68    2.09
   7  -4   4    1.14    0.65
   7   4   4    1.30    0.36
   7   4   4    0.12    0.53
   8  -4   4    1.22    0.78
   8   4   4    0.47    0.59
   9  -4   4    0.68    0.85
   9   4   4   -0.08    0.64
  10  -4   4   17.74    1.57
  10   4   4   20.19    1.33
  12  -5  -4    1.35    1.05
  12   5  -4    0.37    0.74
 -12   5   4    1.73    0.75
  11  -5  -4   15.12    1.45
 -11   5   4   13.21    1.02
  11   5  -4   16.42    1.14
  10  -5  -4    1.45    0.81
  10   5  -4    1.31    0.63
 -10   5   4    1.20    0.58
   9  -5  -4    0.06    0.27
   9   5  -4    0.86    0.65
   9   5  -4    0.45    0.52
  -9   5   4    0.51    0.47
   9   5  -4    0.09    0.38
   8  -5  -4    0.05    0.30
   8   5  -4    0.05    0.40
  -8   5   4    0.38    0.45
   8   5  -4    0.23    0.42
   8   5  -4    1.02    0.55
   8   5  -4    0.28    0.38
   7  -5  -4   50.43    1.23
  -7   5   4   49.58    1.42
   7   5  -4   51.18    1.33
   7   5  -4   50.98    1.58
   7   5  -4   46.49    1.44
   6  -5  -4    3.19    0.37
   6   5  -4    2.86    0.41
  -6   5   4    2.56    0.43
  -5  -5   4    6.24    0.35
  -5  -5   4    6.55    0.48
  -5   5   4    5.59    0.48
   5   5  -4    5.30    0.47
   4  -5  -4    1.63    0.28
  -4  -5   4    2.68    0.27
  -4  -5   4    1.72    0.34
   4   5  -4    2.05    0.35
  -4   5   4    2.64    0.38
  -4   5   4    2.42    0.30
  -3  -5   4  100.51    2.06
   3  -5  -4   97.65    1.96
  -3   5   4   99.28    2.07
  -3   5   4   98.55    1.96
   3   5  -4   99.23    2.07
   2  -5  -4    9.85    0.49
  -2  -5   4    9.88    0.56
  -2   5   4    8.86    0.46
  -2   5   4    8.84    0.50
   2   5  -4    7.21    0.48
  -1  -5   4   23.73    0.79
   1  -5  -4   22.54    0.70
   1   5  -4   22.71    0.77
  -1   5   4   22.89    0.75
  -1   5   4   23.40    0.70
   0  -5  -4    0.50    0.23
   0  -5   4    0.82    0.28
   0   5   4    0.89    0.23
   0   5   4    0.90    0.27
   0   5  -4    0.60    0.26
   1  -5   4    8.04    0.49
   1  -5   4    7.07    0.41
  -1  -5  -4    7.55    0.46
   1   5   4    7.52    0.46
   1   5   4    8.06    0.46
  -1   5  -4    7.46    0.47
   2  -5   4    8.52    0.56
  -2  -5  -4    8.22    0.48
   2  -5   4    8.58    0.51
   2   5   4    8.61    0.49
  -2   5  -4    8.12    0.48
   2   5   4    8.40    0.44
   3  -5   4  106.93    2.36
  -3  -5  -4  102.20    2.08
   3  -5   4  103.80    2.10
   3   5   4  103.51    2.09
   4  -5   4   10.91    0.76
   4  -5   4   10.07    0.59
   4   5   4   10.85    0.60
   5  -5   4    4.27    0.58
   5  -5   4    4.32    0.38
   5   5   4    4.26    0.46
   6  -5   4    1.51    0.29
   6  -5   4    0.58    0.55
   6   5   4    1.39    0.41
   7  -5   4   35.03    0.81
   7  -5   4   33.13    1.57
   7   5   4   37.01    1.10
   7   5   4   35.04    1.32
   8  -5   4    0.64    0.76
   8   5   4   -0.31    0.54
   9  -5   4    0.16    0.85
   9   5   4    0.54    0.65
  10  -5   4    0.58    0.99
  10   5   4    0.21    0.75
  11  -6  -4    1.47    0.98
  11   6  -4    1.22    0.67
 -11   6   4    1.81    0.69
 -10   6   4   37.74    1.41
  10   6  -4   37.01    1.13
  10   6  -4   38.46    1.44
   9  -6  -4    2.06    0.37
  -9   6   4    1.69    0.58
   9   6  -4    1.84    0.57
   9   6  -4    1.90    0.48
   8  -6  -4    4.77    0.46
   8   6  -4    3.78    0.59
  -8   6   4    5.47    0.65
   8   6  -4    4.28    0.58
   8   6  -4    4.79    0.54
   7  -6  -4    3.60    0.43
   7   6  -4    3.64    0.52
  -7   6   4    3.51    0.53
   7   6  -4    4.17    0.51
   6  -6  -4  102.60    2.08
  -6   6   4  101.79    2.26
   6   6  -4   99.62    2.19
  -5  -6   4   11.88    0.65
   5  -6  -4   12.59    0.63
   5   6  -4   14.41    0.76
  -5   6   4   12.81    0.68
   4  -6  -4   22.17    0.77
  -4  -6   4   21.36    0.82
  -4   6   4   22.79    0.75
  -4   6   4   22.61    0.82
   4   6  -4   23.86    0.91
   3  -6  -4   10.83    0.54
  -3  -6   4   11.12    0.64
   3   6  -4   11.07    0.63
  -3   6   4   10.66    0.59
  -3   6   4   10.76    0.56
  -2  -6   4  277.74    4.99
   2  -6  -4  272.04    4.89
   2   6  -4  271.57    4.97
  -2   6   4  276.30    4.99
  -2   6   4  267.74    4.87
  -1  -6   4   15.38    0.74
   1  -6  -4   15.45    0.63
  -1   6   4   14.55    0.65
  -1   6   4   15.79    0.62
   1   6  -4   14.68    0.68
   0  -6   4   13.58    0.66
   0  -6  -4   13.84    0.61
   0   6   4   14.16    0.64
   0   6  -4   13.97    0.65
   0   6   4   12.64    0.59
   1  -6   4    6.05    0.46
  -1  -6  -4    5.93    0.43
  -1   6  -4    7.49    0.49
   1   6   4    6.12    0.43
   1   6   4    8.05    0.48
  -2  -6  -4  260.60    4.78
   2  -6   4  264.49    4.83
   2   6   4  273.46    4.81
  -2   6  -4  264.46    4.82
   2   6   4  265.95    4.70
   3  -6   4    3.35    0.39
  -3  -6  -4    3.50    0.39
   3  -6   4    3.62    0.45
   3   6   4    2.76    0.37
   4  -6   4    0.99    0.33
   4  -6   4    0.48    0.42
   4   6   4    1.07    0.35
   5  -6   4    6.93    0.70
   5  -6   4    5.18    0.43
   5   6   4    4.74    0.51
   6  -6   4   54.53    1.28
   6  -6   4   56.73    1.85
   6   6   4   54.34    1.44
   7  -6   4    5.76    0.88
   7  -6   4    5.71    0.37
   7   6   4    4.79    0.54
   8  -6   4    0.69    0.78
   8   6   4    0.05    0.58
   8   6   4    0.71    0.42
   9  -6   4    1.94    0.95
   9   6   4    1.15    0.72
  11  -7  -4   14.91    1.51
 -11   7   4   17.67    1.21
  11   7  -4   16.23    1.17
  10   7  -4    2.81    0.53
  10   7  -4    3.15    0.73
 -10   7   4    3.03    0.73
   9  -7  -4    0.23    0.38
  -9   7   4    0.59    0.57
   9   7  -4    0.10    0.55
   9   7  -4    0.23    0.47
   8  -7  -4    1.03    0.40
   8   7  -4    0.16    0.49
   8   7  -4    0.06    0.43
  -8   7   4    0.33    0.51
   7  -7  -4   32.05    1.02
  -7   7   4   35.98    1.24
   7   7  -4   32.24    1.28
   7   7  -4   33.10    1.16
   6  -7  -4    0.14    0.34
   6   7  -4    0.20    0.40
  -6   7   4   -0.08    0.38
  -5  -7   4    8.45    0.60
   5  -7  -4    9.40    0.56
  -5   7   4   10.68    0.68
   5   7  -4    9.61    0.64
  -4  -7   4    6.53    0.53
   4  -7  -4    6.64    0.48
  -4   7   4    6.92    0.47
  -4   7   4    6.06    0.52
   4   7  -4    7.02    0.58
  -3  -7   4   24.37    0.90
   3  -7  -4   20.49    0.81
  -3   7   4   21.76    0.76
  -3   7   4   23.93    0.85
   3   7  -4   25.77    0.90
   2  -7  -4    4.04    0.39
  -2  -7   4    3.59    0.43
  -2   7   4    3.98    0.38
   2   7  -4    4.58    0.46
  -2   7   4    4.12    0.45
  -1  -7   4   61.21    1.53
   1  -7  -4   61.21    1.45
  -1   7   4   62.85    1.47
   1   7  -4   64.49    1.54
  -1   7   4   62.77    1.45
   0  -7  -4    0.18    0.28
   0  -7   4    0.21    0.32
   0   7   4   -0.02    0.26
   0   7  -4    0.04    0.28
   0   7   4   -0.25    0.27
   1  -7   4   34.04    1.03
  -1  -7  -4   33.15    0.99
   1   7   4   33.85    1.01
  -1   7  -4   33.56    1.02
   1   7   4   35.42    0.94
   2  -7   4    4.16    0.44
  -2  -7  -4    5.04    0.45
   2   7   4    4.58    0.46
   2   7   4    6.43    0.38
  -2   7  -4    4.30    0.45
   3  -7   4   18.28    0.89
   3  -7   4   16.30    0.77
   3   7   4   18.74    0.82
   4  -7   4    6.15    0.49
   4  -7   4    6.44    0.63
   4   7   4    6.35    0.54
   5  -7   4    5.07    0.69
   5  -7   4    4.36    0.45
   5   7   4    3.86    0.52
   6  -7   4    1.25    0.67
   6  -7   4    1.51    0.37
   6   7   4    0.76    0.44
   7  -7   4   30.00    1.51
   7  -7   4   27.69    0.85
   7   7   4   27.27    1.13
   8  -7   4    0.32    0.77
   8   7   4    0.55    0.50
   8   7   4   -0.91    0.61
   9  -7   4    0.87    0.93
   9   7   4   -0.83    0.68
  11  -8  -4   -0.38    0.97
  11   8  -4    0.15    0.67
 -11   8   4    0.82    0.74
 -10   8   4   14.79    1.07
  10   8  -4   17.07    0.98
  10   8  -4   15.88    1.11
   9  -8  -4    2.73    0.47
  -9   8   4    3.50    0.67
   9   8  -4    2.34    0.59
   9   8  -4    2.42    0.64
   8  -8  -4    1.04    0.44
   8   8  -4    0.03    0.53
  -8   8   4    0.79    0.52
   8   8  -4    0.01    0.50
   7  -8  -4    2.32    0.44
  -7   8   4    3.01    0.57
   7   8  -4    1.52    0.58
   7   8  -4    3.42    0.56
   6  -8  -4  116.36    2.40
   6   8  -4  114.38    2.57
  -6   8   4  116.36    2.61
   5  -8  -4   14.53    0.76
   5   8  -4   17.14    0.91
  -5   8   4   15.06    0.85
  -4  -8   4    1.18    0.39
   4  -8  -4    1.12    0.35
  -4   8   4    1.46    0.43
   4   8  -4    1.95    0.43
  -4   8   4    1.56    0.33
   3  -8  -4   36.59    1.07
  -3  -8   4   39.71    1.25
  -3   8   4   38.67    1.14
   3   8  -4   37.47    1.17
  -3   8   4   34.18    1.04
   2  -8  -4  156.26    3.07
  -2  -8   4  155.66    3.15
   2   8  -4  156.11    3.15
  -2   8   4  157.37    3.12
  -2   8   4  157.76    3.05
   1  -8  -4    5.17    0.47
  -1  -8   4    4.56    0.50
  -1   8   4    4.68    0.44
   1   8  -4    3.98    0.49
  -1   8   4    4.58    0.47
  -1   8   4    4.73    0.45
   0  -8  -4   18.24    0.79
   0  -8   4   18.02    0.83
   0   8   4   18.54    0.78
   0   8   4   18.63    0.74
   0   8  -4   21.46    0.93
   0   8   4   20.83    0.81
  -1  -8  -4   10.22    0.63
   1  -8   4    7.65    0.58
   1   8   4    8.47    0.53
   1   8   4    7.36    0.55
  -1   8  -4    9.14    0.61
   2  -8   4  109.39    2.36
  -2  -8  -4  111.53    2.36
  -2   8  -4  111.60    2.35
   2   8   4  112.76    2.37
   3  -8   4   16.40    0.80
   3   8   4   15.06    0.76
   4  -8   4    1.29    0.40
   4  -8   4    1.47    0.52
   4   8   4    0.43    0.41
   5  -8   4    5.07    0.50
   5  -8   4    5.15    0.71
   5   8   4    3.98    0.55
   6  -8   4   44.92    1.70
   6  -8   4   43.33    1.20
   6   8   4   46.37    1.39
   7  -8   4    3.65    0.83
   7  -8   4    3.98    0.45
   7   8   4    3.55    0.61
   8  -8   4    0.62    0.81
   8   8   4    0.09    0.64
   8   8   4    0.38    0.54
   9  -8   4   -0.40    0.93
   9   8   4    1.07    0.74
  10   9  -4    0.77    0.71
 -10   9   4    2.25    0.76
  10   9  -4    1.29    0.59
   9  -9  -4    3.84    0.54
  -9   9   4    3.94    0.72
   9   9  -4    1.70    0.60
   8  -9  -4    3.30    0.52
   8   9  -4    3.03    0.63
  -8   9   4    1.88    0.61
   8   9  -4    2.31    0.63
   7  -9  -4   30.45    1.08
   7   9  -4   30.05    1.24
  -7   9   4   28.28    1.18
   7   9  -4   31.73    1.34
   6  -9  -4    0.35    0.39
  -6   9   4    0.53    0.50
   6   9  -4    0.67    0.53
   6   9  -4    0.48    0.51
   5  -9  -4    3.85    0.49
   5   9  -4    4.29    0.61
  -5   9   4    4.03    0.58
  -4  -9   4    1.87    0.50
   4  -9  -4    2.47    0.46
   4   9  -4    2.11    0.48
  -4   9   4    0.77    0.44
  -3  -9   4   18.32    0.90
   3  -9  -4   17.93    0.86
  -3   9   4   16.48    0.78
   3   9  -4   16.66    0.97
  -3   9   4   17.34    0.82
  -2  -9   4    0.46    0.38
   2  -9  -4    0.37    0.38
  -2   9   4    0.79    0.40
   2   9  -4    0.35    0.38
  -2   9   4    0.49    0.31
  -2   9   4    0.37    0.35
  -1  -9   4   25.11    1.06
   1  -9  -4   25.50    0.93
  -1   9   4   23.99    0.96
  -1   9   4   22.47    0.88
   1   9  -4   22.16    0.97
  -1   9   4   24.31    0.92
   0  -9  -4    0.12    0.34
   0  -9   4    0.19    0.38
   0   9  -4    0.00    0.37
   0   9   4    0.50    0.33
   0   9   4    0.28    0.33
   0   9   4    0.44    0.35
  -1  -9  -4   11.94    0.74
   1  -9   4   13.01    0.77
   1   9   4   13.77    0.65
   1   9   4   12.81    0.75
  -1   9  -4   13.29    0.86
   1   9   4   11.89    0.73
  -2  -9  -4    0.01    0.36
   2  -9   4   -0.55    0.35
   2   9   4    0.27    0.38
   3  -9   4   21.65    0.96
   3   9   4   21.61    0.99
   4  -9   4    0.47    0.41
   4  -9   4    0.18    0.51
   4   9   4    0.49    0.47
   5  -9   4    4.77    0.75
   5  -9   4    3.17    0.50
   5   9   4    3.74    0.60
   6  -9   4    1.47    0.75
   6  -9   4    0.62    0.43
   6   9   4    0.47    0.56
   7  -9   4   15.77    0.80
   7  -9   4   16.12    1.31
   7   9   4   16.41    1.07
   8   9   4    0.39    0.62
  10  10  -4   23.47    1.35
  10  10  -4   19.43    1.14
 -10  10   4   19.47    1.24
   9 -10  -4    1.00    0.52
  -9  10   4    1.22    0.69
   9  10  -4    0.58    0.62
   8 -10  -4    0.91    0.51
   8  10  -4    1.64    0.61
   8  10  -4    1.01    0.61
  -8  10   4    0.88    0.65
   7 -10  -4    4.57    0.60
   7  10  -4    4.07    0.65
  -7  10   4    3.91    0.67
   7  10  -4    4.50    0.73
   6 -10  -4   33.97    1.18
   6  10  -4   35.31    1.49
  -6  10   4   34.27    1.32
   6  10  -4   34.32    1.29
   5 -10  -4   11.91    0.76
   5  10  -4   12.39    0.86
  -5  10   4   13.54    0.90
  -4 -10   4    0.43    0.46
   4 -10  -4   -0.25    0.38
  -4  10   4    0.15    0.46
   4  10  -4    0.18    0.47
  -3 -10   4    5.98    0.65
   3 -10  -4    7.78    0.64
  -3  10   4    7.02    0.59
  -3  10   4    7.01    0.66
   3  10  -4    8.88    0.75
   2 -10  -4   89.69    2.07
  -2 -10   4   93.00    2.18
  -2  10   4   87.10    2.14
  -2  10   4   92.21    2.09
   2  10  -4   91.41    2.18
  -2  10   4   87.59    2.10
   1 -10  -4   28.56    1.07
  -1 -10   4   28.84    1.13
   1  10  -4   29.57    1.15
  -1  10   4   28.31    1.05
  -1  10   4   30.67    1.03
  -1  10   4   28.97    1.04
   0 -10  -4    3.08    0.53
   0 -10   4    2.55    0.54
   0  10   4    2.62    0.44
   0  10  -4    2.12    0.48
   0  10   4    1.32    0.41
   0  10   4    2.55    0.46
   1 -10   4   11.94    0.80
  -1 -10  -4   10.83    0.72
  -1  10  -4   10.18    0.73
   1  10   4    9.97    0.73
   1  10   4   12.21    0.77
   2 -10   4   74.06    1.85
  -2 -10  -4   74.06    1.84
   2  10   4   72.21    1.85
   3 -10   4    4.63    0.59
   3  10   4    4.64    0.59
   4 -10   4    0.02    0.46
   4  10   4    0.56    0.52
   5 -10   4    8.65    0.67
   5  10   4    7.47    0.75
   6 -10   4   15.00    0.85
   6  10   4   13.50    0.96
   7 -10   4    0.02    0.43
   7  10   4   -0.34    0.61
   8  10   4    0.95    0.67
   9 -11  -4    0.45    0.56
   9  11  -4    0.38    0.66
  -9  11   4    0.16    0.71
   8 -11  -4   -0.01    0.53
   8  11  -4    0.18    0.65
  -8  11   4   -0.17    0.64
   7 -11  -4   13.64    0.87
   7  11  -4   12.61    1.07
  -7  11   4   13.03    0.97
   7  11  -4   15.28    1.03
   6 -11  -4    3.26    0.57
  -6  11   4    2.50    0.62
   6  11  -4    2.08    0.69
   6  11  -4    1.84    0.65
   5 -11  -4    1.84    0.53
   5  11  -4    0.61    0.57
   5  11  -4    1.79    0.64
  -5  11   4    1.53    0.55
   4 -11  -4    3.48    0.57
  -4 -11   4    2.83    0.60
  -4  11   4    2.34    0.56
   4  11  -4    2.66    0.58
   3 -11  -4   19.66    1.00
  -3 -11   4   17.54    1.02
  -3  11   4   18.28    1.02
  -3  11   4   19.36    0.99
   3  11  -4   19.10    1.06
   2 -11  -4    0.79    0.44
  -2 -11   4    0.10    0.51
  -2  11   4    0.32    0.44
  -2  11   4   -0.04    0.43
  -2  11   4    0.42    0.38
   2  11  -4   -0.59    0.49
   1 -11  -4   18.49    1.02
  -1 -11   4   18.72    1.02
   1  11  -4   18.51    1.04
  -1  11   4   20.56    0.98
  -1  11   4   19.22    0.88
  -1  11   4   18.37    0.88
   0 -11  -4    0.06    0.48
   0 -11   4   -0.04    0.45
   0  11   4    0.27    0.46
   0  11   4   -0.02    0.39
   0  11  -4   -0.69    0.44
  -1 -11  -4    6.90    0.68
   1 -11   4    9.10    0.77
  -1  11  -4    8.91    0.76
   1  11   4    8.11    0.72
   1  11   4    6.97    0.70
   2 -11   4    0.16    0.45
  -2 -11  -4    0.76    0.49
   2  11   4   -0.12    0.48
   3 -11   4   19.63    0.96
   3  11   4   19.47    1.04
   4 -11   4    3.07    0.57
   4  11   4    3.69    0.63
   5 -11   4    2.37    0.57
   5  11   4    2.69    0.66
   6 -11   4    0.99    0.52
   6  11   4    1.79    0.69
   7 -11   4   11.59    0.74
   7  11   4   11.05    0.99
   8  12  -4    0.27    0.65
  -8  12   4    0.78    0.72
   7 -12  -4    4.20    0.67
   7  12  -4    4.71    0.79
  -7  12   4    4.47    0.76
   6 -12  -4   24.67    1.15
   6  12  -4   25.46    1.42
  -6  12   4   25.11    1.26
   6  12  -4   26.09    1.31
   5 -12  -4    4.47    0.66
   5  12  -4    4.12    0.75
  -5  12   4    3.53    0.67
   5  12  -4    4.14    0.74
   4 -12  -4    0.05    0.47
  -4 -12   4   -0.33    0.54
  -4  12   4   -0.50    0.49
   4  12  -4   -0.21    0.54
   3 -12  -4    4.88    0.64
  -3 -12   4    5.57    0.73
   3  12  -4    5.76    0.72
  -3  12   4    5.10    0.70
  -2 -12   4   26.30    1.21
   2 -12  -4   27.10    1.20
  -2  12   4   26.49    1.16
  -2  12   4   26.59    1.06
  -2  12   4   25.37    1.13
   2  12  -4   25.20    1.22
  -1 -12   4    7.07    0.75
   1 -12  -4    7.27    0.71
   1  12  -4    7.94    0.81
  -1  12   4    8.41    0.73
  -1  12   4    8.33    0.75
   0 -12   4    0.15    0.52
   0 -12  -4    0.81    0.51
   0  12   4    0.01    0.44
   0  12   4    0.11    0.46
   0  12  -4    0.01    0.54
   1 -12   4    7.56    0.78
  -1 -12  -4    9.44    0.80
   1  12   4    9.02    0.77
   1  12   4   10.05    0.84
   2 -12   4   42.53    1.42
   2  12   4   39.96    1.51
   3 -12   4    2.88    0.59
   3  12   4    2.73    0.64
   4 -12   4    0.62    0.55
   4  12   4    0.46    0.58
   5 -12   4    0.96    0.55
   5  12   4    1.76    0.70
   6 -12   4   14.50    0.95
   6  12   4   17.04    1.15
   7 -13  -4    8.24    0.83
  -7  13   4    8.35    0.93
   7  13  -4    7.79    0.94
   6 -13  -4    2.45    0.66
   6  13  -4    2.02    0.72
  -6  13   4    2.92    0.72
   5 -13  -4    3.40    0.65
  -5  13   4    3.35    0.75
   5  13  -4    2.67    0.76
   4 -13  -4    0.19    0.55
   4  13  -4    0.57    0.61
   4  13  -4   -0.22    0.59
  -4  13   4    0.34    0.60
  -3 -13   4    6.24    0.83
   3 -13  -4    4.62    0.69
   3  13  -4    4.77    0.76
  -3  13   4    4.50    0.71
  -2 -13   4   -0.51    0.55
   2 -13  -4    0.18    0.58
  -2  13   4   -0.76    0.52
   2  13  -4    0.66    0.59
  -2  13   4    0.04    0.53
  -2  13   4   -0.29    0.45
   1 -13  -4   15.51    1.01
  -1 -13   4   14.24    1.00
   1  13  -4   15.79    1.08
  -1  13   4   13.64    0.93
   0 -13   4    0.22    0.57
   0 -13  -4    0.26    0.59
   0  13   4    0.55    0.54
   0  13  -4    0.34    0.61
   0  13   4    0.50    0.58
  -1 -13  -4    8.06    0.82
   1 -13   4    7.47    0.82
   1  13   4    7.92    0.85
   1  13   4    5.64    0.74
   2 -13   4   -0.22    0.55
   2  13   4    0.32    0.62
   3 -13   4    2.13    0.64
   3  13   4    2.81    0.70
   4 -13   4    0.12    0.56
   4  13   4    0.02    0.65
   5 -13   4    0.73    0.60
   5  13   4    2.80    0.78
   6 -14  -4   10.37    0.93
  -6  14   4   10.91    1.01
   6  14  -4   10.78    1.04
   5 -14  -4    2.26    0.69
  -5  14   4    5.42    0.86
   5  14  -4    4.21    0.81
   4 -14  -4    0.98    0.65
  -4  14   4    0.77    0.66
   4  14  -4    0.62    0.66
  -3 -14   4    4.40    0.79
   3 -14  -4    4.23    0.75
   3  14  -4    4.70    0.81
  -3  14   4    5.08    0.76
   2 -14  -4   23.62    1.27
  -2 -14   4   22.94    1.41
  -2  14   4   24.25    1.26
   2  14  -4   21.90    1.33
  -1 -14   4    0.28    0.66
   1 -14  -4    1.33    0.63
  -1  14   4    2.09    0.69
   1  14  -4    2.37    0.69
   0 -14   4    0.82    0.69
   0 -14  -4    0.65    0.66
   0  14  -4   -0.36    0.66
   0  14   4    0.31    0.64
   1 -14   4    3.50    0.77
  -1 -14  -4    2.22    0.72
   1  14   4    3.21    0.72
   2 -14   4   14.69    1.05
   2  14   4   15.23    1.13
   3 -14   4    4.56    0.77
   3  14   4    4.40    0.83
   4 -14   4    0.04    0.62
   4  14   4    0.82    0.70
   5 -15  -4    3.22    0.75
   5  15  -4    3.48    0.83
  -5  15   4    3.44    0.81
   4 -15  -4    0.00    0.66
   4  15  -4   -0.24    0.73
   3 -15  -4    3.64    0.74
  -3 -15   4    3.34    0.86
   3  15  -4    3.87    0.82
   2 -15  -4   -0.56    0.66
  -2 -15   4    0.46    0.72
   2  15  -4    0.66    0.71
  -1 -15   4    2.24    0.80
   1 -15  -4    2.70    0.78
  -1  15   4    3.33    0.75
   1  15  -4    3.37    0.78
   0 -15  -4    0.44    0.70
   0 -15   4    0.03    0.66
   0  15   4   -0.74    0.67
  -1 -15  -4    3.85    0.81
   1 -15   4    2.46    0.74
   1  15   4    4.40    0.86
   2 -15   4    0.16    0.67
   2  15   4    0.32    0.75
   3 -15   4    3.46    0.80
   3  15   4    5.90    0.96
   2 -16  -4    8.42    0.96
  -2 -16   4   10.66    1.15
   2  16  -4   11.24    1.13
   1 -16  -4   10.47    1.02
  -1 -16   4    9.49    1.05
  -1  16   4    8.51    1.02
   1  16  -4    8.79    1.06
   0 -16   4   -0.15    0.77
   0 -16  -4    0.42    0.71
   0  16   4   -0.32    0.69
  12   0  -5    0.23    0.86
  11   0  -5    2.50    0.88
  10   0  -5    0.42    0.73
 -10   0   5    0.20    0.45
   9   0  -5   21.36    0.72
  -9   0   5   21.67    0.91
   9   0  -5   20.54    1.24
   8   0  -5   -0.68    0.44
  -8   0   5    0.01    0.35
   8   0  -5    0.43    0.30
   7   0  -5    3.32    0.44
   7   0  -5    3.70    0.39
  -7   0   5    3.01    0.41
   7   0  -5    3.38    0.56
   6   0  -5   -0.20    0.27
   6   0  -5   -0.17    0.26
  -6   0   5    0.17    0.29
  -5   0   5  169.68    3.13
  -5   0   5  170.44    3.21
   5   0  -5  169.12    3.17
   5   0  -5  166.24    3.08
  -4   0   5   -0.20    0.19
  -4   0   5    0.12    0.25
   4   0  -5   -0.29    0.23
  -3   0   5    0.08    0.19
  -3   0   5    0.10    0.23
   3   0  -5   -0.05    0.20
   2   0  -5   -0.16    0.20
  -2   0   5   -0.29    0.20
  -2   0   5   -0.16    0.17
  -1   0   5  397.24    6.88
  -1   0   5  394.57    6.97
   1   0  -5  396.96    6.90
   0   0   5   -0.10    0.07
   0   0   5    0.34    0.21
   0   0  -5    0.12    0.21
   0   0   5   -0.08    0.20
   1   0   5    4.45    0.25
   1   0   5    4.23    0.34
  -1   0  -5    3.61    0.34
   1   0   5    4.81    0.36
   2   0   5   -0.07    0.23
  -2   0  -5   -0.15    0.22
   2   0   5   -0.12    0.17
   3   0   5  122.54    2.43
   3   0   5  128.66    2.36
   4   0   5    0.36    0.27
   4   0   5   -0.50    0.26
   5   0   5   23.09    0.84
   5   0   5   23.27    0.77
   6   0   5    0.03    0.26
   6   0   5   -0.19    0.38
   7   0   5  106.36    2.42
  12  -1  -5    1.92    0.95
  12   1  -5    1.66    0.91
  11  -1  -5    0.60    0.83
 -11   1   5    0.85    0.55
  11   1  -5   -0.60    0.75
  10  -1  -5   86.66    2.79
 -10   1   5   89.22    2.16
  10   1  -5   91.09    2.31
  10   1  -5   90.75    2.72
  -9  -1   5    0.28    0.39
   9  -1  -5   -0.04    0.57
   9  -1  -5    0.11    0.27
   9   1  -5    0.23    0.55
   9   1  -5    0.59    0.48
  -9   1   5    0.35    0.43
   9   1  -5   -0.13    0.29
  -8  -1   5   19.73    0.81
   8  -1  -5   19.34    0.76
   8  -1  -5   19.53    1.14
  -8   1   5   20.85    0.88
   8   1  -5   20.43    0.80
   8   1  -5   20.41    0.89
   8   1  -5   19.26    1.10
  -7  -1   5    8.98    0.55
   7  -1  -5    8.73    0.57
   7   1  -5    7.34    0.69
   7   1  -5    7.50    0.50
  -7   1   5    7.39    0.55
   7   1  -5    7.93    0.57
   6  -1  -5  276.88    4.86
  -6  -1   5  271.27    4.91
   6   1  -5  265.95    4.82
   6   1  -5  271.07    4.87
  -6   1   5  269.38    4.96
   6   1  -5  269.00    5.56
   5  -1  -5    6.52    0.44
  -5  -1   5    7.45    0.45
  -5  -1   5    6.94    0.45
   5   1  -5    6.45    0.45
  -5   1   5    5.38    0.43
   5   1  -5    6.74    0.42
  -5   1   5    6.93    0.42
  -4  -1   5    7.85    0.53
  -4  -1   5    8.67    0.48
   4  -1  -5    7.88    0.52
  -4   1   5    7.85    0.49
   4   1  -5    8.24    0.49
  -4   1   5    8.01    0.49
   4   1  -5    9.70    0.42
  -3  -1   5   20.24    0.67
  -3  -1   5   20.10    0.67
   3  -1  -5   19.24    0.70
  -3   1   5   19.85    0.67
   3   1  -5   19.21    0.49
  -3   1   5   20.05    0.64
   3   1  -5   18.03    0.70
  -2  -1   5  217.06    3.94
  -2  -1   5  221.27    3.99
   2  -1  -5  219.99    3.94
  -2   1   5  217.27    4.01
   2   1  -5  213.98    3.96
  -2   1   5  215.72    3.92
  -1  -1   5    0.94    0.24
  -1  -1   5    0.91    0.24
   1  -1  -5    0.73    0.23
   1   1  -5    0.92    0.25
  -1   1   5    1.08    0.25
  -1   1   5    0.90    0.22
   0  -1   5    9.58    0.50
   0  -1  -5    9.72    0.53
   0  -1   5    9.95    0.49
   0   1   5   10.50    0.52
   0   1   5   10.16    0.49
   0   1  -5   10.46    0.52
  -1  -1  -5    1.25    0.27
   1  -1   5    0.35    0.24
  -1   1  -5    0.29    0.23
   1   1   5    0.76    0.23
   1   1   5    0.74    0.22
   2  -1   5  162.91    3.04
  -2  -1  -5  161.29    3.05
   2   1   5  165.55    2.90
   2   1   5  164.30    3.04
  -2   1  -5  161.23    3.04
   3  -1   5    0.48    0.26
   3  -1   5    0.47    0.24
   3   1   5    0.49    0.25
   3   1   5    0.41    0.27
   4  -1   5    5.71    0.41
   4  -1   5    5.35    0.52
   4  -1   5    6.48    0.45
   4   1   5    6.80    0.45
   4   1   5    5.18    0.45
   5  -1   5    2.60    0.41
   5  -1   5    2.92    0.34
   5  -1   5    2.12    0.52
   5   1   5    3.04    0.37
   5   1   5    2.22    0.42
   6  -1   5   24.93    0.76
   6  -1   5   27.04    1.26
   6   1   5   25.30    1.02
   6   1   5   27.11    0.82
   7  -1   5   -0.59    0.60
   7   1   5    0.67    0.49
   8   1   5    5.18    0.71
   9   1   5   -0.79    0.59
  12  -2  -5    1.19    0.84
  12   2  -5    0.51    0.84
  11  -2  -5    2.55    0.89
  11   2  -5    2.15    0.72
  11   2  -5    0.60    0.81
 -11   2   5    2.18    0.62
  10  -2  -5   -0.21    0.73
  10   2  -5   -0.01    0.55
 -10   2   5    0.01    0.51
  10   2  -5    0.40    0.64
   9  -2  -5   36.88    0.94
   9  -2  -5   36.14    1.62
   9   2  -5   36.03    1.01
  -9   2   5   36.12    1.25
   9   2  -5   35.15    1.53
   9   2  -5   35.18    1.30
  -8  -2   5   -0.44    0.31
   8  -2  -5    0.25    0.30
   8   2  -5   -0.25    0.49
   8   2  -5    0.01    0.40
  -8   2   5   -0.02    0.40
   8   2  -5    0.18    0.32
  -7  -2   5    5.27    0.45
   7  -2  -5    4.53    0.41
   7   2  -5    5.95    0.62
   7   2  -5    5.51    0.52
   7   2  -5    5.28    0.46
  -7   2   5    5.89    0.54
   6  -2  -5    0.22    0.27
  -6  -2   5    0.16    0.29
   6   2  -5    0.85    0.31
   6   2  -5   -0.09    0.29
   6   2  -5    0.53    0.36
  -6   2   5    0.26    0.33
  -5  -2   5   82.53    1.75
   5  -2  -5   83.62    1.75
  -5  -2   5   79.18    1.74
  -5   2   5   82.30    1.70
   5   2  -5   81.68    1.92
   5   2  -5   83.41    1.77
   5   2  -5   83.12    1.68
  -5   2   5   82.00    1.80
   4  -2  -5    0.19    0.24
  -4  -2   5    0.09    0.25
  -4  -2   5    0.06    0.24
   4   2  -5    0.21    0.24
   4   2  -5    0.45    0.20
   4   2  -5   -0.09    0.26
  -4   2   5    0.07    0.21
  -4   2   5    0.27    0.25
  -3  -2   5   10.33    0.55
   3  -2  -5   10.40    0.56
   3   2  -5   10.53    0.37
  -3   2   5   10.28    0.53
  -3   2   5    9.84    0.48
   3   2  -5    9.40    0.58
   2  -2  -5    0.75    0.23
  -2  -2   5    1.03    0.25
  -2  -2   5    0.46    0.25
   2   2  -5    0.51    0.24
  -2   2   5    0.48    0.26
  -2   2   5    1.05    0.24
  -1  -2   5  355.81    6.22
   1  -2  -5  345.76    6.16
  -1  -2   5  346.80    6.19
  -1   2   5  352.70    6.26
  -1   2   5  354.53    6.15
   1   2  -5  359.44    6.21
   0  -2   5    0.22    0.22
   0  -2   5    0.51    0.23
   0  -2  -5    0.67    0.23
   0   2   5    0.45    0.25
   0   2   5    0.40    0.20
   0   2  -5    0.29    0.23
   1  -2   5   14.14    0.63
  -1  -2  -5   15.21    0.59
   1   2   5   14.47    0.60
  -1   2  -5   15.19    0.63
   1   2   5   13.96    0.59
  -2  -2  -5    1.33    0.28
   2  -2   5    1.44    0.27
   2   2   5    1.28    0.28
   2   2   5    1.62    0.28
  -2   2  -5    1.19    0.28
   3  -2   5  230.30    4.17
   3  -2   5  231.03    4.68
   3   2   5  227.83    4.17
   4  -2   5    2.43    0.44
   4  -2   5    2.30    0.34
   4   2   5    2.87    0.40
   4   2   5    3.11    0.37
   5  -2   5    0.76    0.28
   5  -2   5    0.63    0.45
   5   2   5    0.86    0.39
   5   2   5    0.34    0.30
   6  -2   5    6.82    0.77
   6  -2   5    5.71    0.37
   6   2   5    5.76    0.59
   6   2   5    6.40    0.46
   7  -2   5   65.18    2.11
   7   2   5   64.97    1.35
   7   2   5   61.83    1.78
   8  -2   5    0.47    0.76
   8   2   5    0.63    0.60
   9   2   5    3.35    0.74
  10   2   5    0.41    0.72
  12  -3  -5    3.33    1.04
  12   3  -5    1.50    0.90
  12   3  -5    2.16    0.79
 -12   3   5    1.85    0.71
  11  -3  -5    0.68    0.87
  11   3  -5    0.72    0.65
 -11   3   5    0.89    0.62
  11   3  -5    2.21    0.84
  10  -3  -5   55.07    2.25
 -10   3   5   59.68    1.74
  10   3  -5   59.50    1.80
  10   3  -5   59.23    2.09
   9  -3  -5    3.88    0.38
   9   3  -5    4.44    0.63
  -9   3   5    3.40    0.57
   9   3  -5    4.39    0.45
   9   3  -5    3.10    0.70
   8  -3  -5   19.60    0.78
  -8  -3   5   17.85    0.77
  -8   3   5   17.86    0.87
   8   3  -5   19.53    0.84
   8   3  -5   19.62    1.09
   8   3  -5   20.19    0.94
  -7  -3   5    2.01    0.36
   7  -3  -5    1.98    0.36
   7   3  -5    2.15    0.39
   7   3  -5    1.99    0.42
  -7   3   5    2.24    0.46
   7   3  -5    1.58    0.47
  -6  -3   5  120.14    2.41
   6  -3  -5  121.40    2.40
   6   3  -5  126.04    2.50
  -6   3   5  118.14    2.53
   6   3  -5  119.07    2.74
   6   3  -5  125.48    2.44
  -5  -3   5    2.16    0.33
  -5  -3   5    2.33    0.35
   5  -3  -5    2.27    0.19
   5  -3  -5    2.96    0.36
  -5   3   5    2.10    0.37
   5   3  -5    2.04    0.36
   5   3  -5    2.20    0.31
  -5   3   5    2.57    0.31
   5   3  -5    2.16    0.35
  -4  -3   5    5.79    0.42
   4  -3  -5    5.19    0.41
  -4  -3   5    5.51    0.42
  -4   3   5    5.48    0.46
   4   3  -5    5.20    0.36
   4   3  -5    4.63    0.41
  -4   3   5    5.03    0.37
  -3  -3   5    2.05    0.31
  -3  -3   5    2.73    0.31
   3  -3  -5    2.74    0.33
  -3   3   5    2.74    0.35
  -3   3   5    2.32    0.28
   3   3  -5    2.23    0.32
  -2  -3   5  378.80    6.77
   2  -3  -5  386.77    6.73
  -2  -3   5  391.19    6.79
  -2   3   5  386.46    6.71
  -2   3   5  385.14    6.84
   2   3  -5  387.09    6.80
   1  -3  -5    3.54    0.33
  -1  -3   5    4.02    0.37
  -1  -3   5    3.99    0.34
  -1   3   5    3.51    0.31
  -1   3   5    3.16    0.35
   1   3  -5    3.55    0.35
   0  -3   5    9.12    0.53
   0  -3  -5    7.83    0.52
   0   3   5    8.18    0.48
   0   3   5    7.27    0.44
   0   3  -5    7.71    0.50
  -1  -3  -5    8.65    0.54
   1  -3   5    7.61    0.50
  -1   3  -5    7.98    0.51
   1   3   5    7.64    0.45
   1   3   5    8.74    0.48
   2  -3   5  171.27    3.40
   2  -3   5  166.48    3.16
  -2  -3  -5  166.52    3.13
   2   3   5  166.79    3.12
  -2   3  -5  167.36    3.15
   2   3   5  165.72    3.13
   3  -3   5    0.17    0.30
   3  -3   5    0.34    0.28
   3   3   5    0.16    0.27
   4  -3   5    3.25    0.37
   4  -3   5    4.15    0.50
   4   3   5    3.55    0.40
   5  -3   5    2.68    0.53
   5  -3   5    2.87    0.34
   5   3   5    1.81    0.42
   5   3   5    2.05    0.38
   6  -3   5   19.65    1.13
   6  -3   5   21.41    0.69
   6   3   5   20.51    0.82
   6   3   5   19.24    0.97
   7  -3   5    1.09    0.66
   7   3   5   -0.14    0.51
   7   3   5   -0.10    0.32
   8  -3   5    5.14    0.93
   8   3   5    6.91    0.81
   9  -3   5   -0.02    0.84
   9   3   5    0.49    0.62
  10   3   5    3.62    0.83
  12  -4  -5    0.43    0.95
 -12   4   5    0.51    0.67
  12   4  -5    0.05    0.87
  12   4  -5    0.30    0.72
  11  -4  -5    5.08    1.07
  11   4  -5    4.82    0.96
 -11   4   5    4.58    0.77
  11   4  -5    5.37    0.79
  10  -4  -5   -0.98    0.68
  10   4  -5    1.03    0.56
  10   4  -5    0.56    0.36
  10   4  -5   -0.07    0.70
 -10   4   5    0.56    0.54
   9  -4  -5   15.99    0.73
  -9   4   5   16.62    0.99
   9   4  -5   16.45    0.98
   9   4  -5   14.12    1.07
   9   4  -5   15.37    0.85
   8  -4  -5   -0.12    0.31
   8   4  -5   -0.11    0.39
  -8   4   5   -0.01    0.45
   8   4  -5    0.32    0.51
   8   4  -5   -0.07    0.37
   8   4  -5    0.05    0.35
   7  -4  -5    2.38    0.39
  -7  -4   5    2.18    0.36
   7   4  -5    2.35    0.41
   7   4  -5    2.26    0.43
   7   4  -5    2.93    0.52
  -7   4   5    2.17    0.45
  -6  -4   5   -0.08    0.28
   6  -4  -5   -0.02    0.31
   6   4  -5   -0.10    0.33
  -6   4   5    0.08    0.35
   6   4  -5    0.18    0.31
   6   4  -5    0.00    0.32
  -5  -4   5  130.06    2.63
   5  -4  -5  131.15    2.56
  -5  -4   5  131.33    2.54
  -5   4   5  131.00    2.69
  -5   4   5  130.39    2.54
   5   4  -5  132.74    2.66
   5   4  -5  132.78    2.80
  -4  -4   5    0.34    0.25
  -4  -4   5    0.29    0.29
   4  -4  -5    0.13    0.24
   4   4  -5   -0.04    0.21
   4   4  -5   -0.52    0.25
  -4   4   5   -0.34    0.27
  -4   4   5    0.02    0.22
   3  -4  -5    8.02    0.50
  -3  -4   5    8.57    0.57
  -3  -4   5    9.32    0.50
  -3   4   5    8.76    0.53
   3   4  -5    8.05    0.52
  -3   4   5    7.83    0.48
   2  -4  -5   14.46    0.58
  -2  -4   5   12.97    0.58
  -2  -4   5   12.51    0.64
   2   4  -5   12.22    0.63
  -2   4   5   12.86    0.61
   1  -4  -5  267.13    4.92
  -1  -4   5  283.03    5.02
   1   4  -5  280.95    5.02
  -1   4   5  279.51    5.05
  -1   4   5  274.00    4.92
   0  -4  -5   21.31    0.72
   0  -4   5   22.01    0.82
   0   4  -5   21.24    0.81
   0   4   5   22.39    0.72
   0   4   5   22.24    0.73
  -1  -4  -5    7.92    0.47
   1  -4   5    7.39    0.37
   1  -4   5    6.27    0.46
   1   4   5    7.24    0.48
  -1   4  -5    5.91    0.44
   1   4   5    6.40    0.43
  -2  -4  -5    9.88    0.54
   2  -4   5    9.58    0.60
   2  -4   5    9.04    0.52
   2   4   5    9.75    0.59
  -2   4  -5    8.14    0.54
   2   4   5    9.34    0.49
   3  -4   5  139.34    2.72
   3  -4   5  140.10    2.99
   3   4   5  138.42    2.71
   4  -4   5    0.02    0.30
   4  -4   5   -0.49    0.35
   4   4   5   -0.07    0.32
   5  -4   5    0.98    0.31
   5  -4   5    0.43    0.46
   5   4   5    0.42    0.36
   6  -4   5    0.55    0.28
   6  -4   5    0.83    0.55
   6   4   5    0.54    0.47
   6   4   5    0.39    0.39
   7  -4   5   57.96    2.03
   7   4   5   58.89    1.78
   7   4   5   62.41    1.47
   8  -4   5    2.98    0.86
   8   4   5    3.32    0.74
   9  -4   5    0.86    0.88
   9   4   5    0.16    0.62
  12  -5  -5    1.12    0.96
 -12   5   5    1.90    0.76
  12   5  -5    1.97    0.74
  11  -5  -5   -0.50    0.79
 -11   5   5    0.67    0.63
  11   5  -5    0.43    0.64
  10   5  -5   53.85    1.76
 -10   5   5   57.23    1.78
  10   5  -5   57.69    1.43
   9  -5  -5    8.23    0.53
  -9   5   5    7.14    0.75
   9   5  -5    8.58    0.74
   9   5  -5    7.97    0.89
   9   5  -5    7.59    0.62
   8  -5  -5    2.92    0.43
   8   5  -5    2.43    0.47
   8   5  -5    3.25    0.63
   8   5  -5    3.83    0.56
  -8   5   5    4.28    0.59
   8   5  -5    4.19    0.54
   7  -5  -5    4.02    0.46
   7   5  -5    4.14    0.57
  -7   5   5    4.50    0.58
   7   5  -5    4.46    0.52
   7   5  -5    4.03    0.51
  -6  -5   5  175.16    3.27
   6  -5  -5  177.15    3.36
   6   5  -5  180.45    3.46
  -6   5   5  174.27    3.53
  -5  -5   5   -0.12    0.25
   5  -5  -5   -0.06    0.29
  -5  -5   5   -0.06    0.30
   5   5  -5    0.09    0.33
  -5   5   5    0.21    0.34
  -4  -5   5    6.46    0.42
   4  -5  -5    6.30    0.45
  -4  -5   5    6.07    0.50
  -4   5   5    6.24    0.43
   4   5  -5    6.51    0.53
  -4   5   5    5.83    0.50
  -3  -5   5    7.28    0.54
   3  -5  -5    6.85    0.46
  -3   5   5    6.71    0.44
   3   5  -5    7.37    0.52
  -3   5   5    7.33    0.53
   2  -5  -5  133.18    2.60
  -2  -5   5  135.49    2.69
  -2   5   5  135.18    2.68
   2   5  -5  130.39    2.68
  -2   5   5  132.88    2.58
   1  -5  -5    8.35    0.52
  -1  -5   5    7.31    0.52
  -1   5   5    9.04    0.57
   1   5  -5    9.06    0.55
  -1   5   5    8.31    0.54
   0  -5   5    1.12    0.31
   0  -5  -5    0.87    0.28
   0   5   5    1.16    0.32
   0   5   5    1.17    0.28
   0   5  -5    1.06    0.31
   1  -5   5   17.46    0.55
  -1  -5  -5   17.68    0.73
   1  -5   5   17.81    0.78
   1   5   5   15.80    0.67
  -1   5  -5   17.75    0.73
   1   5   5   18.80    0.68
  -2  -5  -5  124.79    2.51
   2  -5   5  129.37    2.59
   2  -5   5  135.14    2.68
   2   5   5  124.65    2.45
  -2   5  -5  125.66    2.55
   2   5   5  125.44    2.52
   3  -5   5    7.16    0.52
   3  -5   5    6.91    0.51
   3   5   5    7.47    0.52
   4  -5   5    0.84    0.41
   4  -5   5    0.99    0.35
   4   5   5    1.27    0.38
   5  -5   5    0.62    0.47
   5  -5   5   -0.11    0.30
   5   5   5   -0.02    0.36
   6  -5   5   24.38    0.82
   6  -5   5   27.16    1.33
   6   5   5   24.33    1.00
   7  -5   5    0.42    0.67
   7  -5   5    0.42    0.26
   7   5   5    0.82    0.45
   7   5   5   -1.13    0.53
   8  -5   5    5.86    0.96
   8   5   5    7.04    0.87
   9  -5   5   -0.26    0.84
   9   5   5   -0.13    0.69
  11  -6  -5    3.36    1.00
  11   6  -5    2.43    0.74
 -11   6   5    4.19    0.83
  10   6  -5    0.49    0.61
  10   6  -5    0.37    0.46
 -10   6   5   -0.46    0.55
   9  -6  -5   17.21    0.81
   9   6  -5   15.57    0.93
  -9   6   5   15.87    0.97
   9   6  -5   13.79    0.90
   8  -6  -5   -0.57    0.36
   8   6  -5    0.21    0.42
   8   6  -5    0.09    0.45
  -8   6   5   -0.01    0.50
   8   6  -5   -0.06    0.43
   7  -6  -5    0.73    0.40
  -7   6   5    2.93    0.53
   7   6  -5    1.53    0.46
   6  -6  -5    0.44    0.36
   6   6  -5   -0.44    0.38
  -6   6   5    0.81    0.44
  -5  -6   5   90.54    2.05
   5  -6  -5   91.62    1.94
   5   6  -5   92.70    2.05
  -5   6   5   88.01    2.07
   4  -6  -5   16.73    0.70
  -4  -6   5   16.97    0.80
   4   6  -5   16.22    0.79
  -4   6   5   17.16    0.78
  -4   6   5   16.64    0.67
   3  -6  -5    0.32    0.28
  -3  -6   5    1.27    0.36
  -3   6   5    0.77    0.36
   3   6  -5    0.91    0.33
  -3   6   5    0.92    0.29
  -2  -6   5   26.67    0.96
   2  -6  -5   27.48    0.88
   2   6  -5   27.87    0.96
  -2   6   5   28.13    0.95
  -2   6   5   27.89    0.87
   1  -6  -5  157.87    2.98
  -1  -6   5  156.30    3.07
   1   6  -5  153.79    3.05
  -1   6   5  150.02    3.02
  -1   6   5  151.22    2.96
   0  -6   5    6.06    0.51
   0  -6  -5    6.96    0.48
   0   6   5    6.47    0.49
   0   6   5    5.59    0.45
   0   6  -5    6.55    0.50
   1  -6   5    2.66    0.40
  -1  -6  -5    2.30    0.35
  -1   6  -5    2.87    0.41
   1   6   5    2.40    0.36
   1   6   5    2.96    0.36
   2  -6   5    1.39    0.29
   2  -6   5    0.70    0.35
  -2  -6  -5    0.65    0.30
  -2   6  -5    0.62    0.31
   2   6   5    0.36    0.32
   2   6   5    1.06    0.28
   3  -6   5  106.04    2.37
   3  -6   5  102.88    2.21
   3   6   5  101.42    2.17
   4  -6   5    1.12    0.43
   4  -6   5    1.01    0.38
   4   6   5    1.51    0.41
   5  -6   5    7.22    0.53
   5  -6   5    7.26    0.72
   5   6   5    6.90    0.60
   6  -6   5    2.69    0.40
   6  -6   5    1.67    0.66
   6   6   5    2.33    0.51
   7  -6   5   45.52    1.80
   7  -6   5   45.03    1.08
   7   6   5   46.40    1.62
   7   6   5   45.20    1.39
   8  -6   5    2.44    0.85
   8   6   5    2.47    0.75
   8   6   5    3.70    0.52
   9  -6   5   -0.62    0.86
   9   6   5   -0.30    0.65
 -11   7   5    2.89    0.81
  11   7  -5    2.38    0.76
  10   7  -5   31.75    1.35
 -10   7   5   33.55    1.46
  10   7  -5   34.76    1.23
   9  -7  -5    3.51    0.50
  -9   7   5    2.47    0.63
   9   7  -5    3.56    0.67
   9   7  -5    2.77    0.58
   8  -7  -5    3.00    0.49
   8   7  -5    1.94    0.54
   8   7  -5    2.36    0.57
  -8   7   5    1.69    0.56
   7  -7  -5   10.67    0.68
   7   7  -5    9.72    0.73
  -7   7   5   10.75    0.79
   6  -7  -5  105.68    2.23
   6   7  -5  105.83    2.36
  -6   7   5  103.49    2.43
   5  -7  -5    9.11    0.61
  -5  -7   5   12.07    0.73
  -5   7   5    9.88    0.71
   5   7  -5   10.10    0.71
   4  -7  -5    3.76    0.43
  -4  -7   5    4.27    0.49
   4   7  -5    4.23    0.51
  -4   7   5    3.87    0.51
  -4   7   5    3.82    0.43
  -3  -7   5   -0.04    0.37
   3  -7  -5    0.00    0.29
   3   7  -5    0.55    0.35
  -3   7   5   -0.03    0.28
  -3   7   5   -0.40    0.35
   2  -7  -5  149.95    2.99
  -2  -7   5  154.35    3.10
  -2   7   5  152.90    3.05
   2   7  -5  152.44    3.10
  -2   7   5  152.23    2.97
  -1  -7   5   16.21    0.87
   1  -7  -5   16.14    0.73
  -1   7   5   15.67    0.75
  -1   7   5   15.85    0.77
   1   7  -5   15.49    0.79
   0  -7  -5    0.58    0.32
   0  -7   5    0.22    0.33
   0   7  -5    0.32    0.33
   0   7   5    0.73    0.34
   0   7   5    0.56    0.33
  -1  -7  -5    9.71    0.64
   1  -7   5   10.50    0.69
   1   7   5   10.96    0.62
  -1   7  -5   11.48    0.67
   1   7   5    9.72    0.64
  -2  -7  -5   35.30    1.08
   2  -7   5   36.37    1.12
   2   7   5   37.60    0.97
   2   7   5   37.77    1.16
   3  -7   5    1.29    0.41
   3   7   5    1.34    0.42
   4  -7   5    5.19    0.52
   4  -7   5    6.04    0.61
   4   7   5    5.85    0.57
   5  -7   5    1.15    0.39
   5  -7   5    1.95    0.54
   5   7   5    1.10    0.49
   6  -7   5   20.33    0.84
   6  -7   5   23.00    1.24
   6   7   5   22.44    1.01
   7  -7   5    0.36    0.34
   7  -7   5    0.32    0.72
   7   7   5    0.18    0.54
   8  -7   5    1.56    0.84
   8   7   5    3.44    0.82
   8   7   5    3.14    0.61
   9  -7   5    0.31    0.88
   9   7   5    0.09    0.71
 -11   8   5    1.74    0.80
  11   8  -5    0.66    0.69
  10   8  -5    1.08    0.55
  10   8  -5    0.63    0.65
 -10   8   5    0.00    0.66
   9  -8  -5   18.52    0.92
   9   8  -5   16.02    1.05
  -9   8   5   16.83    1.05
   9   8  -5   19.53    1.11
   8  -8  -5    0.19    0.45
   8   8  -5    0.14    0.53
  -8   8   5    0.29    0.54
   8   8  -5    0.12    0.52
   7  -8  -5    1.18    0.46
  -7   8   5    1.55    0.54
   7   8  -5    1.01    0.53
   7   8  -5    0.02    0.50
   6  -8  -5    0.43    0.41
   6   8  -5    0.34    0.48
  -6   8   5    0.22    0.49
   5  -8  -5   36.57    1.15
   5   8  -5   35.57    1.22
  -5   8   5   35.50    1.22
   4  -8  -5    0.48    0.35
  -4  -8   5    0.18    0.40
  -4   8   5    0.41    0.33
   4   8  -5   -0.17    0.43
  -4   8   5   -0.21    0.40
  -3  -8   5    1.11    0.40
   3  -8  -5    0.86    0.39
  -3   8   5    1.38    0.35
   3   8  -5    1.55    0.44
  -3   8   5    0.88    0.39
   2  -8  -5    4.24    0.47
  -2  -8   5    3.33    0.50
  -2   8   5    3.69    0.43
   2   8  -5    2.97    0.49
  -2   8   5    3.96    0.50
  -1  -8   5   70.72    1.77
   1  -8  -5   72.01    1.72
   1   8  -5   71.54    1.77
  -1   8   5   67.93    1.66
  -1   8   5   69.63    1.70
   0  -8   5   21.43    0.93
   0  -8  -5   21.73    0.87
   0   8  -5   21.84    0.95
   0   8   5   21.99    0.86
   0   8   5   21.03    0.92
  -1  -8  -5    0.75    0.37
   1  -8   5    0.54    0.41
   1   8   5    0.40    0.35
  -1   8  -5   -0.12    0.36
   1   8   5    0.32    0.33
   2  -8   5    3.75    0.52
  -2  -8  -5    4.20    0.49
   2   8   5    3.81    0.51
   3  -8   5  125.85    2.67
   3   8   5  126.90    2.67
   4  -8   5    3.84    0.51
   4   8   5    4.23    0.58
   5  -8   5    0.38    0.40
   5   8   5    0.18    0.49
   6  -8   5    6.05    0.54
   6   8   5    7.93    0.74
   7  -8   5   21.99    0.85
   7   8   5   22.48    1.21
   8   8   5    1.52    0.73
   8   8   5    0.78    0.58
  10   9  -5   20.34    1.11
  10   9  -5   21.30    1.27
 -10   9   5   20.50    1.24
   9  -9  -5    6.19    0.66
   9   9  -5    8.21    0.82
  -9   9   5    6.67    0.84
   8  -9  -5    1.43    0.52
   8   9  -5    1.01    0.59
  -8   9   5    1.03    0.59
   8   9  -5    1.87    0.61
   7  -9  -5    3.86    0.57
   7   9  -5    3.90    0.67
  -7   9   5    4.12    0.67
   7   9  -5    2.81    0.63
   6  -9  -5   45.34    1.37
  -6   9   5   46.40    1.53
   6   9  -5   47.70    1.54
   5  -9  -5    9.76    0.67
   5   9  -5    9.76    0.80
  -5   9   5   10.09    0.80
   4  -9  -5    2.47    0.47
  -4  -9   5    4.75    0.62
  -4   9   5    4.07    0.60
  -4   9   5    3.79    0.50
   4   9  -5    4.17    0.60
  -3  -9   5    9.63    0.75
   3  -9  -5   12.44    0.75
   3   9  -5   12.82    0.81
  -3   9   5   12.14    0.76
  -3   9   5   13.13    0.74
   2  -9  -5   73.52    1.83
  -2  -9   5   79.22    1.95
  -2   9   5   77.83    1.86
   2   9  -5   76.60    1.98
  -2   9   5   76.65    1.88
   1  -9  -5    4.20    0.52
  -1  -9   5    3.37    0.54
  -1   9   5    4.57    0.52
   1   9  -5    4.60    0.56
  -1   9   5    4.69    0.55
   0  -9  -5    7.56    0.62
   0  -9   5    6.76    0.64
   0   9   5    6.70    0.60
   0   9   5    8.16    0.63
   0   9  -5    7.39    0.66
   1  -9   5    4.43    0.56
  -1  -9  -5    6.04    0.57
   1   9   5    5.78    0.50
   1   9   5    4.00    0.56
  -1   9  -5    6.10    0.62
  -2  -9  -5   40.49    1.28
   2  -9   5   42.24    1.31
   2   9   5   44.40    1.37
   3  -9   5    0.65    0.43
   3   9   5    0.17    0.43
   4  -9   5    2.54    0.51
   4   9   5    2.29    0.56
   5  -9   5    1.09    0.46
   5   9   5    0.64    0.57
   6  -9   5   16.22    0.85
   6   9   5   13.92    0.97
   7  -9   5    0.10    0.42
   7   9   5    0.50    0.64
   8   9   5    1.80    0.70
   8   9   5    2.61    0.84
 -10  10   5    0.41    0.70
  10  10  -5   -0.37    0.64
  10  10  -5    0.31    0.71
   9 -10  -5    4.60    0.64
  -9  10   5    4.43    0.82
   9  10  -5    3.27    0.73
   8 -10  -5    0.44    0.51
   8  10  -5   -0.26    0.60
  -8  10   5    0.67    0.62
   8  10  -5    0.72    0.65
   7 -10  -5    0.85    0.50
   7  10  -5    0.32    0.60
  -7  10   5    0.95    0.59
   7  10  -5    0.50    0.61
   6 -10  -5    0.38    0.48
   6  10  -5   -0.05    0.51
  -6  10   5    0.34    0.57
   5 -10  -5   54.86    1.57
  -5  10   5   54.20    1.66
   5  10  -5   60.62    1.78
   4 -10  -5    1.44    0.46
  -4 -10   5    1.52    0.53
   4  10  -5    2.43    0.58
  -4  10   5    2.41    0.58
  -3 -10   5    0.49    0.51
   3 -10  -5   -0.19    0.40
   3  10  -5   -0.03    0.47
  -3  10   5    0.71    0.46
  -3  10   5    0.05    0.40
   2 -10  -5    4.32    0.56
  -2 -10   5    5.81    0.68
   2  10  -5    5.84    0.69
  -2  10   5    4.11    0.57
  -2  10   5    4.40    0.55
  -1 -10   5   41.38    1.41
   1 -10  -5   43.35    1.35
  -1  10   5   40.73    1.30
   1  10  -5   42.81    1.42
  -1  10   5   48.41    1.42
   0 -10  -5    2.13    0.51
   0 -10   5    2.42    0.53
   0  10   5    3.34    0.55
   0  10   5    2.93    0.50
   0  10  -5    2.64    0.58
   1 -10   5    0.07    0.45
  -1 -10  -5    0.40    0.48
   1  10   5    0.67    0.46
  -1  10  -5   -0.55    0.45
  -2 -10  -5   11.10    0.77
   2 -10   5   10.34    0.75
   2  10   5   10.84    0.78
   3 -10   5   36.13    1.31
   3  10   5   39.56    1.33
   4 -10   5    5.12    0.61
   4  10   5    4.39    0.67
   5 -10   5   -0.11    0.48
   5  10   5   -0.25    0.56
   6 -10   5    1.67    0.52
   6  10   5    1.52    0.66
   7 -10   5   19.19    0.94
   7  10   5   19.10    1.24
   9 -11  -5    5.32    0.71
   9  11  -5    4.97    0.83
  -9  11   5    4.84    0.91
   8 -11  -5    1.55    0.60
   8  11  -5    1.52    0.70
  -8  11   5    0.80    0.66
   7 -11  -5    7.89    0.76
  -7  11   5    6.80    0.83
   7  11  -5    6.57    0.90
   7  11  -5    8.01    0.86
   6 -11  -5   35.08    1.23
  -6  11   5   33.24    1.41
   6  11  -5   30.26    1.44
   6  11  -5   33.18    1.41
   5 -11  -5    3.13    0.58
  -5  11   5    3.61    0.70
   5  11  -5    2.51    0.65
   4 -11  -5   -0.28    0.47
  -4 -11   5   -0.58    0.54
   4  11  -5   -0.58    0.52
  -4  11   5   -0.80    0.51
   3 -11  -5    6.52    0.67
  -3 -11   5    6.42    0.78
  -3  11   5    6.88    0.65
   3  11  -5    7.02    0.76
  -3  11   5    6.80    0.72
  -2 -11   5   35.36    1.37
   2 -11  -5   37.31    1.37
  -2  11   5   40.28    1.34
  -2  11   5   36.81    1.31
   2  11  -5   40.28    1.42
  -1 -11   5    3.18    0.62
   1 -11  -5    3.46    0.58
  -1  11   5    3.23    0.58
   1  11  -5    3.82    0.65
  -1  11   5    3.06    0.56
   0 -11   5   -0.30    0.49
   0 -11  -5    0.22    0.48
   0  11   5   -0.19    0.46
   0  11  -5    1.44    0.54
  -1 -11  -5   -0.19    0.48
   1 -11   5    1.40    0.54
   1  11   5    0.87    0.51
   2 -11   5   22.04    1.07
   2  11   5   21.10    1.08
   3 -11   5    2.96    0.62
   3  11   5    4.37    0.65
   4 -11   5    0.80    0.54
   4  11   5   -0.51    0.59
   5 -11   5    2.40    0.58
   5  11   5    1.77    0.68
   6 -11   5    9.47    0.75
   6  11   5    9.06    0.96
   8 -12  -5   -0.90    0.60
  -8  12   5    0.09    0.68
   8  12  -5    0.94    0.71
   7 -12  -5    0.67    0.60
   7  12  -5    0.11    0.70
  -7  12   5    1.98    0.74
   6 -12  -5    0.86    0.59
   6  12  -5    0.84    0.63
  -6  12   5    0.33    0.62
   5 -12  -5   17.25    1.04
  -5  12   5   15.79    1.09
   5  12  -5   16.00    1.07
   4 -12  -5    7.21    0.75
  -4 -12   5    5.94    0.79
  -4  12   5    6.24    0.78
   4  12  -5    7.57    0.83
   3 -12  -5    1.38    0.55
  -3 -12   5    0.85    0.60
   3  12  -5    2.03    0.64
  -3  12   5    1.67    0.55
  -3  12   5    2.37    0.63
   2 -12  -5    2.87    0.60
  -2 -12   5    3.62    0.72
  -2  12   5    3.61    0.64
  -2  12   5    3.31    0.64
   2  12  -5    3.54    0.72
  -1 -12   5   28.82    1.30
   1 -12  -5   27.35    1.22
   1  12  -5   27.75    1.40
  -1  12   5   28.40    1.22
   0 -12  -5    3.93    0.66
   0 -12   5    3.73    0.68
   0  12   5    3.09    0.63
   0  12  -5    4.50    0.70
   1 -12   5   -0.60    0.51
  -1 -12  -5   -0.20    0.53
   1  12   5   -0.04    0.52
   2 -12   5    2.92    0.67
   2  12   5    2.73    0.65
   3 -12   5   25.46    1.20
   3  12   5   27.05    1.30
   4 -12   5    2.82    0.65
   4  12   5    3.48    0.75
   5 -12   5    0.71    0.56
   5  12   5    0.24    0.69
   6 -12   5    1.79    0.61
   6  12   5    2.23    0.79
   7 -13  -5   -0.33    0.66
  -7  13   5    0.78    0.76
   7  13  -5    0.23    0.70
   6 -13  -5   13.36    0.97
  -6  13   5   12.85    1.09
   6  13  -5   12.51    1.08
   5 -13  -5    6.10    0.78
  -5  13   5    8.16    0.92
   5  13  -5    6.04    0.86
   4 -13  -5   -0.37    0.53
   4  13  -5    0.37    0.69
  -4  13   5   -0.93    0.59
   3 -13  -5    4.13    0.73
  -3 -13   5    2.68    0.75
  -3  13   5    3.55    0.71
   3  13  -5    2.15    0.69
   2 -13  -5   25.47    1.29
  -2 -13   5   23.65    1.29
   2  13  -5   27.89    1.35
  -2  13   5   24.78    1.23
   1 -13  -5    5.66    0.80
  -1 -13   5    7.71    0.89
  -1  13   5    6.24    0.76
   1  13  -5    6.13    0.80
   0 -13  -5    1.31    0.63
   0 -13   5    1.46    0.68
   0  13  -5    0.62    0.60
   0  13   5    2.08    0.63
   1 -13   5    4.43    0.77
  -1 -13  -5    2.90    0.73
   1  13   5    3.35    0.72
   2 -13   5    6.12    0.78
   2  13   5    7.63    0.88
   3 -13   5    0.25    0.58
   3  13   5    0.21    0.63
   4 -13   5    4.44    0.73
   4  13   5    3.58    0.78
   5 -13   5    0.91    0.64
   5  13   5   -0.41    0.74
   6 -14  -5    1.37    0.70
   6  14  -5    0.98    0.77
  -6  14   5    1.19    0.78
   5 -14  -5    7.81    0.89
   5  14  -5    7.91    1.01
  -5  14   5    9.40    0.95
   4 -14  -5    0.55    0.61
   4  14  -5   -0.33    0.66
  -4  14   5    0.25    0.65
  -3 -14   5    1.63    0.77
   3 -14  -5    2.80    0.72
   3  14  -5    1.38    0.74
   2 -14  -5    0.06    0.65
  -2 -14   5   -0.40    0.66
   2  14  -5    0.02    0.67
  -2  14   5    1.84    0.64
  -1 -14   5    9.12    0.98
   1 -14  -5    8.07    0.89
  -1  14   5    9.81    0.93
   1  14  -5    8.93    0.95
   0 -14   5    5.94    0.87
   0 -14  -5    5.42    0.82
   0  14   5    6.33    0.83
   1 -14   5    2.03    0.73
  -1 -14  -5    0.92    0.71
   1  14   5    2.13    0.71
   2 -14   5    3.86    0.76
   2  14   5    2.24    0.78
   3 -14   5   11.77    0.98
   3  14   5   11.43    1.03
   4 -14   5    1.76    0.70
   4  14   5    1.88    0.81
   4 -15  -5    0.25    0.71
   4  15  -5   -0.36    0.72
   3 -15  -5    3.59    0.81
  -3 -15   5    3.96    0.86
   3  15  -5    5.10    0.90
   2 -15  -5    5.47    0.87
  -2 -15   5    6.47    0.94
   2  15  -5    4.89    0.90
   1 -15  -5    0.85    0.73
  -1 -15   5    0.71    0.78
  -1  15   5    1.70    0.71
   1  15  -5   -0.21    0.70
   0 -15  -5    6.95    0.92
   0 -15   5    6.47    0.96
   0  15   5    7.90    0.93
   1 -15   5    0.09    0.71
   1  15   5    0.28    0.70
   2 -15   5    5.20    0.84
   2  15   5    5.59    0.88
  12   0  -6    3.77    0.99
  11   0  -6   -0.14    0.76
  10   0  -6   21.70    0.79
  10   0  -6   22.61    1.38
 -10   0   6   22.19    1.03
   9   0  -6    0.05    0.54
   9   0  -6    0.06    0.37
  -9   0   6   -0.12    0.43
  -8   0   6    2.44    0.47
   8   0  -6    3.50    0.45
   8   0  -6    3.00    0.63
  -7   0   6    0.53    0.37
   7   0  -6    0.34    0.35
   6   0  -6   62.87    1.51
  -6   0   6   60.27    1.50
  -5   0   6   -0.29    0.26
  -5   0   6    0.22    0.31
   5   0  -6   -0.38    0.27
   4   0  -6    7.03    0.50
  -4   0   6    7.24    0.51
  -4   0   6    8.15    0.50
  -3   0   6   -0.30    0.23
   3   0  -6   -0.18    0.24
  -3   0   6    0.06    0.28
  -2   0   6   77.75    1.73
   2   0  -6   82.57    1.75
  -2   0   6   78.83    1.77
   1   0  -6    0.09    0.25
  -1   0   6   -0.21    0.25
  -1   0   6   -0.20    0.22
   0   0  -6   73.52    1.64
   0   0   6   75.90    1.67
   0   0   6   72.99    1.63
   1   0   6   -0.48    0.26
   1   0   6   -0.03    0.13
   1   0   6   -0.16    0.26
  -1   0  -6   -0.36    0.23
   2   0   6    2.33    0.36
   2   0   6    1.88    0.24
  -2   0  -6    2.33    0.34
   3   0   6   -0.24    0.29
   3   0   6   -0.29    0.23
   4   0   6   63.84    1.51
   4   0   6   63.47    1.45
   5   0   6   -0.09    0.33
   5   0   6    0.02    0.33
   6   0   6   10.94    0.74
   6   0   6   10.63    0.67
  12  -1  -6    0.06    0.85
  12   1  -6   -0.44    0.80
  11  -1  -6    0.22    0.76
 -11   1   6    0.61    0.56
  11   1  -6    0.40    0.76
  10  -1  -6    0.96    0.76
  10   1  -6    0.06    0.67
  10   1  -6    0.16    0.35
 -10   1   6   -0.33    0.47
   9  -1  -6   84.10    1.80
   9  -1  -6   80.67    2.49
  -9  -1   6   85.46    1.97
   9   1  -6   80.68    2.02
  -9   1   6   81.69    1.97
   9   1  -6   81.07    1.82
   9   1  -6   76.56    2.36
  -8  -1   6    0.05    0.37
   8  -1  -6    0.11    0.34
   8   1  -6    0.32    0.51
   8   1  -6    0.63    0.37
  -8   1   6    0.08    0.40
   8   1  -6   -0.28    0.39
   7  -1  -6   24.46    0.91
  -7  -1   6   24.49    0.89
   7   1  -6   23.02    0.88
   7   1  -6   23.72    0.94
  -7   1   6   22.51    0.88
   7   1  -6   24.13    1.10
  -6  -1   6    1.00    0.36
   6  -1  -6    0.94    0.34
   6   1  -6    1.50    0.32
   6   1  -6    1.13    0.36
  -6   1   6    0.54    0.36
  -5  -1   6  265.30    4.82
   5  -1  -6  268.54    4.84
  -5  -1   6  265.07    4.88
   5   1  -6  259.06    4.84
   5   1  -6  258.59    4.61
  -5   1   6  275.44    4.92
  -5   1   6  266.18    4.78
  -4  -1   6    0.51    0.27
  -4  -1   6   -0.13    0.27
   4  -1  -6    0.49    0.29
  -4   1   6    0.62    0.32
  -4   1   6    0.44    0.27
   4   1  -6    0.27    0.28
   3  -1  -6   42.08    1.12
  -3  -1   6   43.85    1.13
  -3  -1   6   43.53    1.15
   3   1  -6   42.47    1.15
  -3   1   6   41.72    1.09
  -3   1   6   44.07    1.17
  -2  -1   6   12.80    0.62
  -2  -1   6   12.42    0.62
   2  -1  -6   11.84    0.62
  -2   1   6   12.67    0.64
   2   1  -6   11.81    0.63
  -2   1   6   11.00    0.60
  -1  -1   6  345.11    6.11
  -1  -1   6  338.76    6.05
   1  -1  -6  337.12    6.05
  -1   1   6  342.34    6.13
   1   1  -6  340.11    6.08
  -1   1   6  339.19    6.02
   0  -1   6    0.40    0.29
   0  -1   6    0.21    0.28
   0  -1  -6    0.67    0.26
   0   1   6    0.19    0.26
   0   1   6    0.26    0.24
   0   1  -6    0.60    0.29
  -1  -1  -6   24.57    0.83
   1  -1   6   26.22    0.84
  -1   1  -6   25.50    0.84
   1   1   6   25.71    0.82
   1   1   6   24.96    0.85
   1   1   6   25.93    0.62
   2  -1   6   10.56    0.65
  -2  -1  -6   10.91    0.65
   2   1   6   11.34    0.64
   2   1   6   12.31    0.48
  -2   1  -6   12.16    0.66
   3  -1   6  239.50    4.36
   3   1   6  234.47    4.36
   3   1   6  237.18    4.20
   4  -1   6    0.12    0.32
   4   1   6    0.25    0.30
   4   1   6   -0.14    0.32
   5  -1   6    2.43    0.38
   5   1   6    2.55    0.43
   5   1   6    2.93    0.41
   6  -1   6    4.36    0.42
   6   1   6    3.08    0.54
   6   1   6    3.54    0.43
   7   1   6   34.50    0.92
   7   1   6   33.34    1.25
   8   1   6    0.61    0.55
  12  -2  -6    0.61    0.89
  12   2  -6   -0.42    0.81
  11  -2  -6    0.68    0.78
  11   2  -6   -0.30    0.72
 -11   2   6   -0.33    0.54
  10  -2  -6   39.85    1.81
  10   2  -6   40.32    1.73
  10   2  -6   43.45    1.15
 -10   2   6   43.31    1.45
  10   2  -6   43.08    1.49
   9  -2  -6    0.07    0.35
  -9  -2   6   -0.43    0.39
   9   2  -6   -0.72    0.37
   9   2  -6    0.53    0.60
  -9   2   6   -0.45    0.43
   9   2  -6    0.49    0.49
   8  -2  -6    0.45    0.36
  -8  -2   6    0.11    0.38
   8   2  -6    0.15    0.41
   8   2  -6    0.72    0.40
   8   2  -6    0.08    0.49
  -8   2   6   -0.13    0.42
  -7  -2   6    0.03    0.34
   7  -2  -6    0.41    0.35
   7   2  -6    0.03    0.33
  -7   2   6   -0.34    0.34
   7   2  -6    0.82    0.42
   7   2  -6    0.09    0.37
   6  -2  -6   61.43    1.51
  -6  -2   6   62.79    1.50
   6   2  -6   61.53    1.64
  -6   2   6   61.57    1.54
   6   2  -6   64.09    1.43
   6   2  -6   62.10    1.54
   5  -2  -6    0.33    0.29
  -5  -2   6    0.25    0.30
  -5  -2   6    0.70    0.33
   5   2  -6    0.87    0.26
  -5   2   6    0.94    0.36
   5   2  -6    0.88    0.32
   5   2  -6    0.07    0.34
  -5   2   6    1.07    0.30
   4  -2  -6    9.96    0.58
  -4  -2   6   10.77    0.64
  -4  -2   6   10.55    0.66
   4   2  -6    9.54    0.43
  -4   2   6    9.55    0.61
  -4   2   6   10.38    0.60
   4   2  -6   10.01    0.62
  -3  -2   6    6.11    0.46
  -3  -2   6    5.96    0.46
   3  -2  -6    5.55    0.44
  -3   2   6    5.98    0.42
   3   2  -6    5.43    0.46
  -3   2   6    5.25    0.46
   3   2  -6    5.02    0.28
   2  -2  -6   44.24    1.15
  -2  -2   6   43.87    1.17
  -2  -2   6   44.49    1.17
   2   2  -6   47.27    1.22
  -2   2   6   46.23    1.22
  -2   2   6   46.95    1.15
  -1  -2   6   -0.06    0.25
   1  -2  -6    0.11    0.25
  -1  -2   6   -0.08    0.25
  -1   2   6   -0.13    0.22
  -1   2   6   -0.10    0.29
   1   2  -6   -0.29    0.26
   0  -2   6   85.37    1.87
   0  -2  -6   88.07    1.86
   0  -2   6   85.41    1.86
   0   2  -6   87.06    1.88
   0   2   6   89.77    1.90
   0   2   6   87.35    1.84
  -1  -2  -6    3.60    0.37
   1  -2   6    2.86    0.37
   1   2   6    3.32    0.38
   1   2   6    2.78    0.35
  -1   2  -6    3.39    0.38
   2  -2   6    8.17    0.54
  -2  -2  -6   10.11    0.58
   2   2   6    8.85    0.53
  -2   2  -6    8.42    0.55
   2   2   6    8.24    0.53
   3  -2   6   -0.07    0.32
   3   2   6    0.16    0.32
   3   2   6   -0.28    0.25
   4  -2   6   39.36    1.12
   4   2   6   39.40    1.11
   4   2   6   38.37    1.15
   5  -2   6    1.35    0.37
   5   2   6    1.14    0.38
   5   2   6    0.36    0.39
   6  -2   6    0.75    0.33
   6   2   6    0.28    0.44
   6   2   6   -0.23    0.36
   7   2   6   -0.20    0.48
   7   2   6   -0.13    0.33
   8   2   6   23.58    1.19
   9   2   6    0.07    0.64
  12  -3  -6   -0.02    0.87
  12   3  -6    0.91    0.83
 -12   3   6    0.15    0.66
  11  -3  -6    2.12    0.92
  11   3  -6    2.55    0.84
 -11   3   6    2.59    0.69
  11   3  -6    1.97    0.68
  10  -3  -6   -0.08    0.77
  10   3  -6    0.67    0.56
  10   3  -6    0.48    0.39
 -10   3   6    0.31    0.57
  10   3  -6    0.99    0.69
   9  -3  -6   77.68    1.73
  -9   3   6   75.57    2.00
   9   3  -6   77.22    1.81
   9   3  -6   75.85    1.96
   9   3  -6   79.19    2.29
  -8  -3   6    1.97    0.43
   8  -3  -6    2.22    0.43
   8   3  -6    2.84    0.46
   8   3  -6    1.61    0.54
  -8   3   6    1.87    0.48
   8   3  -6    2.78    0.48
  -7  -3   6   13.32    0.70
   7  -3  -6   15.07    0.74
   7   3  -6   14.76    0.89
   7   3  -6   15.67    0.87
  -7   3   6   13.75    0.78
   7   3  -6   15.44    0.77
   6  -3  -6    9.19    0.58
  -6  -3   6    9.43    0.58
   6   3  -6    9.27    0.63
  -6   3   6    9.55    0.67
   6   3  -6    9.75    0.58
   6   3  -6    9.52    0.63
  -5  -3   6  339.34    6.21
  -5  -3   6  349.30    6.24
   5  -3  -6  350.47    6.21
  -5   3   6  341.50    6.15
  -5   3   6  357.85    6.33
   5   3  -6  344.69    6.77
   5   3  -6  345.84    6.26
   5   3  -6  349.02    5.97
  -4  -3   6    5.73    0.47
   4  -3  -6    5.81    0.48
  -4  -3   6    6.05    0.46
   4   3  -6    6.35    0.38
   4   3  -6    5.88    0.40
  -4   3   6    5.33    0.43
   4   3  -6    5.77    0.49
  -4   3   6    7.00    0.54
  -3  -3   6    9.68    0.59
  -3  -3   6   10.27    0.56
   3  -3  -6    8.75    0.57
  -3   3   6   10.43    0.57
  -3   3   6    8.87    0.59
   3   3  -6    8.21    0.56
   2  -3  -6    1.60    0.33
  -2  -3   6    1.64    0.34
  -2  -3   6    1.40    0.33
  -2   3   6    1.26    0.29
   2   3  -6    1.43    0.34
  -2   3   6    1.19    0.34
  -1  -3   6  189.34    3.57
   1  -3  -6  186.47    3.50
  -1  -3   6  185.38    3.52
  -1   3   6  184.23    3.47
   1   3  -6  189.41    3.56
  -1   3   6  180.90    3.56
   0  -3  -6    1.35    0.31
   0  -3   6    1.40    0.34
   0   3   6    1.48    0.33
   0   3   6    1.57    0.30
   0   3  -6    1.43    0.33
   1  -3   6   17.20    0.74
  -1  -3  -6   18.23    0.73
   1   3   6   17.53    0.75
  -1   3  -6   18.95    0.75
   1   3   6   17.83    0.69
   2  -3   6    3.14    0.39
  -2  -3  -6    3.74    0.42
   2   3   6    3.59    0.38
  -2   3  -6    3.35    0.41
   2   3   6    3.13    0.38
   3  -3   6  144.92    2.90
   3   3   6  149.41    2.91
   4  -3   6    6.56    0.58
   4  -3   6    5.65    0.48
   4   3   6    5.74    0.52
   4   3   6    4.92    0.49
   5  -3   6    7.29    0.71
   5  -3   6    8.67    0.55
   5   3   6    9.10    0.66
   5   3   6    8.64    0.62
   6  -3   6    1.00    0.34
   6  -3   6    0.56    0.57
   6   3   6    0.94    0.49
   6   3   6    0.46    0.42
   7  -3   6   53.11    1.92
   7   3   6   55.28    1.35
   7   3   6   50.42    1.64
   8   3   6    0.33    0.59
   9   3   6    0.17    0.67
  12  -4  -6   -0.64    0.92
 -12   4   6    0.67    0.71
  12   4  -6   -0.44    0.67
  12   4  -6   -0.72    0.80
  11  -4  -6    1.25    0.92
  11   4  -6    2.65    0.71
 -11   4   6    2.10    0.72
  11   4  -6    2.60    0.85
  10   4  -6   28.20    1.24
  10   4  -6   28.20    1.44
 -10   4   6   28.16    1.23
  10   4  -6   27.21    1.05
   9  -4  -6    0.46    0.40
   9   4  -6    0.28    0.59
  -9   4   6   -0.22    0.52
   9   4  -6    0.45    0.46
   9   4  -6    0.54    0.47
   8  -4  -6    1.78    0.44
   8   4  -6    1.45    0.47
   8   4  -6    2.08    0.49
  -8   4   6    1.97    0.55
   8   4  -6    0.50    0.50
   7  -4  -6    0.53    0.37
  -7  -4   6    0.74    0.37
   7   4  -6   -0.13    0.36
   7   4  -6    0.58    0.43
   7   4  -6    0.10    0.39
  -7   4   6    0.88    0.43
  -6  -4   6   75.01    1.70
   6  -4  -6   75.60    1.74
  -6   4   6   75.52    1.83
   6   4  -6   76.45    1.82
   6   4  -6   74.22    1.66
   6   4  -6   71.56    1.82
  -5  -4   6    8.26    0.53
  -5  -4   6    6.95    0.54
   5  -4  -6    7.38    0.55
  -5   4   6    7.54    0.58
   5   4  -6    7.59    0.59
   5   4  -6    7.31    0.48
  -5   4   6    8.54    0.53
  -4  -4   6    4.60    0.47
  -4  -4   6    4.33    0.42
   4  -4  -6    4.04    0.42
  -4   4   6    5.77    0.43
  -4   4   6    3.88    0.45
   4   4  -6    5.02    0.51
  -3  -4   6    0.93    0.31
   3  -4  -6    0.33    0.29
  -3  -4   6    1.03    0.33
  -3   4   6    0.58    0.35
   3   4  -6    0.95    0.34
  -3   4   6    0.49    0.27
  -2  -4   6   49.36    1.31
  -2  -4   6   47.29    1.21
   2  -4  -6   47.49    1.24
   2   4  -6   50.89    1.33
  -2   4   6   48.15    1.21
  -2   4   6   49.88    1.31
   1  -4  -6    0.23    0.29
  -1  -4   6    0.13    0.31
  -1   4   6   -0.02    0.34
  -1   4   6    0.11    0.25
   1   4  -6    0.17    0.32
   0  -4   6   58.42    1.46
   0  -4  -6   56.97    1.42
   0   4  -6   55.84    1.44
   0   4   6   58.70    1.45
   0   4   6   59.96    1.39
  -1  -4  -6    0.31    0.31
   1  -4   6    0.64    0.34
   1   4   6    0.04    0.28
  -1   4  -6    0.67    0.33
   1   4   6    0.88    0.30
  -2  -4  -6    3.22    0.41
   2  -4   6    2.47    0.42
   2   4   6    2.94    0.37
  -2   4  -6    2.31    0.39
   2   4   6    2.52    0.37
   3  -4   6    1.20    0.36
   3  -4   6   -0.01    0.32
   3   4   6    0.49    0.35
   4  -4   6   65.03    1.57
   4  -4   6   66.54    1.77
   4   4   6   66.46    1.63
   5  -4   6   -0.39    0.44
   5  -4   6    0.03    0.34
   5   4   6    0.25    0.42
   5   4   6   -0.25    0.39
   6  -4   6    1.18    0.35
   6  -4   6    0.44    0.56
   6   4   6    0.96    0.44
   6   4   6    1.14    0.54
   7  -4   6    0.40    0.70
   7   4   6    0.06    0.43
   7   4   6    0.43    0.58
   8  -4   6   15.63    1.29
   8   4   6   15.64    1.09
   9   4   6    0.63    0.71
  12  -5  -6   -0.73    0.90
 -12   5   6    0.44    0.74
  12   5  -6    0.05    0.66
  11  -5  -6    0.03    0.90
  11   5  -6    1.77    0.68
 -11   5   6    1.02    0.65
  10  -5  -6    1.68    0.41
  10   5  -6    0.20    0.71
  10   5  -6    2.45    0.65
 -10   5   6    1.81    0.69
  10   5  -6    1.64    0.50
   9  -5  -6   66.95    1.61
   9   5  -6   66.36    2.08
  -9   5   6   65.08    1.88
   9   5  -6   65.74    1.82
   9   5  -6   65.62    1.70
   8  -5  -6    2.77    0.50
   8   5  -6    2.14    0.50
  -8   5   6    3.43    0.62
   8   5  -6    3.04    0.62
   8   5  -6    2.67    0.55
   7  -5  -6   11.52    0.73
   7   5  -6   11.19    0.70
  -7   5   6    9.76    0.74
   7   5  -6   12.66    0.77
   7   5  -6   11.36    0.82
   6  -5  -6   15.25    0.80
  -6  -5   6   13.90    0.69
   6   5  -6   14.07    0.85
  -6   5   6   14.47    0.80
  -5  -5   6  117.82    2.55
   5  -5  -6  118.88    2.46
  -5  -5   6  118.42    2.39
  -5   5   6  122.74    2.60
   5   5  -6  118.86    2.56
  -5   5   6  119.57    2.45
  -4  -5   6   13.03    0.75
   4  -5  -6   10.72    0.65
  -4  -5   6   12.66    0.68
   4   5  -6   10.71    0.68
  -4   5   6   12.41    0.69
  -4   5   6   10.13    0.67
  -3  -5   6   20.69    0.87
   3  -5  -6   18.54    0.78
  -3  -5   6   19.06    0.75
   3   5  -6   19.38    0.87
  -3   5   6   18.54    0.75
  -3   5   6   21.24    0.84
   2  -5  -6    0.11    0.30
  -2  -5   6    1.12    0.37
   2   5  -6    0.38    0.33
  -2   5   6    0.17    0.33
  -2   5   6    0.21    0.31
   1  -5  -6  275.58    5.08
  -1  -5   6  281.02    5.17
  -1   5   6  279.71    5.20
  -1   5   6  283.42    5.08
   1   5  -6  278.87    5.17
   0  -5   6    5.22    0.49
   0  -5  -6    6.08    0.49
   0   5   6    5.73    0.50
   0   5   6    6.63    0.49
   0   5  -6    6.09    0.53
  -1  -5  -6    4.96    0.48
   1  -5   6    3.96    0.46
  -1   5  -6    5.71    0.51
   1   5   6    4.41    0.44
   1   5   6    4.95    0.45
   2  -5   6    4.27    0.46
  -2  -5  -6    4.59    0.48
   2   5   6    4.17    0.40
   2   5   6    3.87    0.46
   3  -5   6  138.13    2.79
   3  -5   6  135.79    2.95
   3   5   6  134.85    2.77
   4  -5   6    3.87    0.49
   4  -5   6    5.19    0.56
   4   5   6    5.56    0.56
   5  -5   6    0.98    0.50
   5  -5   6    0.15    0.37
   5   5   6    1.18    0.48
   6  -5   6    5.71    0.48
   6  -5   6    5.22    0.77
   6   5   6    4.30    0.68
   6   5   6    5.21    0.61
   7  -5   6   30.15    1.47
   7   5   6   29.41    1.16
   7   5   6   31.45    1.36
   8  -5   6   -0.06    0.80
   8   5   6   -0.27    0.64
   9  -5   6    0.83    0.93
   9   5   6   -0.13    0.69
 -11   6   6   -0.49    0.67
  11   6  -6    0.86    0.65
  10  -6  -6   16.84    0.85
  10   6  -6   18.41    1.11
  10   6  -6   15.56    1.00
 -10   6   6   17.66    1.17
   9  -6  -6    1.08    0.47
   9   6  -6    1.16    0.54
   9   6  -6    1.11    0.55
  -9   6   6    1.05    0.59
   8  -6  -6    0.56    0.44
  -8   6   6   -0.53    0.49
   8   6  -6    0.41    0.43
   8   6  -6    0.18    0.51
   7  -6  -6    0.20    0.43
   7   6  -6    0.20    0.46
  -7   6   6   -0.17    0.45
   6  -6  -6   32.30    1.06
   6   6  -6   32.61    1.20
  -6   6   6   32.78    1.21
   5  -6  -6    5.71    0.54
  -5  -6   6    6.45    0.48
  -5  -6   6    5.87    0.56
   5   6  -6    6.45    0.61
  -5   6   6    5.66    0.59
  -4  -6   6   17.37    0.87
   4  -6  -6   18.17    0.84
  -4   6   6   16.48    0.81
  -4   6   6   16.59    0.81
   4   6  -6   16.19    0.85
   3  -6  -6   18.77    0.80
  -3   6   6   18.13    0.76
  -3   6   6   17.95    0.82
   3   6  -6   16.86    0.86
   2  -6  -6   32.70    1.02
  -2  -6   6   31.37    1.11
  -2   6   6   29.86    1.08
   2   6  -6   30.87    1.09
  -2   6   6   33.01    1.01
  -1  -6   6   -0.07    0.34
   1  -6  -6    0.15    0.33
   1   6  -6   -0.34    0.33
  -1   6   6    0.19    0.29
  -1   6   6    0.14    0.38
   0  -6   6   36.06    1.14
   0  -6  -6   32.95    1.05
   0   6  -6   33.03    1.16
   0   6   6   32.60    1.04
   0   6   6   33.21    1.06
  -1  -6  -6   10.43    0.64
   1  -6   6   10.80    0.71
   1   6   6   10.78    0.67
   1   6   6   10.31    0.63
  -1   6  -6   10.71    0.67
   2  -6   6    8.56    0.64
  -2  -6  -6    9.26    0.61
   2   6   6    9.23    0.60
   2   6   6    9.00    0.63
   3  -6   6    4.24    0.52
   3   6   6    4.55    0.51
   4  -6   6   38.62    1.22
   4   6   6   38.21    1.24
   5  -6   6    1.11    0.42
   5   6   6    1.37    0.49
   6  -6   6    2.82    0.44
   6   6   6    2.49    0.58
   7  -6   6    0.20    0.33
   7   6   6    0.36    0.63
   7   6   6    0.86    0.54
   8   6   6   18.48    1.25
 -11   7   6   -0.50    0.69
  11   7  -6    0.46    0.69
  11   7  -6   -0.68    0.50
  10  -7  -6    0.60    0.48
  10   7  -6    0.45    0.56
 -10   7   6    0.65    0.69
  10   7  -6    1.17    0.63
   9  -7  -6   39.57    1.26
  -9   7   6   37.24    1.46
   9   7  -6   40.28    1.43
   9   7  -6   38.26    1.40
   8  -7  -6    8.36    0.68
   8   7  -6    8.50    0.74
  -8   7   6    7.66    0.79
   8   7  -6    7.34    0.74
   8   7  -6    8.01    0.76
   7  -7  -6    1.14    0.49
   7   7  -6    1.25    0.53
  -7   7   6    1.43    0.54
   6  -7  -6    4.58    0.55
  -6   7   6    3.92    0.59
   6   7  -6    4.31    0.62
  -5  -7   6  127.52    2.75
   5  -7  -6  123.53    2.62
  -5   7   6  123.00    2.77
   5   7  -6  127.31    2.75
   4  -7  -6    9.31    0.63
  -4  -7   6    9.13    0.69
  -4   7   6    9.35    0.61
   4   7  -6    9.36    0.70
  -4   7   6    9.93    0.71
  -3  -7   6   17.75    0.91
   3  -7  -6   17.82    0.83
  -3   7   6   17.70    0.79
   3   7  -6   17.25    0.90
  -3   7   6   17.70    0.84
   2  -7  -6   12.26    0.77
  -2  -7   6   10.82    0.72
   2   7  -6   11.12    0.73
  -2   7   6   12.07    0.71
  -2   7   6   11.95    0.78
   1  -7  -6  151.50    3.05
  -1  -7   6  155.20    3.13
  -1   7   6  144.35    3.08
  -1   7   6  150.36    3.03
   1   7  -6  152.59    3.11
   0  -7  -6    2.20    0.42
   0  -7   6    1.99    0.45
   0   7   6    3.08    0.44
   0   7  -6    2.51    0.45
   0   7   6    2.23    0.46
  -1  -7  -6    5.12    0.52
   1  -7   6    5.09    0.54
   1   7   6    4.81    0.51
  -1   7  -6    6.38    0.59
   1   7   6    5.52    0.49
  -2  -7  -6   16.87    0.82
   2  -7   6   18.26    0.93
   2   7   6   16.61    0.72
   2   7   6   16.92    0.90
   3  -7   6   90.12    2.08
   3   7   6   86.89    2.08
   4  -7   6    8.22    0.65
   4   7   6    7.73    0.69
   5  -7   6    0.13    0.42
   5   7   6    0.65    0.50
   6  -7   6    0.62    0.41
   6   7   6   -0.08    0.55
   7  -7   6   24.90    0.90
   7   7   6   26.45    1.35
   7   7   6   27.62    1.23
   8   7   6    0.98    0.73
   8   7   6    1.53    0.58
  11   8  -6    0.99    0.71
  11   8  -6    0.27    0.55
 -11   8   6    0.73    0.77
  10  -8  -6   21.74    1.01
  10   8  -6   19.50    1.12
  10   8  -6   19.84    1.12
 -10   8   6   18.84    1.27
   9  -8  -6    1.12    0.54
  -9   8   6    1.16    0.65
   9   8  -6    0.79    0.58
   9   8  -6    1.39    0.64
   8  -8  -6   -0.04    0.49
   8   8  -6    0.48    0.56
  -8   8   6   -0.24    0.58
   8   8  -6    0.89    0.55
   7  -8  -6    2.10    0.52
   7   8  -6    2.70    0.61
  -7   8   6    2.75    0.64
   6  -8  -6   20.50    0.98
   6   8  -6   23.23    1.06
  -6   8   6   21.50    1.05
  -5  -8   6    0.76    0.46
   5  -8  -6    0.79    0.41
  -5   8   6    0.41    0.48
   5   8  -6   -0.08    0.44
   4  -8  -6   23.26    0.98
  -4  -8   6   25.48    1.09
  -4   8   6   26.39    0.96
   4   8  -6   26.14    1.11
  -4   8   6   24.91    1.04
   3  -8  -6    0.64    0.40
  -3  -8   6    0.65    0.46
   3   8  -6   -0.31    0.41
  -3   8   6    0.25    0.34
  -3   8   6    0.03    0.44
   2  -8  -6   13.29    0.78
  -2  -8   6   12.64    0.83
   2   8  -6   13.15    0.84
  -2   8   6   12.40    0.76
  -2   8   6   12.83    0.75
  -1  -8   6   -0.44    0.41
   1  -8  -6   -0.29    0.37
  -1   8   6   -0.42    0.40
   1   8  -6   -0.39    0.41
  -1   8   6    0.60    0.38
   0  -8  -6   21.66    0.94
   0  -8   6   23.68    1.02
   0   8   6   20.24    0.99
   0   8  -6   21.72    1.00
   0   8   6   23.22    0.94
  -1  -8  -6    0.01    0.38
   1  -8   6    0.42    0.45
   1   8   6   -0.26    0.35
   1   8   6    0.92    0.42
  -1   8  -6    0.16    0.40
   2  -8   6   16.66    0.88
  -2  -8  -6   17.46    0.89
   2   8   6   18.29    0.98
   3  -8   6    0.96    0.47
   3   8   6    0.98    0.50
   4  -8   6   15.16    0.89
   4   8   6   12.85    0.86
   5  -8   6    0.51    0.44
   5   8   6    0.40    0.54
   6  -8   6   -0.09    0.42
   6   8   6   -0.27    0.57
   7  -8   6    0.55    0.41
   7   8   6    0.71    0.64
   8   8   6   14.23    0.94
   8   8   6   12.98    1.18
  10  -9  -6    0.24    0.55
  10   9  -6    0.29    0.63
  10   9  -6    0.29    0.64
 -10   9   6    0.21    0.74
   9  -9  -6   22.76    1.11
   9   9  -6   24.10    1.21
   9   9  -6   22.29    1.18
  -9   9   6   24.92    1.29
   8  -9  -6    3.59    0.63
   8   9  -6    3.30    0.70
  -8   9   6    3.37    0.73
   8   9  -6    4.44    0.71
   7  -9  -6    0.04    0.48
  -7   9   6    0.21    0.55
   7   9  -6    1.04    0.60
   6  -9  -6    8.42    0.70
  -6   9   6    8.12    0.80
   6   9  -6   12.11    0.90
   5  -9  -6   69.38    1.79
   5   9  -6   70.20    1.91
  -5   9   6   68.73    1.89
  -4  -9   6   14.69    0.94
   4  -9  -6   11.27    0.78
  -4   9   6   12.74    0.81
   4   9  -6   13.96    0.94
  -4   9   6   13.59    0.86
  -3  -9   6    1.57    0.52
   3  -9  -6    0.91    0.44
   3   9  -6    1.09    0.50
  -3   9   6    1.05    0.43
  -3   9   6    0.98    0.50
  -2  -9   6    9.88    0.78
   2  -9  -6    9.82    0.72
  -2   9   6   11.42    0.79
   2   9  -6   11.22    0.80
  -2   9   6   10.66    0.71
  -1  -9   6  117.97    2.66
   1  -9  -6  114.92    2.56
  -1   9   6  118.04    2.56
  -1   9   6  113.25    2.58
   1   9  -6  118.72    2.69
   0  -9  -6   10.82    0.74
   0  -9   6    9.84    0.77
   0   9   6   11.03    0.74
   0   9   6   11.09    0.75
   0   9  -6   11.52    0.80
  -1  -9  -6    3.08    0.54
   1  -9   6    2.85    0.59
   1   9   6    2.35    0.52
  -1   9  -6    4.09    0.58
   2  -9   6    6.00    0.67
   2   9   6    6.82    0.65
   3  -9   6   28.12    1.17
   3   9   6   30.29    1.17
   4  -9   6    8.21    0.71
   4   9   6    6.61    0.75
   5  -9   6    0.31    0.49
   5   9   6    0.48    0.59
   6  -9   6    3.96    0.56
   6   9   6    3.26    0.73
   7  -9   6   15.82    0.85
   7   9   6   14.27    1.05
  10  10  -6    8.13    0.96
  10  10  -6    7.33    0.85
 -10  10   6    7.06    0.99
   9 -10  -6    0.81    0.60
   9  10  -6    1.58    0.72
  -9  10   6    0.87    0.71
   8 -10  -6    1.89    0.60
   8  10  -6    2.09    0.70
  -8  10   6    1.91    0.69
   8  10  -6    2.13    0.71
   7 -10  -6    0.19    0.53
   7  10  -6    0.43    0.63
  -7  10   6    0.49    0.64
   6 -10  -6   19.05    0.97
  -6  10   6   19.79    1.09
   6  10  -6   18.99    1.18
   5 -10  -6    0.69    0.48
   5  10  -6    0.66    0.56
  -5  10   6    1.39    0.58
   4 -10  -6    4.85    0.62
  -4 -10   6    5.68    0.72
   4  10  -6    5.24    0.69
  -4  10   6    5.73    0.72
  -3 -10   6   -0.08    0.51
   3 -10  -6    0.34    0.50
  -3  10   6   -0.25    0.45
   3  10  -6   -0.57    0.46
  -3  10   6   -0.05    0.50
  -2 -10   6   13.74    0.95
   2 -10  -6   13.32    0.87
   2  10  -6   13.70    0.94
  -2  10   6   13.10    0.89
  -2  10   6   11.57    0.79
   1 -10  -6   -0.19    0.45
  -1 -10   6    0.05    0.50
   1  10  -6    0.08    0.52
  -1  10   6   -0.05    0.47
  -1  10   6    0.40    0.46
   0 -10  -6   10.56    0.81
   0 -10   6    8.87    0.79
   0  10  -6    9.34    0.78
   0  10   6   10.81    0.75
   0  10   6   10.52    0.77
  -1 -10  -6    0.36    0.51
   1 -10   6   -0.81    0.50
   1  10   6   -0.31    0.46
   2 -10   6    4.35    0.66
   2  10   6    4.52    0.64
   3 -10   6    0.10    0.53
   3  10   6    0.18    0.55
   4 -10   6   26.18    1.21
   4  10   6   30.57    1.30
   5 -10   6    0.78    0.54
   5  10   6    0.46    0.64
   6 -10   6    1.22    0.53
   6  10   6    0.88    0.71
   9 -11  -6   21.52    1.20
   9  11  -6   19.43    1.24
  -9  11   6   20.55    1.38
   8 -11  -6    1.41    0.66
   8  11  -6    0.53    0.71
  -8  11   6    0.99    0.75
   7 -11  -6    0.26    0.59
  -7  11   6   -0.31    0.64
   7  11  -6   -0.27    0.66
   6 -11  -6    3.29    0.66
   6  11  -6    2.86    0.67
  -6  11   6    3.10    0.74
   5 -11  -6   19.96    1.10
   5  11  -6   23.75    1.21
  -5  11   6   22.76    1.22
   4 -11  -6    9.38    0.81
  -4 -11   6    8.65    0.84
  -4  11   6    7.75    0.78
   4  11  -6    8.35    0.88
   3 -11  -6   -0.04    0.49
  -3 -11   6    0.77    0.61
  -3  11   6    0.13    0.48
  -3  11   6    0.62    0.52
   3  11  -6    0.56    0.56
  -2 -11   6    3.75    0.68
   2 -11  -6    4.77    0.66
  -2  11   6    6.32    0.72
  -2  11   6    5.97    0.67
   2  11  -6    5.15    0.73
   1 -11  -6   51.12    1.61
  -1 -11   6   54.27    1.68
   1  11  -6   51.33    1.67
  -1  11   6   49.96    1.57
  -1  11   6   52.07    1.60
   0 -11  -6   17.86    1.13
   0 -11   6   15.09    0.99
   0  11  -6   17.98    1.09
   0  11   6   16.31    1.02
   1 -11   6    0.23    0.58
  -1 -11  -6    0.55    0.56
   1  11   6    0.71    0.58
   2 -11   6    5.57    0.73
   2  11   6    6.39    0.80
   3 -11   6   22.80    1.17
   3  11   6   23.26    1.24
   4 -11   6    0.24    0.59
   4  11   6    1.34    0.67
   5 -11   6    0.54    0.55
   5  11   6    1.21    0.73
   6 -11   6    0.43    0.54
   6  11   6    1.22    0.76
   8 -12  -6   -0.27    0.65
  -8  12   6    0.01    0.74
   8  12  -6   -0.85    0.70
   7 -12  -6    0.15    0.61
   7  12  -6    0.82    0.72
  -7  12   6    1.51    0.76
   6 -12  -6    7.01    0.82
   6  12  -6    8.50    0.95
  -6  12   6    5.44    0.87
   5 -12  -6    1.89    0.65
  -5  12   6    1.82    0.71
   5  12  -6    2.27    0.70
  -4 -12   6    8.56    0.92
   4 -12  -6    7.98    0.79
   4  12  -6   10.62    0.98
  -4  12   6    8.19    0.86
  -3 -12   6    2.45    0.72
   3 -12  -6    1.29    0.57
   3  12  -6    1.08    0.64
  -3  12   6    1.43    0.63
  -3  12   6    1.31    0.59
   2 -12  -6    8.59    0.83
  -2 -12   6    8.91    0.90
  -2  12   6    8.51    0.82
  -2  12   6    8.67    0.83
   2  12  -6    7.08    0.84
   1 -12  -6    0.82    0.57
  -1 -12   6    0.46    0.62
   1  12  -6   -0.37    0.60
  -1  12   6    0.45    0.58
   0 -12  -6   11.04    0.92
   0 -12   6   11.12    0.94
   0  12   6   12.18    0.95
   0  12  -6   10.60    0.93
   1 -12   6    0.14    0.62
  -1 -12  -6    0.07    0.55
   1  12   6   -0.30    0.56
   2 -12   6    6.66    0.80
   2  12   6    7.03    0.83
   3 -12   6    1.04    0.65
   3  12   6    0.74    0.63
   4 -12   6    6.90    0.81
   4  12   6    8.16    0.92
   5 -12   6    1.47    0.64
   5  12   6    1.46    0.78
   7 -13  -6   -0.58    0.64
   7  13  -6    0.25    0.74
  -7  13   6    2.11    0.76
   6 -13  -6    1.81    0.67
   6  13  -6    2.42    0.82
  -6  13   6    2.72    0.81
   5 -13  -6   18.51    1.17
  -5  13   6   20.32    1.26
   5  13  -6   19.54    1.25
   4 -13  -6    2.44    0.67
   4  13  -6    2.44    0.76
  -4  13   6    3.45    0.76
  -3 -13   6   -0.07    0.65
   3 -13  -6    0.38    0.59
   3  13  -6    0.02    0.65
  -3  13   6   -0.20    0.62
  -2 -13   6    7.80    0.91
   2 -13  -6    6.95    0.84
   2  13  -6   10.19    0.97
  -2  13   6    7.07    0.84
  -1 -13   6   16.02    1.16
   1 -13  -6   19.48    1.20
   1  13  -6   19.34    1.27
  -1  13   6   17.22    1.13
   0 -13  -6    0.97    0.65
   0 -13   6    0.65    0.64
   0  13   6    0.52    0.62
   1 -13   6    0.03    0.62
   1  13   6    0.84    0.68
   2 -13   6    0.98    0.63
   2  13   6    1.89    0.72
   3 -13   6   12.91    1.01
   3  13   6   14.20    1.14
   4 -13   6    3.64    0.74
   4  13   6    3.32    0.83
   6 -14  -6    3.97    0.82
  -6  14   6    3.57    0.89
   6  14  -6    3.59    0.90
   5 -14  -6   -0.55    0.66
   5  14  -6   -0.80    0.70
  -5  14   6    0.17    0.71
   4 -14  -6    5.35    0.86
   4  14  -6    5.47    0.90
  -4  14   6    7.30    0.91
  -3 -14   6   -0.12    0.75
   3 -14  -6    0.39    0.69
   3  14  -6    1.12    0.73
  -2 -14   6    4.44    0.84
   2 -14  -6    3.28    0.76
  -2  14   6    3.84    0.79
   2  14  -6    3.58    0.87
   1 -14  -6   -0.55    0.68
  -1 -14   6   -0.22    0.67
   1  14  -6    0.90    0.70
  -1  14   6   -0.34    0.67
   0 -14  -6    2.84    0.79
   0 -14   6    1.37    0.75
   0  14   6    2.92    0.79
   1 -14   6   -0.02    0.71
   1  14   6   -0.03    0.69
   2 -14   6    3.45    0.79
   2  14   6    2.79    0.85
   3 -14   6    0.10    0.70
   3  14   6   -1.24    0.72
  -3 -15   6    0.13    0.81
   3 -15  -6    0.53    0.69
   3  15  -6    0.39    0.80
   2 -15  -6    4.17    0.82
  -2 -15   6    2.02    0.88
   2  15  -6    2.42    0.88
   1 -15  -6   20.49    1.34
  -1 -15   6   20.86    1.38
  -1  15   6   21.00    1.34
   0 -15  -6    3.58    0.84
   0 -15   6    6.21    0.95
   0  15   6    5.18    0.89
  12   0  -7    1.15    0.85
  11   0  -7    9.27    1.09
  10   0  -7    0.23    0.70
  10   0  -7   -0.29    0.40
 -10   0   7    0.02    0.50
   9   0  -7  141.00    2.87
   9   0  -7  145.16    3.56
  -9   0   7  138.68    3.02
   8   0  -7    0.04    0.42
  -8   0   7    0.54    0.45
   8   0  -7   -0.77    0.51
   7   0  -7    9.17    0.65
  -7   0   7    9.40    0.65
  -6   0   7    0.34    0.39
   6   0  -7    0.40    0.37
  -5   0   7  211.01    4.05
  -5   0   7  220.03    4.18
   5   0  -7  220.55    4.13
  -4   0   7   -0.26    0.29
  -4   0   7    0.40    0.35
   4   0  -7   -0.19    0.30
  -3   0   7    6.25    0.53
   3   0  -7    8.07    0.58
  -3   0   7    6.98    0.51
  -2   0   7   -0.05    0.28
   2   0  -7   -0.15    0.29
  -2   0   7   -0.05    0.33
  -1   0   7  143.05    2.83
   1   0  -7  141.38    2.86
  -1   0   7  142.50    2.88
   0   0  -7    0.01    0.29
   0   0   7    0.47    0.32
   0   0   7   -0.31    0.28
  -1   0  -7   -0.20    0.28
   1   0   7    0.22    0.32
   1   0   7    0.03    0.32
  -2   0  -7    0.18    0.30
   2   0   7   -0.09    0.18
   2   0   7   -0.15    0.33
   3   0   7   48.18    1.11
   3   0   7   47.60    1.32
   4   0   7   -0.62    0.35
   4   0   7    0.17    0.30
   5   0   7    4.75    0.52
   5   0   7    5.15    0.51
   6   0   7   -0.12    0.38
  12  -1  -7    6.43    1.08
  12   1  -7    5.82    1.01
  11  -1  -7   -0.64    0.70
  11   1  -7    1.32    0.78
 -11   1   7   -0.13    0.56
  10  -1  -7    2.70    0.47
  10  -1  -7    3.33    0.85
  10   1  -7    1.62    0.73
 -10   1   7    4.01    0.66
  10   1  -7    3.04    0.48
   9  -1  -7   -0.13    0.41
  -9  -1   7   -0.07    0.49
   9  -1  -7    0.49    0.64
  -9   1   7    0.24    0.49
   9   1  -7   -0.02    0.43
   9   1  -7    0.30    0.58
   8  -1  -7   32.26    1.12
  -8  -1   7   30.09    1.12
  -8   1   7   30.65    1.16
   8   1  -7   32.14    1.34
   8   1  -7   30.48    1.15
   7  -1  -7    0.76    0.39
  -7  -1   7    0.18    0.40
   7   1  -7    1.41    0.42
  -7   1   7   -0.03    0.40
   7   1  -7    0.03    0.44
  -6  -1   7    0.80    0.39
   6  -1  -7    0.36    0.37
   6   1  -7    0.13    0.37
  -6   1   7   -0.07    0.35
   5  -1  -7    1.13    0.38
  -5  -1   7    0.47    0.34
  -5  -1   7    0.24    0.35
  -5   1   7    0.23    0.33
  -5   1   7    0.46    0.37
   5   1  -7    0.19    0.37
  -4  -1   7  191.10    3.61
   4  -1  -7  190.87    3.62
  -4  -1   7  181.36    3.64
  -4   1   7  186.65    3.55
  -4   1   7  188.75    3.67
   4   1  -7  182.55    3.62
   3  -1  -7    0.00    0.30
  -3  -1   7    0.17    0.28
  -3  -1   7    0.37    0.33
  -3   1   7    0.12    0.27
  -3   1   7   -0.16    0.35
   3   1  -7   -0.31    0.32
  -2  -1   7    2.46    0.40
   2  -1  -7    3.17    0.41
  -2  -1   7    3.77    0.42
  -2   1   7    3.01    0.40
   2   1  -7    3.31    0.43
  -2   1   7    2.86    0.43
  -1  -1   7   -0.24    0.29
  -1  -1   7   -0.14    0.29
   1  -1  -7    0.22    0.30
  -1   1   7   -0.36    0.27
  -1   1   7    0.16    0.34
   1   1  -7   -0.37    0.31
   0  -1   7  159.81    3.13
   0  -1   7  156.28    3.15
   0  -1  -7  157.30    3.12
   0   1   7  159.50    3.10
   0   1   7  159.95    2.67
   0   1   7  164.74    3.18
   0   1  -7  152.69    3.13
   1  -1   7    0.86    0.33
  -1  -1  -7    0.37    0.33
   1   1   7    0.31    0.33
   1   1   7    0.81    0.17
  -1   1  -7    0.43    0.34
   1   1   7    0.54    0.33
  -2  -1  -7    2.44    0.40
   2  -1   7    1.91    0.39
   2   1   7    3.01    0.44
   2   1   7    2.82    0.28
   3  -1   7    0.53    0.37
   3   1   7    0.82    0.39
   3   1   7    0.89    0.28
   4  -1   7  113.90    2.39
   4   1   7  114.39    2.41
   4   1   7  111.67    2.27
   5  -1   7    3.76    0.49
   5   1   7    4.98    0.52
   5   1   7    5.17    0.54
   6  -1   7    9.12    0.60
   6   1   7    9.29    0.71
   6   1   7    8.81    0.62
   7   1   7    2.46    0.41
  12  -2  -7    0.30    0.83
  12   2  -7    0.41    0.80
  11  -2  -7    8.64    1.14
  11   2  -7    8.14    1.01
 -11   2   7    9.01    0.88
  10  -2  -7    4.84    0.52
  10  -2  -7    3.23    0.85
  10   2  -7    3.33    0.80
 -10   2   7    3.55    0.67
  10   2  -7    4.49    0.55
   9  -2  -7   72.67    1.76
  -9  -2   7   77.24    1.90
   9   2  -7   73.33    2.23
   9   2  -7   74.55    1.88
   9   2  -7   75.15    1.83
  -9   2   7   77.55    2.00
   8  -2  -7    0.56    0.42
  -8  -2   7    0.67    0.45
  -8   2   7    1.20    0.51
   8   2  -7    0.95    0.42
   8   2  -7    1.46    0.55
   8   2  -7    0.62    0.46
   7  -2  -7   10.43    0.66
  -7  -2   7    8.94    0.65
   7   2  -7   10.14    0.75
   7   2  -7    8.77    0.68
  -7   2   7    8.84    0.68
   7   2  -7   10.01    0.62
   6  -2  -7    3.11    0.46
  -6  -2   7    2.30    0.44
   6   2  -7    3.04    0.37
  -6   2   7    3.33    0.49
   6   2  -7    3.27    0.46
   6   2  -7    3.26    0.49
  -5  -2   7  152.67    2.96
  -5  -2   7  143.28    2.95
   5  -2  -7  143.20    2.95
   5   2  -7  148.71    3.09
   5   2  -7  143.83    2.67
   5   2  -7  143.74    2.98
  -5   2   7  143.05    2.90
  -5   2   7  153.74    3.04
   4  -2  -7    4.70    0.47
  -4  -2   7    4.88    0.48
  -4  -2   7    5.22    0.52
  -4   2   7    6.30    0.58
   4   2  -7    4.88    0.50
   4   2  -7    5.33    0.30
  -4   2   7    4.74    0.46
  -3  -2   7    9.97    0.63
  -3  -2   7   12.17    0.69
   3   2  -7   10.98    0.67
  -3   2   7    8.58    0.55
  -3   2   7    8.41    0.62
  -2  -2   7    2.91    0.43
  -2  -2   7    2.26    0.38
   2  -2  -7    2.97    0.40
  -2   2   7    1.42    0.33
  -2   2   7    2.34    0.43
   2   2  -7    3.32    0.43
  -1  -2   7  258.02    4.75
  -1  -2   7  254.32    4.75
   1  -2  -7  253.09    4.72
   1   2  -7  255.37    4.76
  -1   2   7  254.57    4.80
  -1   2   7  255.63    4.69
   0  -2  -7    1.97    0.38
   0  -2   7    1.46    0.35
   0  -2   7    1.47    0.37
   0   2   7    1.48    0.40
   0   2  -7    1.35    0.38
   0   2   7    1.81    0.35
  -1  -2  -7    0.18    0.34
   1  -2   7    0.07    0.30
  -1   2  -7   -0.08    0.30
   1   2   7   -0.20    0.30
   1   2   7   -0.19    0.30
  -2  -2  -7    0.23    0.32
   2  -2   7    0.10    0.35
   2   2   7    0.63    0.36
   2   2   7    0.06    0.22
   3  -2   7   37.79    1.18
   3   2   7   38.92    1.20
   3   2   7   39.16    1.03
   4  -2   7    1.09    0.42
   4   2   7    1.12    0.37
   4   2   7    1.37    0.44
   5  -2   7    9.04    0.63
   5   2   7    9.30    0.67
   5   2   7    9.45    0.67
   6  -2   7    0.55    0.39
   6   2   7    0.40    0.44
   6   2   7    1.31    0.48
   7   2   7   14.40    0.80
   7   2   7   14.27    0.93
  12  -3  -7    2.95    1.05
  12   3  -7    3.62    0.99
 -12   3   7    4.62    0.83
  11  -3  -7    0.98    0.88
 -11   3   7    0.22    0.65
  11   3  -7    0.28    0.76
  11   3  -7    1.26    0.61
  10  -3  -7    2.84    0.49
  10   3  -7    2.81    0.52
 -10   3   7    2.35    0.65
  10   3  -7    3.73    0.77
  10   3  -7    3.64    0.64
   9  -3  -7   -0.55    0.40
   9   3  -7    0.46    0.48
  -9   3   7    1.01    0.55
   9   3  -7    0.18    0.58
   9   3  -7   -0.24    0.45
   8  -3  -7   37.57    1.17
  -8  -3   7   37.21    1.21
   8   3  -7   38.51    1.21
  -8   3   7   35.06    1.26
   8   3  -7   36.65    1.29
   8   3  -7   37.31    1.39
   7  -3  -7   -0.06    0.39
  -7  -3   7    0.50    0.39
  -7   3   7    0.23    0.45
   7   3  -7   -0.26    0.41
   7   3  -7   -0.47    0.33
   7   3  -7    0.83    0.43
   6  -3  -7    0.45    0.39
  -6  -3   7   -0.05    0.36
   6   3  -7    0.64    0.32
   6   3  -7   -0.27    0.33
  -6   3   7    0.22    0.39
   6   3  -7   -0.29    0.36
   5  -3  -7    0.55    0.36
  -5  -3   7   -0.07    0.34
  -5  -3   7    0.49    0.38
   5   3  -7    0.25    0.37
  -5   3   7    0.57    0.32
   5   3  -7    0.39    0.27
  -5   3   7    0.57    0.38
   5   3  -7    0.30    0.24
  -4  -3   7  113.98    2.47
   4  -3  -7  116.49    2.45
  -4  -3   7  117.05    2.43
   4   3  -7  117.75    2.49
  -4   3   7  115.48    2.48
  -4   3   7  111.16    2.37
   4   3  -7  113.33    2.09
  -3  -3   7    2.26    0.38
   3  -3  -7    1.76    0.37
  -3  -3   7    1.19    0.38
  -3   3   7    1.55    0.34
   3   3  -7    2.01    0.18
   3   3  -7    1.26    0.39
  -3   3   7    1.87    0.43
   2  -3  -7   18.25    0.79
  -2  -3   7   18.20    0.76
  -2  -3   7   17.79    0.83
   2   3  -7   16.99    0.83
  -2   3   7   16.95    0.88
  -2   3   7   17.46    0.76
   1  -3  -7    0.79    0.33
  -1  -3   7    0.24    0.33
  -1  -3   7    0.58    0.33
   1   3  -7    0.20    0.33
  -1   3   7    0.32    0.35
  -1   3   7    0.39    0.30
   0  -3   7  171.17    3.37
   0  -3  -7  168.44    3.32
   0   3  -7  173.02    3.39
   0   3   7  171.11    3.32
   0   3   7  169.06    3.37
  -1  -3  -7    1.26    0.36
   1  -3   7    1.01    0.37
  -1   3  -7    0.48    0.35
   1   3   7    1.28    0.37
   1   3   7    1.41    0.38
  -2  -3  -7    1.48    0.40
   2  -3   7    0.92    0.39
   2   3   7    2.28    0.39
   2   3   7    0.96    0.37
   3  -3   7    2.51    0.46
   3   3   7    2.79    0.47
   4  -3   7  110.52    2.34
   4   3   7  107.84    2.38
   4   3   7  107.14    2.29
   5  -3   7    2.70    0.47
   5   3   7    1.56    0.48
   5   3   7    1.55    0.49
   6  -3   7    0.28    0.38
   6   3   7   -0.08    0.48
   6   3   7    0.17    0.45
   7   3   7    0.20    0.53
   7   3   7    1.45    0.46
  12  -4  -7    2.42    1.02
 -12   4   7    3.32    0.79
  12   4  -7    3.62    0.80
  11  -4  -7    2.48    0.92
  11   4  -7    2.63    0.52
  11   4  -7    1.43    0.66
 -11   4   7    1.72    0.66
  10  -4  -7    0.67    0.44
 -10   4   7    0.79    0.58
  10   4  -7    0.90    0.59
  10   4  -7   -0.36    0.63
  10   4  -7    0.66    0.50
   9  -4  -7   69.55    1.73
   9   4  -7   73.73    1.85
   9   4  -7   66.67    2.10
  -9   4   7   70.49    1.97
   9   4  -7   71.91    1.84
   8  -4  -7    4.75    0.56
   8   4  -7    4.03    0.62
   8   4  -7    4.46    0.56
   8   4  -7    3.77    0.58
  -8   4   7    5.23    0.64
   7  -4  -7    7.04    0.62
  -7  -4   7    8.20    0.61
  -7   4   7    6.41    0.64
   7   4  -7    6.93    0.64
   7   4  -7    6.61    0.55
  -6  -4   7    0.12    0.36
   6  -4  -7    0.00    0.39
  -6   4   7    0.19    0.40
   6   4  -7    0.23    0.31
   6   4  -7    0.99    0.45
  -5  -4   7  117.38    2.47
  -5  -4   7  116.70    2.53
   5  -4  -7  118.94    2.52
  -5   4   7  117.24    2.46
  -5   4   7  114.58    2.55
   5   4  -7  120.90    2.61
   5   4  -7  117.80    2.25
  -4  -4   7    1.00    0.35
  -4  -4   7    0.44    0.38
   4  -4  -7    0.48    0.38
  -4   4   7    0.98    0.33
   4   4  -7    0.68    0.23
  -4   4   7    1.63    0.41
   4   4  -7    0.61    0.39
  -3  -4   7    5.22    0.53
   3  -4  -7    6.25    0.53
  -3  -4   7    6.37    0.52
   3   4  -7    6.18    0.58
  -3   4   7    5.66    0.49
  -3   4   7    6.98    0.59
   2  -4  -7   37.81    1.15
  -2  -4   7   37.68    1.11
  -2  -4   7   39.79    1.22
  -2   4   7   39.54    1.13
  -2   4   7   39.55    1.22
  -1  -4   7  157.80    3.17
   1  -4  -7  152.60    3.08
   1   4  -7  156.24    3.15
  -1   4   7  151.99    3.05
  -1   4   7  157.44    3.19
   0  -4   7    3.26    0.48
   0  -4  -7    2.75    0.42
   0   4  -7    3.17    0.46
   0   4   7    3.48    0.44
   0   4   7    3.28    0.47
   1  -4   7    0.14    0.37
  -1  -4  -7   -0.09    0.33
   1   4   7   -0.02    0.33
   1   4   7    0.37    0.34
  -1   4  -7   -0.74    0.34
   2  -4   7    0.38    0.40
   2   4   7   -0.28    0.33
   2   4   7   -0.31    0.31
   3  -4   7   63.83    1.63
   3   4   7   63.37    1.65
   4  -4   7    0.15    0.39
   4   4   7    0.12    0.43
   5  -4   7    4.23    0.53
   5   4   7    4.44    0.60
   5   4   7    3.84    0.57
   6  -4   7    0.88    0.40
   6   4   7    1.47    0.53
   6   4   7    0.79    0.55
   7   4   7    9.65    0.89
   7   4   7   10.09    0.71
 -11   5   7    0.47    0.63
  11   5  -7    0.11    0.62
  11   5  -7    0.12    0.49
  10  -5  -7    3.67    0.54
  10   5  -7    4.52    0.70
 -10   5   7    3.70    0.76
  10   5  -7    4.75    0.65
   9  -5  -7    0.24    0.46
  -9   5   7    0.27    0.60
   9   5  -7    0.75    0.54
   9   5  -7    0.11    0.49
   8  -5  -7   23.68    1.06
  -8   5   7   22.82    1.10
   8   5  -7   21.72    0.98
   8   5  -7   22.22    1.14
   7  -5  -7   -0.22    0.42
   7   5  -7   -0.21    0.36
   7   5  -7    0.73    0.49
  -7   5   7   -0.20    0.45
  -6  -5   7   -0.05    0.37
   6  -5  -7    0.02    0.42
   6   5  -7    0.45    0.47
  -6   5   7    0.17    0.41
   6   5  -7    0.23    0.31
  -5  -5   7    4.89    0.48
  -5  -5   7    3.66    0.52
   5  -5  -7    3.65    0.48
  -5   5   7    3.58    0.45
   5   5  -7    3.62    0.56
  -5   5   7    3.82    0.54
  -4  -5   7  154.19    3.06
   4  -5  -7  155.97    3.12
  -4  -5   7  154.60    3.20
  -4   5   7  154.07    3.20
   4   5  -7  155.96    3.25
  -4   5   7  154.47    3.10
  -3  -5   7   15.90    0.86
   3  -5  -7   15.31    0.79
  -3  -5   7   17.31    0.80
   3   5  -7   17.28    0.89
  -3   5   7   16.90    0.84
  -3   5   7   17.12    0.78
  -2  -5   7    0.62    0.38
   2  -5  -7    0.39    0.37
  -2   5   7    0.54    0.34
   2   5  -7    0.43    0.37
  -2   5   7   -0.06    0.38
  -1  -5   7    7.62    0.62
   1  -5  -7    7.21    0.57
   1   5  -7    6.26    0.57
  -1   5   7    6.52    0.53
  -1   5   7    8.09    0.64
   0  -5   7  110.69    2.46
   0  -5  -7  112.05    2.41
   0   5  -7  113.67    2.47
   0   5   7  110.40    2.44
   0   5   7  115.62    2.42
  -1  -5  -7    0.39    0.36
   1  -5   7    0.19    0.37
  -1   5  -7    0.51    0.40
   1   5   7   -0.22    0.33
   1   5   7   -0.14    0.34
   2  -5   7    1.66    0.45
   2   5   7    2.18    0.44
   2   5   7    2.28    0.40
   3  -5   7    3.72    0.54
   3   5   7    2.39    0.51
   4  -5   7   56.14    1.55
   4   5   7   54.96    1.58
   5  -5   7    1.27    0.46
   5   5   7    1.63    0.55
   5   5   7    1.51    0.54
   6  -5   7    1.27    0.44
   6   5   7    1.73    0.56
   6   5   7    0.98    0.58
   7   5   7    0.92    0.53
   7   5   7    1.20    0.64
  11   6  -7    2.33    0.59
  11   6  -7    2.56    0.71
 -11   6   7    1.13    0.71
  10  -6  -7    2.16    0.54
  10   6  -7    3.13    0.66
 -10   6   7    1.80    0.72
  10   6  -7    3.11    0.63
   9  -6  -7   58.42    1.64
  -9   6   7   63.13    1.91
   9   6  -7   60.20    1.75
   9   6  -7   58.15    1.70
   8  -6  -7    2.86    0.57
   8   6  -7    3.19    0.54
  -8   6   7    2.76    0.64
   8   6  -7    2.57    0.62
   7  -6  -7    1.84    0.51
   7   6  -7    2.71    0.60
   7   6  -7    2.37    0.48
  -7   6   7    1.34    0.52
  -6  -6   7    5.13    0.51
   6  -6  -7    4.82    0.59
   6   6  -7    5.89    0.66
  -6   6   7    4.83    0.63
  -5  -6   7  149.18    2.89
   5  -6  -7  146.95    3.02
  -5  -6   7  144.14    3.10
  -5   6   7  143.55    3.12
   5   6  -7  141.95    3.10
   4  -6  -7    3.32    0.49
  -4  -6   7    3.89    0.55
   4   6  -7    3.71    0.55
  -4   6   7    2.87    0.47
  -4   6   7    3.76    0.54
  -3  -6   7    0.48    0.41
   3  -6  -7    0.61    0.38
  -3   6   7    0.29    0.45
   3   6  -7    0.79    0.43
  -3   6   7    0.25    0.35
  -2  -6   7    3.07    0.54
   2  -6  -7    2.13    0.43
  -2   6   7    2.79    0.50
  -2   6   7    2.56    0.46
   2   6  -7    2.66    0.49
   1  -6  -7   73.69    1.78
  -1  -6   7   74.77    1.86
  -1   6   7   69.37    1.81
   1   6  -7   73.45    1.86
  -1   6   7   74.95    1.80
   0  -6   7   14.12    0.86
   0  -6  -7   15.11    0.82
   0   6   7   13.72    0.78
   0   6   7   15.17    0.83
   0   6  -7   13.55    0.83
   1  -6   7   -0.22    0.38
  -1  -6  -7    0.19    0.41
   1   6   7   -0.22    0.37
  -1   6  -7    0.38    0.40
   1   6   7    1.00    0.39
   2  -6   7    2.06    0.48
   2   6   7    2.09    0.39
   2   6   7    1.83    0.45
   3  -6   7   39.32    1.27
   3   6   7   34.03    1.26
   4  -6   7    0.17    0.46
   4   6   7    0.45    0.50
   5  -6   7    2.73    0.52
   5   6   7    2.97    0.65
   6  -6   7    0.11    0.43
   6   6   7    0.36    0.60
   6   6   7    1.10    0.59
   7   6   7    8.48    0.80
   7   6   7    9.07    0.94
 -11   7   7   -1.13    0.64
  11   7  -7    0.41    0.58
  11   7  -7    0.29    0.65
  10  -7  -7    0.61    0.53
  10   7  -7    1.50    0.65
 -10   7   7    0.87    0.68
  10   7  -7    1.12    0.61
   9  -7  -7    0.86    0.54
   9   7  -7    1.06    0.56
  -9   7   7    0.17    0.60
   9   7  -7    0.06    0.60
   8  -7  -7   30.02    1.21
   8   7  -7   29.14    1.15
  -8   7   7   30.08    1.33
   8   7  -7   29.32    1.30
   7  -7  -7    0.27    0.49
   7   7  -7   -0.01    0.50
  -7   7   7    0.51    0.53
   6  -7  -7    0.59    0.47
   6   7  -7    1.79    0.58
  -6   7   7    1.20    0.56
  -5  -7   7    5.24    0.63
   5  -7  -7    4.23    0.56
  -5   7   7    4.85    0.65
   5   7  -7    4.88    0.66
   4  -7  -7   33.69    1.14
  -4  -7   7   31.87    1.23
   4   7  -7   32.44    1.23
  -4   7   7   32.77    1.11
  -4   7   7   33.00    1.25
  -3  -7   7   10.74    0.78
   3  -7  -7    8.71    0.67
  -3   7   7   10.71    0.70
  -3   7   7    9.91    0.75
   3   7  -7   11.39    0.81
   2  -7  -7    0.82    0.41
  -2  -7   7   -0.47    0.43
  -2   7   7    0.74    0.46
  -2   7   7    0.63    0.42
   2   7  -7    0.39    0.44
   1  -7  -7    3.09    0.49
  -1  -7   7    3.86    0.56
   1   7  -7    4.23    0.56
  -1   7   7    4.41    0.60
  -1   7   7    3.80    0.53
   0  -7  -7  109.95    2.42
   0  -7   7  104.56    2.47
   0   7  -7  111.52    2.48
   0   7   7  109.83    2.41
   0   7   7  106.00    2.41
  -1  -7  -7    1.92    0.50
   1  -7   7    2.04    0.50
  -1   7  -7    2.34    0.52
   1   7   7    2.03    0.48
   1   7   7    2.34    0.45
   2  -7   7    2.33    0.54
   2   7   7    1.83    0.48
   2   7   7    1.64    0.40
   3  -7   7    0.54    0.48
   3   7   7    0.49    0.49
   4  -7   7   59.44    1.61
   4   7   7   56.31    1.68
   5  -7   7    5.04    0.61
   5   7   7    6.40    0.74
   6  -7   7    0.56    0.46
   6   7   7    0.22    0.62
   7   7   7    4.05    0.74
   7   7   7    3.43    0.82
  10  -8  -7    6.40    0.71
  10   8  -7    4.11    0.75
  10   8  -7    5.17    0.77
 -10   8   7    4.42    0.86
   9  -8  -7   27.21    1.19
   9   8  -7   27.64    1.29
   9   8  -7   27.82    1.24
  -9   8   7   29.35    1.41
   8  -8  -7    3.34    0.64
   8   8  -7    2.95    0.60
   8   8  -7    4.32    0.72
  -8   8   7    1.81    0.67
   7  -8  -7    4.68    0.64
  -7   8   7    5.67    0.78
   7   8  -7    5.09    0.72
   6  -8  -7    1.92    0.56
   6   8  -7    1.88    0.58
  -6   8   7    2.13    0.58
  -5  -8   7   63.45    1.83
   5  -8  -7   65.94    1.76
   5   8  -7   66.87    1.92
  -5   8   7   65.84    1.87
   4  -8  -7   15.00    0.86
  -4  -8   7   12.41    0.87
   4   8  -7   17.29    1.02
  -4   8   7   13.27    0.91
  -4   8   7   14.52    0.86
  -3  -8   7    0.16    0.48
   3  -8  -7    0.02    0.41
  -3   8   7    0.02    0.40
  -3   8   7   -0.26    0.47
   3   8  -7    0.38    0.48
  -2  -8   7    7.70    0.75
   2   8  -7    6.78    0.68
  -2   8   7    8.70    0.67
  -2   8   7    6.90    0.69
   1  -8  -7   59.26    1.63
  -1  -8   7   58.26    1.70
  -1   8   7   56.63    1.60
  -1   8   7   57.61    1.66
   1   8  -7   59.29    1.70
   0  -8   7    4.31    0.64
   0  -8  -7    5.10    0.61
   0   8  -7    4.93    0.61
   0   8   7    5.40    0.64
   0   8   7    6.14    0.65
   1  -8   7    3.32    0.62
  -1  -8  -7    3.75    0.59
   1   8   7    3.39    0.58
   1   8   7    3.21    0.50
   2  -8   7    1.29    0.50
   2   8   7    1.02    0.51
   3  -8   7   19.96    1.05
   3   8   7   23.87    1.07
   4  -8   7    0.09    0.50
   4   8   7    0.36    0.55
   5  -8   7    5.93    0.63
   5   8   7    5.25    0.74
   6  -8   7   -0.24    0.45
   6   8   7    0.56    0.67
   7   8   7    6.58    0.93
   7   8   7    9.10    0.90
  10  -9  -7    1.48    0.63
  10   9  -7    0.78    0.69
 -10   9   7    1.77    0.80
   9  -9  -7   -0.07    0.57
   9   9  -7    0.00    0.58
   9   9  -7   -0.10    0.63
  -9   9   7   -0.27    0.69
   8  -9  -7   15.50    0.98
  -8   9   7   14.46    1.09
   8   9  -7   17.29    1.14
   7  -9  -7    0.05    0.54
  -7   9   7    0.55    0.64
   7   9  -7    0.39    0.63
   6  -9  -7    0.10    0.49
   6   9  -7    0.32    0.56
  -6   9   7    0.15    0.60
   5  -9  -7    1.35    0.53
  -5   9   7    0.10    0.57
   5   9  -7    0.24    0.58
  -4  -9   7   39.19    1.43
   4  -9  -7   36.40    1.28
  -4   9   7   37.35    1.28
   4   9  -7   37.43    1.42
  -4   9   7   33.89    1.32
  -3  -9   7    1.13    0.55
   3  -9  -7    1.00    0.52
   3   9  -7    1.12    0.60
  -3   9   7    0.77    0.55
  -3   9   7    1.44    0.51
  -2  -9   7   -0.16    0.52
   2  -9  -7    0.14    0.47
  -2   9   7    0.58    0.45
  -2   9   7   -0.22    0.47
   2   9  -7   -0.26    0.53
   1  -9  -7    2.24    0.58
  -1  -9   7    2.76    0.59
  -1   9   7    3.47    0.59
  -1   9   7    2.71    0.60
   1   9  -7    2.88    0.60
   0  -9  -7   54.04    1.66
   0  -9   7   53.66    1.68
   0   9   7   51.09    1.53
   0   9   7   53.91    1.58
   0   9  -7   51.38    1.70
  -1  -9  -7    7.69    0.73
   1  -9   7    5.79    0.72
   1   9   7    7.36    0.73
   2  -9   7    0.93    0.55
   2   9   7    0.64    0.55
   3  -9   7    7.21    0.75
   3   9   7    5.81    0.72
   4  -9   7   32.79    1.26
   4   9   7   32.96    1.38
   5  -9   7    2.90    0.62
   5   9   7    2.58    0.71
   6  -9   7    0.46    0.51
   6   9   7   -0.03    0.71
   9 -10  -7   20.82    1.15
   9  10  -7   18.05    1.20
  -9  10   7   16.96    1.25
   8 -10  -7    8.86    0.84
   8  10  -7    7.77    0.91
  -8  10   7    8.24    0.98
   7 -10  -7    1.63    0.63
   7  10  -7    1.22    0.69
  -7  10   7    1.95    0.68
   6 -10  -7    5.25    0.71
   6  10  -7    6.57    0.83
  -6  10   7    5.24    0.77
   5 -10  -7   33.79    1.33
   5  10  -7   36.62    1.52
  -5  10   7   36.93    1.45
   4 -10  -7    3.33    0.62
  -4 -10   7    2.75    0.70
  -4  10   7    3.65    0.70
   4  10  -7    2.30    0.67
   3 -10  -7   -0.36    0.51
  -3 -10   7    0.05    0.55
  -3  10   7    0.50    0.48
  -3  10   7   -0.31    0.54
   3  10  -7    0.22    0.56
   2 -10  -7    7.41    0.75
  -2 -10   7    9.94    0.89
   2  10  -7    6.28    0.77
  -2  10   7    8.86    0.76
  -2  10   7    6.65    0.77
  -1 -10   7   25.66    1.31
   1 -10  -7   25.88    1.18
  -1  10   7   23.84    1.19
  -1  10   7   22.27    1.14
   1  10  -7   25.00    1.25
   0 -10   7    0.51    0.56
   0 -10  -7    0.79    0.55
   0  10   7    0.57    0.58
   0  10  -7    0.48    0.56
   1 -10   7    1.67    0.63
  -1 -10  -7    3.35    0.65
   1  10   7    2.07    0.62
   2 -10   7    0.23    0.52
   2  10   7    0.29    0.59
   3 -10   7   30.98    1.30
   3  10   7   32.27    1.32
   4 -10   7    0.95    0.59
   4  10   7    1.03    0.67
   5 -10   7    0.64    0.56
   5  10   7    0.49    0.68
   6 -10   7   -0.16    0.54
   6  10   7    0.00    0.71
   9 -11  -7    0.12    0.67
  -9  11   7    1.06    0.82
   9  11  -7    0.25    0.74
   8 -11  -7   10.95    0.94
   8  11  -7   10.10    1.02
  -8  11   7    9.54    1.03
   7 -11  -7    0.42    0.63
   7  11  -7    1.69    0.69
  -7  11   7    0.64    0.73
   6 -11  -7   -0.20    0.58
   6  11  -7   -0.62    0.62
  -6  11   7    1.02    0.70
   5 -11  -7    0.55    0.60
  -5  11   7    1.38    0.64
   5  11  -7    2.03    0.71
  -4 -11   7   26.35    1.35
   4 -11  -7   26.21    1.21
  -4  11   7   25.77    1.31
   4  11  -7   28.90    1.45
   3 -11  -7    4.66    0.70
  -3 -11   7    4.54    0.80
  -3  11   7    5.29    0.70
  -3  11   7    4.51    0.76
   3  11  -7    6.03    0.82
   2 -11  -7    0.40    0.54
  -2 -11   7    1.49    0.68
  -2  11   7    1.26    0.62
   2  11  -7   -0.12    0.62
  -2  11   7    0.93    0.56
  -1 -11   7    4.72    0.79
   1 -11  -7    3.52    0.71
  -1  11   7    5.60    0.74
  -1  11   7    4.55    0.71
   1  11  -7    2.91    0.70
   0 -11   7   35.83    1.42
   0 -11  -7   33.60    1.39
   0  11   7   33.53    1.39
   1 -11   7    0.36    0.63
   1  11   7    0.70    0.63
   2 -11   7    0.00    0.60
   2  11   7   -0.33    0.61
   3 -11   7    1.60    0.66
   3  11   7    2.43    0.69
   4 -11   7   10.75    0.90
   4  11   7    8.39    0.95
   5 -11   7    2.54    0.64
   5  11   7    1.97    0.79
   8 -12  -7    2.87    0.78
   8  12  -7    2.27    0.85
  -8  12   7    2.92    0.89
   7 -12  -7   -0.16    0.64
  -7  12   7    0.71    0.76
   7  12  -7    0.45    0.76
   6 -12  -7    3.09    0.72
   6  12  -7    4.13    0.81
  -6  12   7    3.75    0.83
   5  12  -7   28.35    1.52
  -5  12   7   29.59    1.44
  -4 -12   7    4.49    0.81
   4 -12  -7    4.64    0.76
  -4  12   7    5.14    0.80
   4  12  -7    4.44    0.86
  -3 -12   7    0.71    0.65
   3 -12  -7    2.36    0.70
   3  12  -7    1.69    0.75
  -3  12   7    1.19    0.60
  -3  12   7    0.98    0.69
  -2 -12   7   -0.16    0.67
   2 -12  -7    0.83    0.62
  -2  12   7    0.46    0.58
   2  12  -7    1.30    0.68
  -2  12   7    0.17    0.64
  -1 -12   7   16.37    1.12
   1 -12  -7   17.56    1.16
  -1  12   7   18.30    1.15
   1  12  -7   16.35    1.17
   0 -12  -7    3.65    0.78
   0 -12   7    2.44    0.71
   0  12   7    3.61    0.74
   1 -12   7   -0.55    0.63
   1  12   7    0.78    0.69
   2 -12   7    2.54    0.73
   2  12   7    0.89    0.72
   3 -12   7    6.36    0.82
   3  12   7    6.33    0.91
   4 -12   7   -0.04    0.64
   4  12   7    1.34    0.81
  -7  13   7    1.58    0.83
   6 -13  -7    1.16    0.65
  -6  13   7    1.57    0.80
   6  13  -7    0.25    0.77
   5 -13  -7    0.96    0.71
  -5  13   7    0.74    0.74
   5  13  -7    0.91    0.75
  -4 -13   7    4.33    0.90
   4 -13  -7    4.93    0.86
   4  13  -7    4.75    0.85
  -4  13   7    5.25    0.89
  -3 -13   7    1.21    0.80
   3 -13  -7    1.38    0.69
  -3  13   7    1.13    0.72
   3  13  -7    0.64    0.77
   2 -13  -7    0.77    0.72
  -2 -13   7    1.27    0.79
  -2  13   7    1.08    0.65
   2  13  -7    1.30    0.74
  -1 -13   7    1.29    0.75
   1 -13  -7    2.50    0.77
  -1  13   7    1.22    0.71
   1  13  -7    2.06    0.80
   0 -13  -7   23.40    1.34
   0 -13   7   21.34    1.29
   0  13   7   23.72    1.32
   1 -13   7    8.56    0.96
   1  13   7    8.22    0.99
   2 -13   7    0.33    0.69
   2  13   7   -0.53    0.71
   3 -13   7    0.66    0.71
   3  13   7    1.81    0.82
   5 -14  -7    8.16    0.97
   5  14  -7    8.58    1.10
  -5  14   7    9.21    1.05
   4 -14  -7    4.22    0.85
   4  14  -7    4.38    0.95
  -4  14   7    5.26    0.91
   3 -14  -7    0.25    0.74
  -3 -14   7   -0.32    0.74
   3  14  -7    0.32    0.76
  -2 -14   7    1.37    0.83
   2 -14  -7    2.70    0.78
  -2  14   7    1.25    0.75
   2  14  -7    2.32    0.87
  -1 -14   7    4.65    0.94
   1 -14  -7    5.97    0.95
  -1  14   7    6.78    0.91
   0 -14   7    1.43    0.77
   0 -14  -7    1.00    0.79
   0  14   7    0.96    0.73
   1 -14   7    4.25    0.89
   1  14   7    4.76    0.89
  12   0  -8   24.59    1.58
  11   0  -8    0.38    0.44
  11   0  -8    0.60    0.76
  10   0  -8    2.98    0.80
 -10   0   8    2.19    0.64
  10   0  -8    1.87    0.54
   9   0  -8    0.37    0.61
   9   0  -8    0.11    0.48
  -9   0   8    0.01    0.52
   8   0  -8   98.06    2.28
  -8   0   8  101.85    2.38
   7   0  -8    0.02    0.43
  -7   0   8    0.05    0.45
  -6   0   8   22.28    0.96
   6   0  -8   23.88    1.04
  -5   0   8    0.22    0.42
  -5   0   8    0.07    0.33
   5   0  -8    0.11    0.38
  -4   0   8  142.85    3.06
  -4   0   8  148.79    2.98
   4   0  -8  146.59    3.04
   3   0  -8    0.10    0.35
  -3   0   8   -0.29    0.37
  -3   0   8   -0.51    0.34
   2   0  -8   39.33    1.21
  -2   0   8   34.81    1.18
  -2   0   8   37.96    1.17
  -1   0   8   -0.31    0.35
   1   0  -8   -0.09    0.35
  -1   0   8    0.05    0.36
   0   0   8  304.51    5.60
   0   0   8  301.67    5.64
   0   0  -8  303.18    5.60
  -1   0  -8   -0.23    0.37
   1   0   8   -0.15    0.38
   2   0   8   11.49    0.75
   3   0   8   -0.07    0.42
   4   0   8   76.23    1.91
   5   0   8    0.18    0.47
   6   0   8    1.65    0.49
  12  -1  -8    1.18    0.88
  12   1  -8    1.17    0.85
  11  -1  -8    0.55    0.82
 -11   1   8   -0.30    0.60
  11   1  -8    0.34    0.45
  11   1  -8   -0.21    0.70
  10  -1  -8    1.96    0.77
 -10  -1   8    1.27    0.59
  10  -1  -8    2.27    0.55
 -10   1   8    2.37    0.64
  10   1  -8    1.76    0.71
  10   1  -8    2.74    0.56
  -9  -1   8   25.08    1.17
   9  -1  -8   26.14    1.43
   9  -1  -8   23.90    1.08
   9   1  -8   25.11    1.13
  -9   1   8   25.49    1.10
   9   1  -8   25.92    1.34
  -8  -1   8    0.41    0.48
   8  -1  -8   -0.24    0.46
  -8   1   8   -0.33    0.44
   8   1  -8   -0.35    0.45
   8   1  -8    0.13    0.52
   7  -1  -8    0.70    0.44
  -7  -1   8    1.37    0.50
   7   1  -8    0.91    0.47
   7   1  -8    0.95    0.48
  -7   1   8    1.33    0.50
   6  -1  -8    0.15    0.42
  -6  -1   8   -0.03    0.42
   6   1  -8    0.38    0.39
  -6   1   8    0.01    0.41
  -5  -1   8   52.98    1.45
  -5  -1   8   51.15    1.44
   5  -1  -8   49.72    1.42
  -5   1   8   49.39    1.45
   5   1  -8   49.67    1.43
  -5   1   8   49.54    1.37
  -4  -1   8    1.09    0.38
   4  -1  -8    1.15    0.40
  -4  -1   8    0.52    0.43
   4   1  -8    1.38    0.44
  -4   1   8    1.19    0.43
  -4   1   8    0.81    0.37
  -3  -1   8   22.23    0.94
  -3  -1   8   24.28    1.03
   3  -1  -8   26.20    0.98
  -3   1   8   24.48    1.00
  -3   1   8   24.60    0.93
   3   1  -8   26.17    1.02
   2  -1  -8    1.01    0.39
  -2  -1   8    1.59    0.39
  -2  -1   8    1.68    0.43
  -2   1   8    2.13    0.40
   2   1  -8    1.62    0.42
  -2   1   8    1.46    0.43
   1  -1  -8    9.32    0.65
  -1  -1   8   10.39    0.67
  -1  -1   8   11.74    0.72
  -1   1   8   10.89    0.68
  -1   1   8   10.46    0.70
   1   1  -8   10.46    0.69
   0  -1   8   -0.14    0.36
   0  -1   8   -0.03    0.34
   0  -1  -8    0.00    0.33
   0   1   8   -0.23    0.33
   0   1   8    0.07    0.38
   0   1  -8   -0.07    0.36
  -1  -1  -8   47.52    1.39
   1  -1   8   45.18    1.34
   1   1   8   47.01    1.38
   1   1   8   45.85    1.36
  -1   1  -8   45.28    1.34
   2  -1   8    0.63    0.40
   2   1   8    0.56    0.42
   3  -1   8    9.12    0.68
   3   1   8    8.08    0.66
   4  -1   8   -0.16    0.42
   4   1   8    0.12    0.45
   5  -1   8   24.06    1.06
   5   1   8   27.89    1.13
   6  -1   8    0.41    0.45
   6   1   8   -0.17    0.46
   7   1   8    0.71    0.43
  12  -2  -8   15.33    1.36
  11  -2  -8   -0.36    0.78
  11   2  -8   -0.41    0.46
 -11   2   8    0.05    0.64
  11   2  -8   -1.01    0.67
  10  -2  -8    4.76    0.92
  10  -2  -8    4.45    0.59
  10   2  -8    5.01    0.81
  10   2  -8    4.78    0.63
 -10   2   8    4.73    0.75
  -9  -2   8   -0.06    0.49
   9  -2  -8    0.11    0.47
  -9   2   8    0.40    0.51
   9   2  -8    0.25    0.56
   9   2  -8   -1.14    0.46
   8  -2  -8  118.43    2.59
  -8  -2   8  118.01    2.63
  -8   2   8  118.72    2.74
   8   2  -8  119.63    2.89
   8   2  -8  121.61    2.66
  -7  -2   8    1.94    0.46
   7  -2  -8    1.76    0.48
   7   2  -8    1.62    0.51
  -7   2   8    1.72    0.51
   7   2  -8    1.33    0.46
  -6  -2   8   15.11    0.81
   6  -2  -8   16.18    0.92
  -6   2   8   14.26    0.84
   6   2  -8   14.65    0.86
   5  -2  -8    0.88    0.41
  -5  -2   8    0.15    0.39
  -5  -2   8   -0.27    0.36
  -5   2   8    0.14    0.34
   5   2  -8    0.38    0.41
  -5   2   8    0.01    0.41
  -4  -2   8  217.25    4.16
   4  -2  -8  220.00    4.17
  -4  -2   8  213.47    4.18
  -4   2   8  212.68    4.23
   4   2  -8  215.70    4.19
  -4   2   8  211.44    4.10
  -3  -2   8    2.00    0.43
   3  -2  -8    1.55    0.42
  -3  -2   8    1.29    0.42
  -3   2   8    2.01    0.45
   3   2  -8    2.44    0.49
  -3   2   8    2.36    0.41
  -2  -2   8    8.69    0.63
  -2  -2   8    9.48    0.65
  -2   2   8    7.31    0.57
   2   2  -8    8.62    0.65
  -2   2   8    6.52    0.65
   1  -2  -8   15.53    0.84
  -1  -2   8   15.34    0.85
  -1  -2   8   13.56    0.82
   1   2  -8   14.23    0.83
  -1   2   8   17.02    0.85
  -1   2   8   15.71    0.84
   0  -2  -8  162.01    3.26
   0  -2   8  159.62    3.27
   0   2  -8  155.49    3.25
   0   2   8  158.70    3.22
   0   2   8  162.69    3.28
   1  -2   8    0.65    0.43
  -1  -2  -8    0.50    0.39
   1   2   8    1.68    0.41
  -1   2  -8    1.94    0.45
   1   2   8    1.35    0.44
   2  -2   8   12.17    0.77
   2   2   8   13.49    0.77
   3  -2   8    2.54    0.51
   3   2   8    1.97    0.50
   4  -2   8   76.04    1.88
   4   2   8   75.97    1.91
   5  -2   8   -0.12    0.45
   5   2   8   -0.63    0.47
   6  -2   8    0.20    0.43
   6   2   8    0.23    0.50
   7   2   8    1.90    0.50
  12  -3  -8    0.51    0.90
 -12   3   8    0.87    0.74
  11  -3  -8    0.33    0.83
 -11   3   8    1.30    0.65
  11   3  -8   -0.26    0.48
  10  -3  -8    1.18    0.50
  10   3  -8    0.80    0.56
 -10   3   8    0.67    0.63
   9  -3  -8   45.41    1.41
   9   3  -8   43.17    1.38
  -9   3   8   46.65    1.53
   9   3  -8   46.30    1.46
  -8  -3   8   -0.06    0.45
   8  -3  -8   -0.30    0.48
  -8   3   8    0.47    0.54
   8   3  -8    0.28    0.42
   8   3  -8    0.63    0.53
  -7  -3   8   -0.56    0.44
   7  -3  -8    0.51    0.46
   7   3  -8    0.79    0.36
   7   3  -8    0.07    0.47
  -7   3   8    0.64    0.51
   6  -3  -8    0.18    0.43
  -6  -3   8    0.51    0.42
   6   3  -8    0.70    0.49
  -6   3   8    0.60    0.45
   6   3  -8    0.19    0.29
  -5  -3   8   50.36    1.47
   5  -3  -8   52.50    1.48
  -5  -3   8   53.45    1.50
  -5   3   8   52.59    1.52
   5   3  -8   53.44    1.60
  -5   3   8   54.21    1.48
   4  -3  -8    0.41    0.41
  -4  -3   8    0.19    0.37
  -4  -3   8    0.11    0.39
  -4   3   8    0.68    0.47
   4   3  -8    0.33    0.42
  -4   3   8   -0.10    0.34
   3  -3  -8   26.09    1.02
  -3  -3   8   26.87    1.06
  -3  -3   8   26.43    0.99
  -3   3   8   27.19    1.07
  -3   3   8   25.65    0.97
   3   3  -8   27.50    1.15
   2  -3  -8    3.19    0.47
  -2  -3   8    2.62    0.48
  -2  -3   8    4.41    0.53
  -2   3   8    3.86    0.46
   2   3  -8    3.82    0.52
  -2   3   8    3.56    0.53
   1  -3  -8    9.70    0.67
  -1  -3   8   11.61    0.76
  -1  -3   8   10.73    0.72
   1   3  -8   10.65    0.73
  -1   3   8   10.74    0.74
  -1   3   8   11.04    0.72
   0  -3  -8    0.30    0.40
   0  -3   8    0.52    0.41
   0   3  -8    0.11    0.39
   0   3   8    0.36    0.39
   0   3   8    0.91    0.40
  -1  -3  -8   43.23    1.34
   1  -3   8   48.17    1.40
  -1   3  -8   45.19    1.37
   1   3   8   44.63    1.34
   1   3   8   46.75    1.37
   2  -3   8    0.26    0.40
   2   3   8    1.20    0.44
   3  -3   8    4.22    0.57
   3   3   8    4.54    0.60
   4  -3   8    0.09    0.45
   4   3   8    0.56    0.48
   5  -3   8   23.55    1.05
   5   3   8   25.48    1.15
   6  -3   8    0.21    0.45
   6   3   8    0.53    0.52
   7   3   8    0.34    0.49
  11  -4  -8   -0.23    0.83
  11   4  -8   -0.10    0.52
 -11   4   8    0.69    0.69
  10  -4  -8    6.00    0.64
  10   4  -8    5.88    0.71
 -10   4   8    4.59    0.76
  10   4  -8    5.81    0.70
   9  -4  -8    2.23    0.56
   9   4  -8    3.21    0.57
  -9   4   8    1.99    0.63
   9   4  -8    3.30    0.61
   8  -4  -8   85.70    2.08
  -8   4   8   88.43    2.27
   8   4  -8   84.83    2.18
   8   4  -8   87.02    1.98
   7  -4  -8    4.04    0.59
  -7  -4   8    4.80    0.57
   7   4  -8    4.30    0.48
   7   4  -8    3.96    0.65
  -7   4   8    4.73    0.64
  -6  -4   8    9.98    0.70
   6  -4  -8   10.13    0.74
  -6   4   8    9.68    0.78
   6   4  -8   10.02    0.78
  -5  -4   8   12.06    0.80
  -5  -4   8   11.88    0.80
   5  -4  -8    9.65    0.71
  -5   4   8   11.02    0.78
   5   4  -8    9.98    0.76
  -5   4   8   10.15    0.70
   4  -4  -8  155.07    3.21
  -4  -4   8  157.19    3.16
  -4  -4   8  154.94    3.23
  -4   4   8  153.65    3.13
   4   4  -8  153.27    3.25
  -4   4   8  152.46    3.28
   3  -4  -8    0.14    0.38
  -3  -4   8    0.10    0.40
  -3  -4   8    0.14    0.37
  -3   4   8    0.86    0.49
   3   4  -8    0.22    0.41
  -3   4   8    0.14    0.35
  -2  -4   8    3.37    0.52
   2  -4  -8    3.62    0.52
  -2  -4   8    3.31    0.50
  -2   4   8    3.47    0.54
   2   4  -8    3.47    0.54
  -2   4   8    3.54    0.49
   1  -4  -8    0.54    0.39
  -1  -4   8    0.08    0.43
  -1   4   8    0.30    0.45
   1   4  -8    0.33    0.40
  -1   4   8   -0.14    0.35
   0  -4  -8  156.15    3.20
   0  -4   8  158.56    3.25
   0   4  -8  157.31    3.25
   0   4   8  156.90    3.24
   0   4   8  153.64    3.18
  -1  -4  -8   14.51    0.85
   1  -4   8   13.71    0.85
   1   4   8   12.90    0.81
  -1   4  -8   13.71    0.87
   1   4   8   13.90    0.87
   2  -4   8    4.35    0.57
   2   4   8    5.30    0.55
   2   4   8    4.14    0.55
   3  -4   8    1.07    0.51
   3   4   8    1.48    0.48
   4  -4   8   55.45    1.56
   4   4   8   54.22    1.62
   5  -4   8    1.25    0.49
   5   4   8    0.45    0.54
   6  -4   8    0.83    0.46
   6   4   8    0.69    0.57
   7   4   8    2.37    0.59
 -11   5   8    1.04    0.73
  11   5  -8   -0.18    0.55
  10  -5  -8    0.46    0.52
 -10   5   8    0.69    0.65
  10   5  -8    0.95    0.62
   9  -5  -8   18.32    1.05
   9   5  -8   17.35    1.13
  -9   5   8   17.92    1.08
   9   5  -8   18.76    0.97
   8  -5  -8    2.34    0.57
   8   5  -8    0.87    0.48
  -8   5   8    1.79    0.60
   8   5  -8    2.08    0.61
  -7  -5   8    3.70    0.53
   7  -5  -8    2.37    0.57
  -7   5   8    2.25    0.58
   7   5  -8    1.60    0.58
   6  -5  -8    2.00    0.54
  -6  -5   8    3.19    0.52
   6   5  -8    3.16    0.61
  -6   5   8    2.21    0.55
   5  -5  -8   40.25    1.32
  -5  -5   8   40.16    1.25
  -5  -5   8   40.10    1.35
  -5   5   8   41.02    1.32
  -5   5   8   38.82    1.35
   5   5  -8   41.30    1.46
  -4  -5   8    5.50    0.56
  -4  -5   8    4.01    0.58
   4  -5  -8    4.20    0.57
   4   5  -8    4.93    0.62
  -4   5   8    4.54    0.61
  -4   5   8    3.78    0.51
  -3  -5   8    6.63    0.66
  -3  -5   8    7.01    0.58
   3  -5  -8    9.52    0.69
   3   5  -8    7.40    0.71
  -3   5   8    6.48    0.58
  -3   5   8    6.77    0.69
  -2  -5   8    0.60    0.45
   2  -5  -8    0.41    0.41
  -2   5   8    1.00    0.47
   2   5  -8    0.60    0.44
  -2   5   8    0.72    0.39
  -1  -5   8   10.49    0.77
   1  -5  -8   12.31    0.78
  -1   5   8   12.96    0.78
  -1   5   8   14.64    0.92
   1   5  -8   12.26    0.84
   0  -5  -8    2.89    0.50
   0  -5   8    2.59    0.55
   0   5   8    2.00    0.50
   0   5  -8    2.38    0.53
   0   5   8    1.66    0.46
  -1  -5  -8   37.37    1.34
   1  -5   8   38.33    1.36
   1   5   8   38.03    1.20
   1   5   8   39.08    1.27
   2  -5   8    1.01    0.48
   2   5   8    0.48    0.40
   2   5   8    1.00    0.45
   3  -5   8    1.37    0.51
   3   5   8    1.29    0.48
   4  -5   8   -0.18    0.48
   4   5   8   -0.23    0.50
   5  -5   8   32.34    1.19
   5   5   8   30.19    1.32
   6  -5   8    1.04    0.49
   6   5   8    0.52    0.59
   7   5   8    1.70    0.62
  11   6  -8    2.82    0.68
 -11   6   8    2.12    0.76
  10  -6  -8    1.10    0.54
 -10   6   8    1.50    0.73
  10   6  -8    0.28    0.59
   9  -6  -8    4.98    0.69
   9   6  -8    7.13    0.81
  -9   6   8    6.17    0.83
   8  -6  -8   54.09    1.65
  -8   6   8   55.39    1.75
   8   6  -8   55.61    1.74
   7  -6  -8    4.68    0.66
   7   6  -8    5.28    0.73
  -7   6   8    3.58    0.66
  -6  -6   8    8.32    0.63
   6  -6  -8    8.02    0.71
  -6   6   8    6.81    0.72
   6   6  -8    7.68    0.76
   5  -6  -8    1.12    0.50
  -5  -6   8    1.25    0.51
  -5  -6   8   -0.30    0.39
   5   6  -8    0.26    0.52
  -5   6   8    0.13    0.48
   4  -6  -8  107.17    2.41
  -4  -6   8   98.04    2.40
  -4   6   8  100.78    2.44
   4   6  -8  100.85    2.48
  -4   6   8  100.20    2.30
   3  -6  -8    4.05    0.57
  -3  -6   8    2.66    0.56
  -3   6   8    3.17    0.62
   3   6  -8    2.31    0.56
  -3   6   8    3.44    0.51
  -2  -6   8   17.56    0.98
   2  -6  -8   15.91    0.92
  -2   6   8   17.79    0.91
  -2   6   8   16.77    1.02
   2   6  -8   15.02    0.99
  -1  -6   8    8.05    0.71
   1  -6  -8    6.84    0.64
   1   6  -8    7.77    0.71
  -1   6   8    7.89    0.75
  -1   6   8    7.53    0.67
   0  -6   8  117.89    2.71
   0  -6  -8  121.95    2.66
   0   6   8  121.92    2.67
   0   6  -8  118.60    2.74
   0   6   8  119.24    2.67
  -1  -6  -8    6.29    0.64
   1  -6   8    5.39    0.63
   1   6   8    6.99    0.63
   1   6   8    6.13    0.63
   2  -6   8    0.40    0.47
   2   6   8    0.65    0.42
   2   6   8    0.19    0.45
   3  -6   8    4.52    0.65
   3   6   8    6.55    0.73
   4  -6   8   53.95    1.57
   4   6   8   51.23    1.64
   5  -6   8   -0.39    0.49
   5   6   8    0.03    0.58
   6  -6   8    0.40    0.49
   6   6   8   -0.19    0.63
   7   6   8   -0.22    0.62
  11   7  -8    1.17    0.65
 -11   7   8   -0.51    0.76
  10  -7  -8   -0.15    0.56
 -10   7   8   -0.14    0.70
  10   7  -8   -0.18    0.63
   9  -7  -8   17.66    1.10
  -9   7   8   18.45    1.15
   9   7  -8   17.79    1.10
   8  -7  -8    2.14    0.62
  -8   7   8    2.06    0.66
   8   7  -8    2.28    0.69
   7  -7  -8    0.80    0.55
  -7   7   8    2.29    0.67
   7   7  -8    0.83    0.59
   6  -7  -8    3.65    0.63
  -6   7   8    2.28    0.65
   6   7  -8    3.36    0.65
  -5  -7   8    8.90    0.79
   5  -7  -8    9.97    0.77
   5   7  -8    9.30    0.81
  -5   7   8    8.23    0.78
   4  -7  -8    1.13    0.52
  -4  -7   8    0.25    0.52
  -4   7   8    0.33    0.54
   4   7  -8    0.67    0.53
  -4   7   8    0.56    0.45
  -3  -7   8   26.08    1.21
   3  -7  -8   28.10    1.21
  -3   7   8   28.20    1.19
   3   7  -8   24.83    1.20
  -3   7   8   26.00    1.08
   2  -7  -8    0.27    0.45
  -2  -7   8   -0.05    0.48
   2   7  -8   -0.26    0.47
  -2   7   8   -0.11    0.42
  -2   7   8    0.01    0.53
  -1  -7   8   19.82    1.08
   1  -7  -8   19.87    1.04
   1   7  -8   20.69    1.19
  -1   7   8   21.41    1.08
  -1   7   8   19.84    1.07
   0  -7  -8    1.19    0.50
   0  -7   8    1.27    0.54
   0   7   8    1.50    0.51
   0   7   8   -0.03    0.48
   0   7  -8    1.31    0.56
  -1  -7  -8   18.47    1.02
   1  -7   8   17.81    1.08
   1   7   8   16.25    0.90
   1   7   8   17.43    0.95
   2  -7   8    1.73    0.54
   2   7   8    1.86    0.57
   2   7   8    1.46    0.44
   3  -7   8    4.22    0.67
   3   7   8    5.41    0.68
   4  -7   8    1.33    0.58
   4   7   8    0.93    0.62
   5  -7   8    9.92    0.78
   5   7   8    9.70    0.92
   6  -7   8   -0.07    0.49
   6   7   8   -0.60    0.65
   7   7   8   -0.76    0.65
  10  -8  -8    0.59    0.63
  10   8  -8    0.34    0.67
 -10   8   8    0.50    0.76
   9  -8  -8    1.30    0.65
   9   8  -8    1.12    0.68
  -9   8   8    1.10    0.72
   8  -8  -8   33.75    1.38
  -8   8   8   30.71    1.39
   8   8  -8   32.94    1.43
   7  -8  -8    9.76    0.85
   7   8  -8    9.78    0.90
  -7   8   8   10.86    0.97
   6  -8  -8    0.39    0.56
   6   8  -8    0.82    0.63
  -6   8   8    1.92    0.62
   5  -8  -8    5.11    0.66
  -5  -8   8    4.97    0.72
   5   8  -8    6.86    0.77
  -5   8   8    5.49    0.76
  -4  -8   8  113.30    2.71
   4  -8  -8  115.22    2.66
   4   8  -8  110.41    2.72
  -4   8   8  114.41    2.61
  -4   8   8  115.41    2.73
  -3  -8   8    4.72    0.69
   3  -8  -8    3.78    0.64
  -3   8   8    4.38    0.68
  -3   8   8    4.17    0.59
   3   8  -8    2.86    0.64
  -2  -8   8    2.71    0.63
   2  -8  -8    3.46    0.60
  -2   8   8    3.77    0.58
  -2   8   8    3.85    0.68
   2   8  -8    3.48    0.61
  -1  -8   8   10.26    0.84
   1  -8  -8    8.84    0.78
   1   8  -8   10.88    0.86
  -1   8   8   12.16    0.83
  -1   8   8   11.82    0.89
   0  -8   8   53.73    1.73
   0  -8  -8   54.79    1.72
   0   8   8   54.72    1.63
   0   8   8   53.19    1.65
   0   8  -8   53.63    1.69
   1  -8   8    5.36    0.72
  -1  -8  -8    5.65    0.69
   1   8   8    6.35    0.70
   1   8   8    5.66    0.63
   2  -8   8    1.01    0.58
   2   8   8    1.12    0.57
   3  -8   8    2.95    0.65
   3   8   8    2.97    0.67
   4  -8   8   29.84    1.29
   4   8   8   29.80    1.35
   5  -8   8    2.14    0.60
   5   8   8    1.34    0.73
   6  -8   8    0.73    0.54
   6   8   8   -0.04    0.70
  10  -9  -8    2.63    0.72
  10   9  -8    1.45    0.76
 -10   9   8    0.60    0.78
   9  -9  -8   13.06    0.99
   9   9  -8   12.23    1.04
  -9   9   8   13.70    1.11
   8  -9  -8    0.78    0.66
   8   9  -8    1.07    0.70
  -8   9   8    1.49    0.71
   7  -9  -8    7.95    0.83
   7   9  -8    6.76    0.88
  -7   9   8    5.86    0.82
   6  -9  -8   -0.02    0.56
  -6   9   8    0.06    0.59
   6   9  -8    0.04    0.63
  -5  -9   8   11.76    0.96
   5  -9  -8   15.19    0.99
  -5   9   8   14.35    1.02
   5   9  -8   12.22    0.98
   4  -9  -8   -0.17    0.54
  -4  -9   8    0.02    0.56
   4   9  -8    0.52    0.59
  -4   9   8   -0.12    0.55
  -4   9   8   -0.38    0.50
  -3  -9   8    7.79    0.84
   3  -9  -8    5.93    0.71
  -3   9   8    7.80    0.76
   3   9  -8    7.06    0.81
  -3   9   8    7.81    0.84
   2  -9  -8    3.56    0.66
  -2  -9   8    2.51    0.65
  -2   9   8    2.15    0.67
  -2   9   8    1.70    0.56
   2   9  -8    0.70    0.59
  -1  -9   8   11.42    0.92
   1  -9  -8   12.11    0.92
  -1   9   8   12.72    0.94
  -1   9   8   10.34    0.85
   1   9  -8   10.72    0.89
   0  -9   8   -0.57    0.56
   0  -9  -8    0.27    0.56
   0   9   8    0.07    0.54
   0   9  -8    0.49    0.58
   0   9   8    0.60    0.56
   1  -9   8   11.75    0.94
   1   9   8   13.11    0.92
   2  -9   8    0.45    0.55
   2   9   8    0.07    0.59
   3  -9   8    1.31    0.62
   3   9   8    1.80    0.66
   4  -9   8    0.48    0.58
   4   9   8   -0.96    0.61
   5  -9   8   13.20    0.91
   5   9   8   12.61    1.06
   6  -9   8    0.68    0.58
   6   9   8   -0.03    0.74
   9 -10  -8    1.40    0.71
   9  10  -8    1.79    0.78
  -9  10   8    1.20    0.82
   8 -10  -8   14.79    1.07
   8  10  -8   12.96    1.07
  -8  10   8   17.44    1.24
   7 -10  -8    2.22    0.69
  -7  10   8    1.01    0.74
   7  10  -8    0.71    0.70
   6 -10  -8    0.56    0.58
   6  10  -8    0.16    0.63
  -6  10   8   -0.44    0.62
   5 -10  -8    5.76    0.77
  -5  10   8    5.62    0.84
   5  10  -8    7.37    0.89
  -4 -10   8   41.70    1.62
   4 -10  -8   43.30    1.58
   4  10  -8   42.92    1.64
  -4  10   8   43.58    1.63
  -3 -10   8   11.33    0.97
   3 -10  -8   13.21    0.94
  -3  10   8   11.05    0.97
  -3  10   8   12.34    0.94
   3  10  -8    9.59    0.94
  -2 -10   8    0.20    0.61
   2 -10  -8    0.62    0.55
  -2  10   8   -0.07    0.61
   2  10  -8    0.09    0.58
  -2  10   8    0.48    0.54
   1 -10  -8    4.43    0.73
  -1 -10   8    2.97    0.69
  -1  10   8    3.71    0.72
  -1  10   8    1.48    0.63
   1  10  -8    4.14    0.73
   0 -10  -8   42.65    1.55
   0 -10   8   42.24    1.57
   0  10   8   43.87    1.55
   1 -10   8   10.49    0.92
   1  10   8    9.32    0.93
   2 -10   8    0.56    0.61
   2  10   8    1.26    0.66
   3 -10   8    3.80    0.73
   3  10   8    2.47    0.75
   4 -10   8   11.64    0.94
   4  10   8   12.01    1.05
   5 -10   8    0.57    0.62
   5  10   8    1.02    0.78
   8 -11  -8    1.42    0.74
   8  11  -8    1.11    0.82
  -8  11   8    0.88    0.81
   7 -11  -8    0.83    0.68
  -7  11   8    0.93    0.77
   7  11  -8    1.05    0.77
   6 -11  -8    0.27    0.64
  -6  11   8    0.03    0.66
   6  11  -8   -0.43    0.72
   5 -11  -8    6.85    0.83
  -5  11   8    5.54    0.87
   5  11  -8    7.15    0.90
   4 -11  -8    0.96    0.66
  -4 -11   8    1.26    0.70
   4  11  -8    0.45    0.71
  -4  11   8    0.93    0.66
   3 -11  -8    2.65    0.68
  -3 -11   8    2.41    0.73
  -3  11   8    3.41    0.78
  -3  11   8    3.06    0.72
   3  11  -8    3.63    0.81
  -2 -11   8    0.36    0.66
   2 -11  -8    1.33    0.62
  -2  11   8    0.20    0.68
   2  11  -8    0.99    0.67
  -2  11   8    1.68    0.64
   1 -11  -8    9.23    0.90
  -1 -11   8    8.87    0.93
   1  11  -8   10.71    0.97
  -1  11   8   11.32    0.99
   0 -11  -8    0.15    0.62
   0 -11   8    1.05    0.66
   0  11   8    0.42    0.66
   1 -11   8   12.26    1.04
   1  11   8   11.86    1.03
   2 -11   8    2.43    0.68
   2  11   8    0.85    0.73
   3 -11   8   -0.47    0.63
   3  11   8    0.22    0.66
   4 -11   8    1.44    0.69
   4  11   8   -0.41    0.73
   7 -12  -8    3.17    0.80
  -7  12   8    1.96    0.81
   7  12  -8    3.23    0.90
   6 -12  -8    0.39    0.64
   6  12  -8    0.03    0.71
  -6  12   8    0.48    0.76
   5 -12  -8    1.94    0.69
   5  12  -8    1.40    0.80
  -5  12   8    1.19    0.79
   4 -12  -8   19.08    1.17
  -4 -12   8   19.00    1.28
   4  12  -8   21.12    1.37
  -4  12   8   20.08    1.31
  -3 -12   8    7.20    0.93
   3 -12  -8    5.44    0.81
   3  12  -8    4.32    0.87
  -3  12   8    4.09    0.80
  -3  12   8    5.44    0.89
   2 -12  -8   -0.79    0.66
  -2 -12   8   -0.61    0.64
   2  12  -8    0.03    0.74
  -2  12   8    0.42    0.64
   1 -12  -8    4.46    0.86
  -1 -12   8    5.73    0.91
  -1  12   8    4.44    0.83
   1  12  -8    5.24    0.89
   0 -12  -8    8.03    0.98
   0 -12   8    7.92    0.92
   0  12   8    9.48    0.96
   1 -12   8    1.24    0.70
   1  12   8    1.01    0.70
   2 -12   8    2.29    0.75
   2  12   8    2.45    0.82
   3 -12   8    1.65    0.75
   3  12   8    2.47    0.83
   6 -13  -8   -0.30    0.66
   6  13  -8    1.07    0.84
  -6  13   8    1.55    0.86
   5 -13  -8    1.94    0.74
   5  13  -8    3.61    0.89
  -5  13   8    1.77    0.83
   4 -13  -8    0.29    0.71
  -4 -13   8    0.62    0.76
   4  13  -8   -0.03    0.81
  -4  13   8   -0.86    0.73
   3 -13  -8    7.10    0.91
  -3 -13   8    6.81    0.97
   3  13  -8    8.30    1.02
   2 -13  -8    0.32    0.70
  -2 -13   8   -1.09    0.75
   2  13  -8    1.10    0.80
  -2  13   8    1.09    0.75
  -1 -13   8    3.80    0.85
   1 -13  -8    6.12    0.92
  -1  13   8    5.52    0.88
   0 -13   8    0.01    0.75
   0  13   8    0.07    0.76
   1 -13   8    1.80    0.81
   1  13   8    2.94    0.88
   2 -13   8   -0.59    0.71
   2  13   8   -0.41    0.79
   3 -14  -8    1.25    0.80
  -3 -14   8    3.15    0.88
   3  14  -8    5.15    0.97
  -2 -14   8   -0.16    0.76
   2 -14  -8   -0.54    0.71
  -2  14   8    0.50    0.79
   2  14  -8    0.04    0.83
  -1 -14   8   -0.15    0.81
   1 -14  -8    0.76    0.78
  -1  14   8    1.27    0.79
  12   0  -9   -0.44    0.75
  11   0  -9    6.50    0.68
  11   0  -9    5.78    0.95
  10   0  -9   -0.39    0.52
 -10   0   9    0.26    0.60
  10   0  -9    0.18    0.67
  -9   0   9    2.35    0.64
   9   0  -9    1.31    0.56
   9   0  -9    1.68    0.67
  -8   0   9    0.52    0.56
   8   0  -9    0.08    0.50
  -7   0   9   50.78    1.60
   7   0  -9   50.90    1.58
   6   0  -9   -0.03    0.42
  -6   0   9   -0.31    0.47
  -5   0   9    1.47    0.54
   5   0  -9    1.37    0.48
  -5   0   9    1.42    0.46
  -4   0   9   -0.09    0.47
   4   0  -9   -0.13    0.45
  -4   0   9    0.01    0.43
   3   0  -9  130.19    2.83
  -3   0   9  126.34    2.77
  -3   0   9  131.89    2.89
  -2   0   9   -0.03    0.42
   2   0  -9    0.04    0.40
  -2   0   9   -0.27    0.37
   1   0  -9    0.99    0.44
  -1   0   9    2.03    0.46
  -1   0   9    1.27    0.45
   0   0   9   -0.13    0.43
   0   0   9    0.11    0.42
   0   0  -9   -0.30    0.40
   1   0   9   82.74    2.03
  -1   0  -9   82.12    2.08
   2   0   9   -0.38    0.46
   3   0   9   10.52    0.81
   4   0   9    0.50    0.52
   5   0   9   56.10    1.65
   6   0   9    1.18    0.55
  12  -1  -9   25.60    1.60
  11  -1  -9   -0.33    0.52
  11  -1  -9    0.21    0.81
  11   1  -9   -0.14    0.52
 -11   1   9    0.65    0.69
  10  -1  -9    8.68    0.75
  10  -1  -9    7.48    1.00
 -10  -1   9    8.80    0.85
 -10   1   9    8.76    0.89
  10   1  -9    7.71    0.76
   9  -1  -9    4.41    0.64
  -9  -1   9    3.66    0.67
  -9   1   9    3.67    0.70
   9   1  -9    2.66    0.62
  -8  -1   9   89.64    2.24
   8  -1  -9   92.18    2.27
   8   1  -9   96.14    2.30
  -8   1   9   92.36    2.35
   7  -1  -9   -0.16    0.48
  -7  -1   9    0.69    0.51
   7   1  -9    0.28    0.52
  -7   1   9    0.51    0.53
   6  -1  -9    5.71    0.63
  -6  -1   9    8.54    0.72
   6   1  -9    6.98    0.69
  -6   1   9    6.90    0.69
   5  -1  -9    0.56    0.47
  -5  -1   9    1.33    0.46
  -5  -1   9    1.47    0.48
   5   1  -9    2.02    0.53
  -5   1   9    1.34    0.49
  -5   1   9    1.20    0.43
   4  -1  -9  153.36    3.26
  -4  -1   9  152.08    3.29
  -4  -1   9  156.08    3.24
  -4   1   9  157.54    3.21
   4   1  -9  160.58    3.30
  -4   1   9  157.55    3.36
  -3  -1   9    1.96    0.49
  -3  -1   9    1.12    0.45
   3  -1  -9    1.25    0.47
  -3   1   9    0.87    0.48
   3   1  -9    2.59    0.54
  -3   1   9    1.46    0.43
  -2  -1   9    1.28    0.45
   2  -1  -9    1.38    0.46
  -2  -1   9    1.37    0.46
  -2   1   9    1.75    0.52
   2   1  -9    1.16    0.46
  -2   1   9    1.30    0.44
  -1  -1   9    8.76    0.72
  -1  -1   9    7.96    0.67
   1  -1  -9    8.81    0.70
   1   1  -9    9.03    0.71
  -1   1   9    9.59    0.76
  -1   1   9    9.04    0.67
   0  -1   9   53.48    1.56
   0  -1   9   52.41    1.60
   0  -1  -9   55.96    1.59
   0   1   9   57.02    1.56
   0   1  -9   54.59    1.59
   0   1   9   57.55    1.63
  -1  -1  -9   -0.09    0.41
   1  -1   9   -0.20    0.45
   1   1   9    0.68    0.43
   1   1   9    0.25    0.41
   2  -1   9    3.33    0.59
   2   1   9    3.28    0.55
   3  -1   9    0.50    0.50
   3   1   9    0.18    0.50
   4  -1   9   21.27    1.08
   4   1   9   23.35    1.11
   5  -1   9    0.40    0.53
   5   1   9    0.36    0.54
   6  -1   9    2.60    0.57
   6   1   9    2.26    0.60
  12  -2  -9    0.12    0.88
 -12   2   9    0.35    0.79
  11  -2  -9    7.97    0.72
  11  -2  -9    7.04    1.09
  11   2  -9    8.80    0.77
 -11   2   9    9.06    0.95
  10  -2  -9    0.58    0.53
  10  -2  -9    0.52    0.77
 -10   2   9    0.64    0.66
  10   2  -9   -0.53    0.57
   9  -2  -9    0.52    0.52
  -9  -2   9    1.46    0.62
   9   2  -9    1.76    0.63
  -9   2   9    1.00    0.63
  -8  -2   9    0.07    0.53
   8  -2  -9    0.08    0.51
   8   2  -9    0.08    0.54
  -8   2   9   -0.09    0.58
   7  -2  -9   49.00    1.56
  -7  -2   9   52.18    1.56
  -7   2   9   48.68    1.58
   7   2  -9   50.60    1.62
  -6  -2   9    0.52    0.49
   6  -2  -9    1.39    0.49
   6   2  -9    1.02    0.48
  -6   2   9    1.08    0.51
  -5  -2   9    1.14    0.48
   5  -2  -9    0.55    0.46
  -5  -2   9    1.39    0.48
  -5   2   9    1.79    0.48
   5   2  -9    1.90    0.50
  -5   2   9    0.74    0.49
  -4  -2   9    0.79    0.48
   4  -2  -9    0.17    0.43
  -4  -2   9    0.84    0.46
  -4   2   9    1.35    0.43
   4   2  -9    1.36    0.49
  -4   2   9    1.51    0.50
  -3  -2   9   78.84    2.02
  -3  -2   9   77.43    1.98
   3  -2  -9   81.22    2.05
  -3   2   9   81.47    1.96
   3   2  -9   80.33    2.03
  -3   2   9   81.23    2.07
  -2  -2   9    0.94    0.44
   2  -2  -9    0.89    0.44
  -2  -2   9    1.01    0.45
  -2   2   9    0.82    0.41
  -2   2   9    0.88    0.48
   2   2  -9    1.73    0.48
  -1  -2   9    3.43    0.54
   1  -2  -9    3.13    0.54
  -1  -2   9    2.05    0.50
  -1   2   9    1.43    0.45
   1   2  -9    2.44    0.50
  -1   2   9    2.53    0.54
   0  -2   9    0.34    0.42
   0  -2  -9    0.06    0.45
   0   2  -9    0.16    0.43
   0   2   9   -0.09    0.41
   0   2   9    0.53    0.41
  -1  -2  -9  112.84    2.56
   1  -2   9  112.41    2.57
   1   2   9  115.43    2.58
   1   2   9  113.75    2.57
   2  -2   9    2.20    0.52
   2   2   9    3.06    0.54
   3  -2   9    2.02    0.57
   3   2   9    1.67    0.56
   4  -2   9    1.00    0.56
   4   2   9    1.20    0.58
   5  -2   9   48.89    1.54
   5   2   9   50.91    1.60
   6  -2   9    1.79    0.55
   6   2   9    2.01    0.62
  11  -3  -9    0.72    0.87
  11  -3  -9    1.48    0.57
 -11   3   9    1.00    0.73
  11   3  -9    0.13    0.58
  10  -3  -9    3.07    0.60
 -10   3   9    4.49    0.80
  10   3  -9    3.35    0.66
   9  -3  -9    0.49    0.55
  -9   3   9    0.22    0.62
   9   3  -9    0.20    0.57
  -8  -3   9   48.35    1.51
   8  -3  -9   46.84    1.52
  -8   3   9   45.52    1.55
   8   3  -9   47.08    1.58
  -7  -3   9    0.90    0.52
   7  -3  -9    1.78    0.56
  -7   3   9    0.96    0.58
   7   3  -9    2.89    0.60
  -6  -3   9    7.21    0.70
   6  -3  -9    7.17    0.69
   6   3  -9    7.58    0.76
  -6   3   9    7.08    0.73
  -5  -3   9    1.38    0.51
   5  -3  -9    2.02    0.50
  -5  -3   9    0.58    0.45
   5   3  -9    1.75    0.53
  -5   3   9    1.66    0.48
  -5   3   9    1.51    0.56
   4  -3  -9  112.76    2.55
  -4  -3   9  104.81    2.49
  -4  -3   9  106.46    2.45
   4   3  -9  104.43    2.52
  -4   3   9  110.14    2.47
  -4   3   9  109.41    2.56
  -3  -3   9    4.08    0.56
   3  -3  -9    4.64    0.64
  -3  -3   9    4.61    0.63
  -3   3   9    4.92    0.56
  -3   3   9    3.44    0.60
   3   3  -9    4.41    0.61
  -2  -3   9    6.29    0.66
   2  -3  -9    7.39    0.68
  -2  -3   9    8.26    0.70
   2   3  -9    8.25    0.72
  -2   3   9    6.70    0.69
  -2   3   9    6.38    0.61
  -1  -3   9    2.73    0.54
   1  -3  -9    3.75    0.59
  -1   3   9    3.14    0.56
  -1   3   9    2.49    0.50
   1   3  -9    3.24    0.56
   0  -3  -9   92.05    2.24
   0  -3   9   85.77    2.19
   0   3   9   89.79    2.22
   0   3  -9   88.66    2.20
   0   3   9   93.61    2.21
  -1  -3  -9    1.37    0.48
   1  -3   9    0.46    0.48
   1   3   9    1.06    0.48
   1   3   9    0.83    0.48
   2  -3   9    2.27    0.54
   2   3   9    2.70    0.54
   3  -3   9    1.58    0.55
   3   3   9    0.55    0.52
   4  -3   9   17.64    1.09
   4   3   9   19.58    1.09
   5  -3   9    0.66    0.55
   5   3   9   -0.10    0.58
   6  -3   9    3.50    0.59
   6   3   9    3.90    0.67
   7   3   9    0.13    0.54
  11  -4  -9    4.48    0.64
  11   4  -9    2.68    0.67
 -11   4   9    4.51    0.88
  10  -4  -9    0.67    0.54
  10   4  -9    0.23    0.57
 -10   4   9    0.36    0.69
   9  -4  -9    0.51    0.55
  -9   4   9    1.60    0.64
   9   4  -9    0.57    0.59
   8  -4  -9   -0.19    0.52
  -8  -4   9    1.11    0.55
  -8   4   9   -0.10    0.58
   8   4  -9    0.34    0.60
  -7  -4   9   44.85    1.43
   7  -4  -9   42.93    1.50
   7   4  -9   44.53    1.58
  -7   4   9   45.12    1.57
  -6  -4   9    0.20    0.47
   6  -4  -9    0.72    0.52
  -6   4   9    0.05    0.51
   6   4  -9   -0.01    0.53
  -5  -4   9    2.05    0.57
  -5  -4   9    2.05    0.48
   5  -4  -9    0.97    0.49
  -5   4   9    0.07    0.41
  -5   4   9    0.96    0.56
   5   4  -9    0.66    0.52
  -4  -4   9    0.85    0.48
   4  -4  -9   -0.03    0.48
  -4  -4   9   -0.29    0.44
  -4   4   9   -0.75    0.46
  -4   4   9   -0.21    0.40
   4   4  -9    0.45    0.53
  -3  -4   9  110.86    2.56
   3  -4  -9  111.82    2.56
  -3  -4   9  108.46    2.49
   3   4  -9  105.85    2.58
  -3   4   9  106.55    2.45
  -3   4   9  111.00    2.59
   2  -4  -9    3.05    0.53
  -2  -4   9    1.47    0.52
  -2   4   9    1.69    0.47
   2   4  -9    1.91    0.54
  -2   4   9    1.27    0.57
  -1  -4   9    1.85    0.53
   1  -4  -9    2.12    0.54
   1   4  -9    2.77    0.56
  -1   4   9    2.82    0.58
  -1   4   9    2.17    0.50
   0  -4  -9    1.76    0.54
   0  -4   9    1.15    0.52
   0   4   9    2.08    0.53
   0   4   9    1.69    0.50
   0   4  -9    1.02    0.50
   1  -4   9   64.86    1.83
  -1  -4  -9   70.83    1.90
   1   4   9   62.62    1.72
   1   4   9   67.47    1.79
   2  -4   9    0.99    0.50
   2   4   9    2.00    0.56
   3  -4   9    0.35    0.53
   3   4   9    0.32    0.54
   4  -4   9    4.35    0.68
   4   4   9    4.69    0.71
   5  -4   9   37.24    1.33
   5   4   9   32.92    1.41
   6  -4   9   -0.01    0.51
   6   4   9    0.60    0.63
   7   4   9   -0.32    0.57
  11  -5  -9    2.57    0.61
  11   5  -9    2.34    0.67
 -11   5   9    2.27    0.83
  10  -5  -9    1.29    0.62
 -10   5   9    3.09    0.81
  10   5  -9    2.63    0.71
   9  -5  -9   -0.30    0.54
  -9   5   9    0.03    0.62
   9   5  -9   -0.30    0.60
   8  -5  -9   71.65    2.00
   8   5  -9   76.13    2.11
  -8   5   9   71.47    2.07
  -7  -5   9    1.60    0.53
   7  -5  -9    1.98    0.58
   7   5  -9    2.72    0.65
  -7   5   9    3.01    0.65
   6  -5  -9    2.81    0.62
  -6  -5   9    3.29    0.58
  -6   5   9    3.62    0.67
   6   5  -9    2.85    0.67
   5  -5  -9    3.90    0.64
  -5  -5   9    3.65    0.56
  -5  -5   9    2.45    0.62
   5   5  -9    2.05    0.58
  -5   5   9    2.32    0.61
  -5   5   9    2.65    0.53
  -4  -5   9   87.44    2.11
   4  -5  -9   84.50    2.20
  -4  -5   9   85.58    2.21
   4   5  -9   86.22    2.28
  -4   5   9   84.43    2.23
  -4   5   9   88.13    2.16
   3  -5  -9    5.81    0.66
  -3  -5   9    4.42    0.68
  -3   5   9    4.80    0.72
  -3   5   9    4.42    0.59
   3   5  -9    4.04    0.64
   2  -5  -9    1.22    0.52
  -2  -5   9    0.03    0.48
   2   5  -9   -0.67    0.49
  -2   5   9   -0.17    0.54
  -2   5   9    0.46    0.47
  -1  -5   9    8.63    0.80
   1  -5  -9    7.65    0.71
   1   5  -9    6.39    0.70
  -1   5   9    8.13    0.79
  -1   5   9    8.07    0.70
   0  -5  -9   51.87    1.64
   0  -5   9   49.26    1.59
   0   5   9   51.74    1.60
   0   5   9   49.73    1.58
   0   5  -9   50.20    1.67
   1  -5   9   -0.13    0.53
   1   5   9   -0.30    0.48
   1   5   9    1.00    0.49
   2  -5   9    0.38    0.53
   2   5   9    0.98    0.48
   2   5   9    0.04    0.52
   3  -5   9   -0.67    0.51
   3   5   9   -0.62    0.56
   4  -5   9   20.21    1.16
   4   5   9   23.22    1.20
   5  -5   9    0.41    0.56
   5   5   9    0.59    0.65
   6  -5   9    1.71    0.56
   6   5   9    2.47    0.71
  11  -6  -9    8.57    0.77
  11   6  -9    7.02    0.84
 -11   6   9    5.09    0.92
  10  -6  -9    0.94    0.62
 -10   6   9    1.40    0.77
  10   6  -9    0.76    0.69
   9  -6  -9    0.86    0.62
  -9   6   9    0.50    0.70
   9   6  -9    0.73    0.66
   8  -6  -9    0.29    0.59
  -8   6   9   -0.33    0.63
   8   6  -9   -0.09    0.57
   7  -6  -9   28.65    1.30
   7   6  -9   29.25    1.30
  -7   6   9   26.87    1.26
   6  -6  -9    6.52    0.71
  -6  -6   9    7.78    0.69
   6   6  -9    6.77    0.82
  -6   6   9    8.47    0.82
   5  -6  -9   -0.31    0.51
  -5  -6   9   -0.69    0.49
   5   6  -9    0.59    0.56
  -5   6   9    0.28    0.53
   4  -6  -9    7.78    0.78
  -4  -6   9    7.10    0.77
   4   6  -9    7.75    0.80
  -4   6   9    9.63    0.89
  -4   6   9    8.43    0.75
   3  -6  -9   70.96    1.95
  -3  -6   9   74.94    2.07
   3   6  -9   72.43    2.04
  -3   6   9   67.05    1.98
  -3   6   9   70.49    1.93
  -2  -6   9    1.49    0.55
   2  -6  -9    1.94    0.54
  -2   6   9    1.37    0.61
   2   6  -9    2.55    0.64
  -2   6   9    1.40    0.50
  -1  -6   9    0.93    0.56
   1  -6  -9   -0.19    0.47
  -1   6   9    0.75    0.57
   1   6  -9    0.28    0.51
  -1   6   9   -0.22    0.49
   0  -6  -9    0.85    0.54
   0  -6   9    0.92    0.56
   0   6   9    1.11    0.54
   0   6  -9    0.75    0.57
   0   6   9    1.02    0.51
   1  -6   9   61.39    1.84
   1   6   9   59.59    1.69
   1   6   9   60.71    1.79
   2  -6   9    0.56    0.58
   2   6   9    1.81    0.51
   2   6   9    0.80    0.60
   3  -6   9    0.35    0.56
   3   6   9    0.17    0.58
   4  -6   9    0.41    0.59
   4   6   9    1.43    0.67
   5  -6   9   23.25    1.15
   5   6   9   26.43    1.36
   6  -6   9    1.48    0.57
   6   6   9    1.91    0.73
  10  -7  -9    2.90    0.70
 -10   7   9    3.68    0.88
  10   7  -9    3.10    0.76
   9  -7  -9    5.49    0.78
  -9   7   9    3.09    0.78
   9   7  -9    3.43    0.77
   8  -7  -9   41.38    1.57
   8   7  -9   38.06    1.56
  -8   7   9   41.41    1.64
   7  -7  -9    0.37    0.56
  -7   7   9    0.41    0.66
   7   7  -9    0.57    0.67
   6  -7  -9    0.21    0.54
  -6   7   9    0.19    0.63
   6   7  -9    1.83    0.67
   5  -7  -9    6.21    0.77
  -5  -7   9    4.86    0.74
   5   7  -9    6.92    0.82
  -5   7   9    6.80    0.83
  -4  -7   9   71.85    2.08
   4  -7  -9   74.04    2.07
   4   7  -9   72.28    2.15
  -4   7   9   70.74    2.06
  -4   7   9   75.50    2.02
  -3  -7   9   11.74    0.94
   3  -7  -9   10.79    0.86
   3   7  -9   11.68    0.93
  -3   7   9   12.37    0.98
  -3   7   9   12.42    0.87
  -2  -7   9    0.46    0.57
   2  -7  -9   -0.40    0.50
   2   7  -9    0.12    0.55
  -2   7   9    0.36    0.48
  -2   7   9    0.46    0.55
   1  -7  -9   -0.61    0.51
  -1  -7   9   -0.95    0.51
   1   7  -9    0.02    0.54
  -1   7   9   -0.34    0.57
  -1   7   9   -0.29    0.47
   0  -7  -9   31.78    1.37
   0  -7   9   32.89    1.38
   0   7   9   35.47    1.35
   0   7   9   34.12    1.34
   0   7  -9   35.99    1.41
   1  -7   9    1.31    0.59
   1   7   9    1.62    0.62
   1   7   9    2.49    0.59
   2  -7   9    0.85    0.57
   2   7   9    0.36    0.60
   3  -7   9    0.45    0.60
   3   7   9    0.42    0.59
   4  -7   9    6.56    0.78
   4   7   9    5.29    0.81
   5  -7   9    0.86    0.60
   5   7   9   -0.14    0.70
   6  -7   9    3.63    0.63
   6   7   9    3.78    0.84
  10  -8  -9    0.36    0.64
 -10   8   9    0.30    0.79
  10   8  -9   -0.63    0.67
   9  -8  -9    0.09    0.67
  -9   8   9    0.18    0.71
   9   8  -9    0.29    0.72
   8  -8  -9   -1.00    0.60
   8   8  -9    0.88    0.71
  -8   8   9    0.19    0.73
   7  -8  -9   15.34    1.06
   7   8  -9   17.61    1.19
  -7   8   9   17.66    1.14
   6  -8  -9    1.71    0.64
   6   8  -9    1.14    0.65
  -6   8   9    1.17    0.68
   5  -8  -9    0.96    0.64
  -5  -8   9    1.36    0.68
  -5   8   9    1.88    0.65
   5   8  -9    2.97    0.75
  -4  -8   9    0.85    0.62
   4  -8  -9    1.42    0.58
  -4   8   9    2.13    0.72
   4   8  -9    1.34    0.68
  -4   8   9    1.06    0.57
  -3  -8   9   23.38    1.27
   3  -8  -9   24.22    1.21
  -3   8   9   26.70    1.26
  -3   8   9   25.20    1.18
   3   8  -9   25.62    1.40
  -2  -8   9    1.14    0.61
   2  -8  -9    0.81    0.57
  -2   8   9    0.37    0.56
  -2   8   9    0.31    0.61
   2   8  -9    0.64    0.58
  -1  -8   9    0.51    0.58
   1  -8  -9    0.30    0.61
  -1   8   9    0.60    0.63
   1   8  -9    1.30    0.60
  -1   8   9    1.05    0.55
   0  -8  -9    0.77    0.59
   0  -8   9    1.54    0.63
   0   8   9    1.13    0.62
   0   8   9    1.35    0.58
   1  -8   9   50.26    1.68
   1   8   9   50.73    1.56
   1   8   9   53.99    1.69
   2  -8   9    7.48    0.81
   2   8   9    8.88    0.87
   3  -8   9    0.84    0.63
   3   8   9    0.42    0.66
   4  -8   9    4.01    0.73
   4   8   9    3.71    0.80
   5  -8   9   19.77    1.13
   5   8   9   21.72    1.31
   9  -9  -9    0.96    0.74
   9   9  -9    2.16    0.81
  -9   9   9    2.16    0.86
   8  -9  -9   28.35    1.36
   8   9  -9   29.84    1.41
  -8   9   9   28.17    1.43
   7  -9  -9    4.36    0.79
   7   9  -9    5.21    0.87
  -7   9   9    7.18    0.90
   6  -9  -9    3.50    0.73
   6   9  -9    4.65    0.84
  -6   9   9    2.64    0.75
   5  -9  -9    3.83    0.73
   5   9  -9    4.16    0.82
  -5   9   9    3.97    0.81
  -4  -9   9   15.50    1.12
   4  -9  -9   19.15    1.14
  -4   9   9   18.04    1.16
   4   9  -9   16.81    1.15
  -4   9   9   18.59    1.10
  -3  -9   9    5.07    0.79
   3  -9  -9    4.09    0.76
  -3   9   9    6.87    0.85
   3   9  -9    5.75    0.82
  -3   9   9    6.44    0.75
  -2  -9   9    0.81    0.69
   2  -9  -9    0.33    0.64
  -2   9   9    0.68    0.65
   2   9  -9    0.18    0.60
  -2   9   9    0.71    0.60
  -1  -9   9    4.35    0.78
   1  -9  -9    6.56    0.79
  -1   9   9    5.67    0.79
   1   9  -9    5.69    0.83
  -1   9   9    6.57    0.84
   0  -9   9   26.70    1.41
   0  -9  -9   32.06    1.43
   0   9   9   28.71    1.39
   0   9   9   27.89    1.27
   1  -9   9   -0.30    0.58
   1   9   9   -0.24    0.58
   2  -9   9    3.15    0.74
   2   9   9    2.48    0.73
   3  -9   9    0.09    0.65
   3   9   9    0.38    0.68
   4  -9   9   11.04    0.96
   4   9   9   11.42    1.06
   5  -9   9   -0.07    0.61
   5   9   9    0.53    0.77
   8 -10  -9   -0.90    0.66
  -8  10   9   -0.56    0.76
   8  10  -9   -0.95    0.69
   7 -10  -9   14.07    1.10
  -7  10   9   12.40    1.12
   7  10  -9   11.45    1.11
   6 -10  -9    0.89    0.63
  -6  10   9    1.88    0.75
   6  10  -9    0.55    0.77
   5 -10  -9    0.59    0.65
  -5  10   9    0.38    0.72
   5  10  -9    0.97    0.75
   4 -10  -9    0.77    0.62
  -4 -10   9    0.91    0.69
   4  10  -9   -0.20    0.65
  -4  10   9    0.83    0.75
   3 -10  -9   42.21    1.68
  -3 -10   9   42.61    1.69
  -3  10   9   42.32    1.68
   3  10  -9   44.83    1.73
  -3  10   9   42.60    1.58
   2 -10  -9    2.66    0.74
  -2 -10   9    2.57    0.78
   2  10  -9    2.42    0.75
  -2  10   9    2.23    0.66
  -2  10   9    2.03    0.76
   1 -10  -9    0.33    0.62
  -1 -10   9   -0.32    0.64
  -1  10   9   -0.07    0.64
   1  10  -9    1.37    0.68
  -1  10   9    0.98    0.67
   0 -10  -9    3.35    0.74
   0 -10   9    2.32    0.71
   0  10   9    3.57    0.76
   1 -10   9   13.22    1.04
   1  10   9   15.32    1.09
   2 -10   9    1.79    0.72
   2  10   9    0.73    0.72
   3 -10   9   -0.32    0.67
   3  10   9    0.31    0.71
   4 -10   9    3.10    0.74
   4  10   9    3.57    0.89
   7 -11  -9    5.56    0.89
  -7  11   9    5.70    0.99
   7  11  -9    6.48    0.99
   6 -11  -9   -0.56    0.65
   6  11  -9   -0.36    0.75
  -6  11   9    2.15    0.85
   5 -11  -9    4.16    0.78
   5  11  -9    4.22    0.87
  -5  11   9    4.76    0.89
   4 -11  -9   18.98    1.25
  -4 -11   9   21.21    1.36
   4  11  -9   18.48    1.29
  -4  11   9   17.41    1.29
   3 -11  -9    0.61    0.71
  -3 -11   9    1.81    0.77
   3  11  -9    0.48    0.75
  -3  11   9    1.24    0.68
  -3  11   9    1.82    0.79
  -2 -11   9    1.24    0.77
   2 -11  -9    1.48    0.76
  -2  11   9    1.95    0.74
   2  11  -9    1.98    0.81
  -2  11   9    2.02    0.76
   1 -11  -9    0.46    0.71
  -1 -11   9    0.22    0.70
  -1  11   9    1.91    0.74
   0 -11   9   18.24    1.25
   0  11   9   18.93    1.27
   1 -11   9    0.82    0.73
   1  11   9    1.98    0.78
   2 -11   9    0.64    0.71
   2  11   9    0.44    0.69
   3 -11   9    0.99    0.72
   3  11   9    1.54    0.79
   6 -12  -9    1.39    0.75
   6  12  -9    1.10    0.86
  -6  12   9    0.95    0.80
   5 -12  -9    1.92    0.78
   5  12  -9    1.07    0.80
  -5  12   9    0.23    0.79
  -4 -12   9    3.00    0.86
   4 -12  -9    1.89    0.75
  -4  12   9    2.56    0.88
   4  12  -9    3.65    0.92
  -3 -12   9   11.98    1.17
   3 -12  -9   12.07    1.07
  -3  12   9   11.10    1.06
  -3  12   9   12.53    1.16
   3  12  -9   11.43    1.13
   2 -12  -9    3.44    0.82
  -2 -12   9    3.74    0.86
  -2  12   9    3.27    0.79
   2  12  -9    3.38    0.83
  -1 -12   9    0.51    0.78
   1 -12  -9    0.09    0.70
  -1  12   9    0.01    0.69
   0 -12   9    1.21    0.79
   0  12   9    1.84    0.78
   1 -12   9   22.30    1.37
   1  12   9   22.93    1.36
   2 -12   9    2.07    0.79
   2  12   9    0.92    0.82
   4 -13  -9    9.09    1.03
  -4 -13   9   12.99    1.21
  -4  13   9   11.08    1.16
   4  13  -9   11.16    1.21
  -3 -13   9    3.94    0.95
   3 -13  -9    2.34    0.80
   3  13  -9    3.03    0.94
  -2 -13   9    0.88    0.81
   2 -13  -9    1.16    0.81
   2  13  -9    0.61    0.85
  -2  13   9    0.58    0.79
  -1 -13   9    1.96    0.87
   1 -13  -9    2.50    0.88
  -1  13   9    1.14    0.82
   0 -13   9    7.12    1.04
   0  13   9    8.03    1.04
  11   0 -10   -0.04    0.62
  10   0 -10    0.79    0.63
 -10   0  10   -0.79    0.63
   9   0 -10    0.29    0.61
  -9   0  10    0.26    0.62
   8   0 -10   18.11    1.11
  -8   0  10   18.52    1.14
   7   0 -10    0.24    0.56
  -7   0  10    0.42    0.57
  -6   0  10    4.32    0.66
   6   0 -10    3.99    0.63
  -5   0  10   -0.21    0.43
  -5   0  10   -0.11    0.48
   5   0 -10   -0.14    0.50
   4   0 -10   16.39    1.03
  -4   0  10   15.93    1.01
  -4   0  10   16.59    1.05
   3   0 -10   -0.59    0.45
  -3   0  10    0.19    0.52
  -3   0  10    0.11    0.47
   2   0 -10   20.93    1.09
  -2   0  10   16.93    1.00
  -2   0  10   18.96    1.02
   1   0 -10    0.20    0.46
  -1   0  10   -0.10    0.46
  -1   0  10    0.87    0.49
   0   0  10    8.78    0.77
   0   0  10    9.00    0.76
   0   0 -10    9.67    0.80
   1   0  10   -0.45    0.46
   2   0  10   19.54    1.05
   3   0  10   -0.70    0.54
   4   0  10    2.70    0.66
   5   0  10    1.15    0.62
   6   0  10   17.25    1.10
  11  -1 -10   33.18    1.36
  11   1 -10   32.45    1.34
 -11   1  10   33.16    1.52
  10  -1 -10   -0.42    0.59
  10  -1 -10    0.85    0.72
 -10  -1  10    0.56    0.63
 -10   1  10   -0.56    0.66
  10   1 -10    0.32    0.62
   9  -1 -10    4.79    0.74
  -9  -1  10    3.48    0.72
   9   1 -10    4.63    0.75
  -9   1  10    4.28    0.77
  -8  -1  10    0.10    0.55
   8  -1 -10    0.31    0.57
  -8   1  10   -0.32    0.61
   8   1 -10    0.17    0.60
   7  -1 -10   82.42    2.17
  -7  -1  10   80.53    2.16
  -7   1  10   80.38    2.20
   7   1 -10   79.20    2.12
  -6  -1  10    0.52    0.55
   6  -1 -10    0.77    0.55
  -6   1  10    0.66    0.53
   6   1 -10   -0.06    0.49
  -5  -1  10   10.34    0.78
  -5  -1  10    8.14    0.80
   5  -1 -10    8.64    0.81
  -5   1  10    8.93    0.77
  -5   1  10   10.93    0.89
   5   1 -10    9.25    0.80
  -4  -1  10    0.47    0.48
   4  -1 -10    0.50    0.49
  -4  -1  10    0.45    0.50
   4   1 -10    0.19    0.52
  -4   1  10    0.36    0.49
  -4   1  10    0.34    0.52
  -3  -1  10  132.01    2.98
   3  -1 -10  132.12    2.99
  -3  -1  10  134.92    2.98
  -3   1  10  136.88    3.06
   3   1 -10  129.33    2.96
  -3   1  10  130.83    2.90
  -2  -1  10    4.39    0.64
   2  -1 -10    4.00    0.60
  -2  -1  10    2.86    0.60
  -2   1  10    3.32    0.66
  -2   1  10    2.81    0.57
   2   1 -10    3.22    0.58
  -1  -1  10   23.38    1.14
  -1  -1  10   22.80    1.08
   1  -1 -10   23.15    1.13
   1   1 -10   24.85    1.25
  -1   1  10   24.28    1.12
  -1   1  10   22.10    1.07
   0  -1  10   10.23    0.84
   0  -1 -10   10.86    0.85
   0   1  10   10.33    0.82
   0   1  10    9.09    0.79
   0   1 -10   10.44    0.82
   1  -1  10   99.39    2.45
   1   1  10  106.78    2.50
   2  -1  10    1.07    0.56
   2   1  10    0.77    0.57
   3  -1  10   -0.09    0.56
   3   1  10    0.13    0.55
   4  -1  10    0.66    0.60
   4   1  10    0.15    0.59
   5  -1  10   24.18    1.21
   5   1  10   20.96    1.21
   6  -1  10    0.06    0.57
   6   1  10   -1.07    0.58
  11  -2 -10    0.89    0.85
  11  -2 -10    0.63    0.62
 -11   2  10    0.68    0.76
  11   2 -10    0.02    0.60
  10  -2 -10    0.08    0.59
 -10   2  10    0.74    0.70
  10   2 -10    0.32    0.64
   9  -2 -10   -0.02    0.57
  -9  -2  10    1.41    0.64
  -9   2  10   -0.23    0.61
   9   2 -10    1.69    0.64
  -8  -2  10   37.63    1.43
   8  -2 -10   37.87    1.44
  -8   2  10   38.78    1.53
   8   2 -10   35.81    1.46
   7  -2 -10    0.12    0.52
  -7  -2  10    1.06    0.58
   7   2 -10    0.14    0.59
  -7   2  10   -0.47    0.58
  -6  -2  10    2.16    0.61
   6  -2 -10    2.01    0.57
  -6   2  10    2.41    0.66
   6   2 -10    2.47    0.59
   5  -2 -10   -0.07    0.52
  -5  -2  10    0.01    0.51
  -5  -2  10   -0.14    0.46
   5   2 -10    0.13    0.50
  -5   2  10    0.54    0.48
  -5   2  10   -0.26    0.54
  -4  -2  10   13.44    0.92
  -4  -2  10   14.83    0.98
   4  -2 -10   12.93    0.89
   4   2 -10   14.00    0.93
  -4   2  10   12.93    0.85
  -4   2  10   11.43    0.90
  -3  -2  10    2.35    0.58
  -3  -2  10    1.02    0.51
   3  -2 -10    2.10    0.55
  -3   2  10    0.15    0.56
   3   2 -10    1.21    0.54
  -3   2  10    1.20    0.50
  -2  -2  10   33.29    1.28
  -2  -2  10   35.42    1.33
   2  -2 -10   34.05    1.31
   2   2 -10   39.12    1.47
  -2   2  10   34.31    1.28
  -2   2  10   35.78    1.41
  -1  -2  10    0.08    0.50
   1  -2 -10    0.41    0.51
  -1  -2  10   -0.41    0.45
  -1   2  10   -0.21    0.45
   1   2 -10   -0.22    0.50
  -1   2  10   -0.37    0.54
   0  -2 -10   10.89    0.82
   0  -2  10    9.64    0.84
   0   2 -10   11.69    0.86
   0   2  10    9.43    0.80
   0   2  10   10.29    0.85
   1  -2  10    0.99    0.52
   1   2  10    0.18    0.52
   1   2  10    0.40    0.48
   2  -2  10   16.93    1.01
   2   2  10   16.37    1.08
   3  -2  10    0.02    0.57
   3   2  10    0.10    0.56
   4  -2  10    1.62    0.62
   4   2  10    0.39    0.60
   5  -2  10   -0.16    0.58
   5   2  10    0.10    0.65
   6  -2  10   17.12    1.07
   6   2  10   15.72    1.02
  11  -3 -10   23.66    1.22
  11  -3 -10   24.55    1.70
 -11   3  10   21.63    1.43
  11   3 -10   23.28    1.23
  10  -3 -10    0.14    0.60
  10   3 -10    0.01    0.65
 -10   3  10    0.50    0.69
   9  -3 -10    7.18    0.82
  -9   3  10    7.69    0.90
   9   3 -10    9.72    0.93
   8  -3 -10    0.50    0.59
  -8  -3  10    1.07    0.62
  -8   3  10    0.57    0.68
   8   3 -10    1.70    0.66
   7  -3 -10   91.75    2.34
  -7  -3  10   90.27    2.25
   7   3 -10   91.03    2.39
  -7   3  10   87.66    2.36
   6  -3 -10    0.75    0.53
  -6  -3  10    2.27    0.60
   6   3 -10    1.28    0.61
  -6   3  10    1.16    0.62
   5  -3 -10    4.82    0.69
  -5  -3  10    3.99    0.63
  -5  -3  10    4.73    0.70
   5   3 -10    4.95    0.74
  -5   3  10    3.23    0.58
  -5   3  10    4.42    0.69
   4  -3 -10    2.58    0.59
  -4  -3  10    3.22    0.61
  -4  -3  10    3.53    0.63
   4   3 -10    2.36    0.62
  -4   3  10    2.98    0.66
  -4   3  10    1.98    0.52
  -3  -3  10  128.97    2.92
  -3  -3  10  126.81    2.87
   3  -3 -10  128.70    2.90
  -3   3  10  130.00    2.85
   3   3 -10  126.61    2.94
  -3   3  10  123.50    2.96
  -2  -3  10    2.56    0.59
   2  -3 -10    3.16    0.59
  -2  -3  10    3.68    0.64
   2   3 -10    3.85    0.66
  -2   3  10    2.94    0.64
  -2   3  10    2.39    0.54
  -1  -3  10    2.27    0.62
   1  -3 -10    2.01    0.59
   1   3 -10    2.06    0.61
  -1   3  10    1.38    0.60
  -1   3  10    1.47    0.53
   0  -3 -10    1.36    0.57
   0  -3  10    1.12    0.59
   0   3  10    2.31    0.59
   0   3  10    1.18    0.58
   0   3 -10    1.21    0.55
   1  -3  10   62.56    1.83
   1   3  10   63.19    1.85
   1   3  10   64.42    1.80
   2  -3  10    0.70    0.54
   2   3  10    1.10    0.60
   3  -3  10    1.14    0.61
   3   3  10    1.74    0.64
   4  -3  10   -0.07    0.60
   4   3  10   -0.39    0.59
   5  -3  10   26.58    1.24
   5   3  10   24.88    1.30
   6  -3  10   -0.11    0.57
   6   3  10   -0.44    0.61
  11  -4 -10    0.54    0.62
  11   4 -10    0.07    0.66
 -11   4  10    0.19    0.80
  10  -4 -10    0.01    0.57
  10   4 -10    0.15    0.65
 -10   4  10   -0.58    0.64
   9  -4 -10    5.51    0.76
  -9   4  10    5.85    0.85
   9   4 -10    4.92    0.83
  -8  -4  10   30.32    1.28
   8  -4 -10   28.72    1.33
   8   4 -10   29.35    1.41
  -8   4  10   32.50    1.47
  -7  -4  10    2.45    0.62
   7  -4 -10    2.07    0.64
   7   4 -10    2.11    0.68
  -7   4  10    1.65    0.66
  -6  -4  10    3.64    0.62
   6  -4 -10    5.12    0.73
   6   4 -10    2.96    0.70
  -6   4  10    1.63    0.62
  -5  -4  10    0.60    0.53
   5  -4 -10    0.88    0.57
  -5  -4  10    0.39    0.54
  -5   4  10   -0.16    0.60
  -5   4  10    0.80    0.53
   5   4 -10   -0.49    0.54
   4  -4 -10   24.11    1.18
  -4  -4  10   24.41    1.21
  -4  -4  10   24.61    1.18
   4   4 -10   26.60    1.26
  -4   4  10   23.61    1.21
  -4   4  10   25.94    1.27
  -3  -4  10    0.66    0.54
   3  -4 -10   -0.08    0.55
  -3  -4  10   -0.86    0.49
  -3   4  10    0.66    0.48
  -3   4  10    0.69    0.56
   3   4 -10   -0.58    0.52
  -2  -4  10   13.22    0.94
   2  -4 -10   13.67    0.94
  -2   4  10   14.89    1.03
   2   4 -10   13.62    1.00
  -2   4  10   14.85    0.94
  -1  -4  10    0.88    0.58
   1  -4 -10    0.73    0.53
  -1   4  10    1.42    0.58
   1   4 -10    1.20    0.56
  -1   4  10    1.28    0.53
   0  -4 -10    2.40    0.60
   0  -4  10    5.04    0.73
   0   4  10    4.86    0.71
   0   4  10    3.67    0.61
   0   4 -10    4.54    0.68
   1  -4  10    0.14    0.54
   1   4  10   -0.54    0.53
   1   4  10    0.23    0.53
   2  -4  10   25.97    1.20
   2   4  10   27.02    1.25
   3  -4  10    0.76    0.60
   3   4  10    0.79    0.62
   4  -4  10    0.61    0.60
   4   4  10    1.03    0.67
   5  -4  10    0.47    0.62
   5   4  10    0.00    0.68
   6  -4  10   15.33    0.92
   6   4  10   16.51    1.10
  10  -5 -10    2.83    0.71
 -10   5  10    1.99    0.78
  10   5 -10    3.72    0.76
   9  -5 -10    3.78    0.72
  -9   5  10    2.41    0.74
   9   5 -10    2.49    0.73
   8  -5 -10    3.05    0.70
   8   5 -10    4.29    0.79
  -8   5  10    2.71    0.73
  -7  -5  10   50.55    1.58
   7  -5 -10   50.78    1.72
  -7   5  10   47.78    1.76
   7   5 -10   50.42    1.77
  -6  -5  10    0.63    0.54
   6  -5 -10    0.38    0.56
  -6   5  10    0.22    0.64
   6   5 -10    0.45    0.60
   5  -5 -10    6.72    0.77
  -5  -5  10    5.53    0.65
  -5  -5  10    5.67    0.75
  -5   5  10    6.13    0.71
   5   5 -10    6.07    0.77
  -5   5  10    4.37    0.75
  -4  -5  10    2.81    0.61
  -4  -5  10    1.63    0.61
   4  -5 -10    1.20    0.56
   4   5 -10    1.26    0.62
  -4   5  10    2.59    0.65
  -4   5  10    1.95    0.57
   3  -5 -10   79.36    2.14
  -3  -5  10   75.50    2.20
  -3   5  10   82.29    2.14
   3   5 -10   76.51    2.24
  -3   5  10   79.99    2.22
  -2  -5  10    3.41    0.66
   2  -5 -10    3.44    0.63
  -2   5  10    3.55    0.73
  -2   5  10    3.96    0.62
   2   5 -10    2.62    0.66
  -1  -5  10    4.45    0.70
   1  -5 -10    4.11    0.68
   1   5 -10    4.10    0.70
  -1   5  10    6.04    0.73
  -1   5  10    5.04    0.74
   0  -5 -10    0.39    0.56
   0  -5  10    1.20    0.59
   0   5  10    1.64    0.57
   0   5  10    0.95    0.55
   1  -5  10   71.35    2.07
   1   5  10   69.37    1.94
   1   5  10   71.39    1.98
   2  -5  10    2.95    0.70
   2   5  10    2.04    0.65
   3  -5  10    0.32    0.60
   3   5  10   -0.67    0.59
   4  -5  10    0.13    0.63
   4   5  10   -0.27    0.63
   5  -5  10   17.10    1.11
   5   5  10   16.13    1.13
  10  -6 -10   -0.24    0.63
 -10   6  10    0.42    0.78
  10   6 -10   -1.28    0.69
   9  -6 -10    0.17    0.67
   9   6 -10    0.13    0.67
  -9   6  10    0.62    0.75
   8  -6 -10    9.77    0.92
   8   6 -10    9.01    0.94
  -8   6  10    8.81    0.98
   7  -6 -10    3.26    0.74
   7   6 -10    3.36    0.78
  -7   6  10    3.77    0.77
  -6  -6  10    1.90    0.59
   6  -6 -10    2.78    0.66
   6   6 -10    3.60    0.78
  -6   6  10    3.34    0.78
   5  -6 -10    1.73    0.60
  -5  -6  10    2.28    0.66
   5   6 -10    3.17    0.76
  -5   6  10    1.97    0.69
   4  -6 -10   13.35    0.96
  -4  -6  10   11.05    0.95
   4   6 -10   12.15    1.02
  -4   6  10   12.96    1.05
  -4   6  10   12.30    0.93
  -3  -6  10   -0.08    0.56
   3  -6 -10    0.48    0.55
  -3   6  10   -0.08    0.52
  -3   6  10    1.18    0.63
   3   6 -10    0.35    0.60
  -2  -6  10   12.18    0.96
   2  -6 -10   12.42    0.94
  -2   6  10   11.82    0.89
  -2   6  10   12.09    0.99
   2   6 -10   14.47    1.07
  -1  -6  10   -0.67    0.52
   1  -6 -10   -0.30    0.56
  -1   6  10   -1.73    0.46
   1   6 -10    0.10    0.62
  -1   6  10    0.02    0.62
   0  -6  10    5.83    0.81
   0  -6 -10    6.24    0.80
   0   6  10    6.49    0.75
   0   6  10    6.28    0.78
   1  -6  10    0.56    0.59
   1   6  10   -0.17    0.59
   1   6  10    0.22    0.55
   2  -6  10   18.77    1.12
   2   6  10   17.73    1.16
   3  -6  10    2.06    0.70
   3   6  10    2.08    0.72
   4  -6  10    1.48    0.67
   4   6  10    1.24    0.72
   5  -6  10    0.90    0.64
   5   6  10    1.39    0.78
  10  -7 -10    2.87    0.75
  10   7 -10    1.67    0.80
 -10   7  10    2.10    0.84
   9  -7 -10   -0.99    0.63
  -9   7  10   -0.49    0.74
   9   7 -10    0.90    0.74
   8  -7 -10    0.50    0.68
   8   7 -10    1.15    0.74
  -8   7  10    1.07    0.75
   7  -7 -10   49.08    1.76
  -7   7  10   52.58    1.83
   7   7 -10   54.28    1.87
   6  -7 -10    4.74    0.77
  -6   7  10    3.49    0.83
   6   7 -10    3.70    0.78
  -5  -7  10    6.06    0.83
   5  -7 -10    5.16    0.81
  -5   7  10    5.85    0.88
   5   7 -10    5.88    0.85
   4  -7 -10    0.50    0.60
  -4  -7  10    0.50    0.69
  -4   7  10    0.43    0.56
   4   7 -10   -0.06    0.62
  -4   7  10    1.56    0.73
   3  -7 -10   62.24    1.94
  -3  -7  10   61.14    1.98
  -3   7  10   62.35    1.96
  -3   7  10   64.34    2.02
   3   7 -10   65.85    2.03
   2  -7 -10    7.32    0.86
  -2  -7  10    6.09    0.83
  -2   7  10    6.39    0.87
   2   7 -10    6.60    0.88
  -2   7  10    6.52    0.80
   1  -7 -10    2.80    0.69
  -1  -7  10    1.66    0.66
   1   7 -10    3.39    0.76
  -1   7  10    4.20    0.74
  -1   7  10    2.75    0.74
   0  -7  10   13.11    1.02
   0  -7 -10   13.26    1.01
   0   7  10   12.52    0.97
   0   7  10   15.36    1.04
   1  -7  10   37.65    1.48
   1   7  10   35.66    1.51
   1   7  10   32.37    1.35
   2  -7  10    0.26    0.62
   2   7  10   -0.80    0.60
   3  -7  10   -0.40    0.62
   3   7  10    0.15    0.68
   4  -7  10    0.69    0.67
   4   7  10    0.56    0.74
   5  -7  10   18.44    1.16
   5   7  10   21.37    1.39
   9  -8 -10    1.45    0.76
   9   8 -10    1.58    0.82
  -9   8  10    0.68    0.83
   8  -8 -10    7.71    0.94
  -8   8  10   10.52    1.11
   8   8 -10    9.47    1.04
   7  -8 -10    1.86    0.74
   7   8 -10    0.79    0.74
  -7   8  10    1.44    0.76
   6  -8 -10    5.69    0.84
  -6   8  10    5.29    0.86
   6   8 -10    6.40    0.90
  -5  -8  10    0.07    0.65
   5  -8 -10   -0.75    0.57
  -5   8  10    0.19    0.67
   5   8 -10   -0.90    0.65
   4  -8 -10    9.32    0.96
  -4  -8  10    8.38    0.93
   4   8 -10    7.78    0.92
  -4   8  10    8.72    0.98
  -4   8  10    8.57    0.87
   3  -8 -10    0.80    0.68
  -3  -8  10    0.56    0.66
  -3   8  10    0.73    0.61
   3   8 -10    0.65    0.69
  -3   8  10    0.17    0.65
  -2  -8  10   12.96    1.08
   2  -8 -10   14.69    1.07
   2   8 -10   13.53    1.07
  -2   8  10   12.35    0.98
  -2   8  10   13.29    1.07
  -1  -8  10    1.07    0.72
   1  -8 -10    0.94    0.67
  -1   8  10    0.90    0.63
  -1   8  10    0.45    0.68
   1   8 -10    0.30    0.67
   0  -8 -10    7.97    0.89
   0  -8  10    7.16    0.92
   0   8  10    6.23    0.83
   0   8  10    6.63    0.88
   1  -8  10    0.08    0.60
   1   8  10   -0.26    0.62
   2  -8  10    8.33    0.93
   2   8  10    7.84    0.88
   3  -8  10    0.35    0.67
   3   8  10   -0.22    0.72
   4  -8  10    1.32    0.70
   4   8  10    2.11    0.82
  -9   9  10    1.10    0.81
   8  -9 -10    1.35    0.75
   8   9 -10    1.30    0.80
  -8   9  10    0.56    0.78
   7  -9 -10   20.91    1.30
  -7   9  10   21.62    1.34
   7   9 -10   23.82    1.36
   6  -9 -10    2.60    0.77
  -6   9  10    3.80    0.91
   6   9 -10    4.18    0.86
   5  -9 -10    0.06    0.65
  -5   9  10    0.66    0.78
   5   9 -10    0.88    0.77
  -4  -9  10    7.19    0.93
   4  -9 -10    7.38    0.92
  -4   9  10    9.11    1.00
   4   9 -10    7.48    0.95
  -4   9  10    8.08    0.91
   3  -9 -10   45.83    1.76
  -3  -9  10   49.85    1.93
  -3   9  10   53.87    1.77
   3   9 -10   51.40    1.97
  -3   9  10   49.13    1.80
  -2  -9  10    6.18    0.89
   2  -9 -10    5.82    0.85
  -2   9  10    5.04    0.87
   2   9 -10    7.59    0.96
  -2   9  10    7.06    0.85
  -1  -9  10   -0.31    0.66
   1  -9 -10    0.85    0.72
   1   9 -10    0.11    0.70
  -1   9  10    0.02    0.62
  -1   9  10    0.10    0.71
   0  -9  10    1.57    0.72
   0   9  10    2.56    0.79
   1  -9  10   28.02    1.43
   1   9  10   26.03    1.36
   2  -9  10    4.22    0.79
   2   9  10    4.16    0.82
   3  -9  10    0.42    0.70
   3   9  10    0.41    0.76
   8 -10 -10    3.77    0.86
  -8  10  10    5.08    0.97
   8  10 -10    4.62    0.92
   7 -10 -10    0.60    0.72
   7  10 -10    0.21    0.79
  -7  10  10   -0.97    0.72
   6 -10 -10    3.07    0.78
  -6  10  10    3.81    0.95
   6  10 -10    3.23    0.91
   5 -10 -10    0.59    0.72
   5  10 -10   -0.18    0.74
  -5  10  10    0.07    0.80
   4 -10 -10   15.35    1.19
  -4 -10  10   13.83    1.16
  -4  10  10   12.75    1.19
   4  10 -10   13.56    1.17
  -3 -10  10    0.49    0.79
   3 -10 -10   -0.80    0.62
  -3  10  10    0.25    0.76
  -3  10  10   -0.12    0.64
   3  10 -10    0.27    0.78
  -2 -10  10    0.89    0.74
   2 -10 -10    0.74    0.71
  -2  10  10    1.65    0.80
   2  10 -10    1.66    0.83
  -2  10  10    1.68    0.72
  -1 -10  10    0.13    0.68
   1 -10 -10    0.04    0.73
  -1  10  10    1.90    0.71
   0 -10  10    1.31    0.73
   0  10  10   -0.01    0.73
   1 -10  10   -0.37    0.71
   1  10  10    0.24    0.70
   2 -10  10   15.85    1.16
   2  10  10   15.91    1.24
   3 -10  10   -0.68    0.69
   3  10  10   -0.68    0.75
   7 -11 -10   12.10    1.11
  -7  11  10   15.85    1.34
   7  11 -10   13.77    1.22
   6 -11 -10    2.08    0.82
  -6  11  10    0.89    0.82
   6  11 -10    1.42    0.87
   5 -11 -10    1.22    0.77
   5  11 -10    0.40    0.87
  -5  11  10    0.58    0.85
  -4 -11  10    2.64    0.91
   4 -11 -10    2.89    0.83
  -4  11  10    2.92    0.90
   4  11 -10    3.84    0.90
  -3 -11  10   12.57    1.17
   3 -11 -10   14.40    1.20
  -3  11  10   17.12    1.30
   3  11 -10   15.27    1.24
  -3  11  10   13.30    1.11
  -2 -11  10    5.75    0.95
   2 -11 -10    4.70    0.89
  -2  11  10    4.15    0.84
   2  11 -10    5.88    0.94
   1 -11 -10    0.33    0.78
  -1 -11  10    0.49    0.80
  -1  11  10   -0.18    0.71
   0 -11  10    2.86    0.86
   0  11  10    2.66    0.85
   1 -11  10    7.54    0.97
   1  11  10   10.09    1.09
   2 -11  10    3.11    0.87
   2  11  10    1.59    0.84
   5 -12 -10    1.18    0.82
  -5  12  10    0.75    0.87
   5  12 -10    1.26    0.89
   4 -12 -10    3.08    0.88
  -4 -12  10    4.29    0.99
   4  12 -10    4.08    1.00
  -4  12  10    3.57    0.97
   3 -12 -10    1.07    0.79
  -3 -12  10    1.20    0.89
   3  12 -10    2.52    0.90
  -3  12  10    0.86    0.79
   2 -12 -10    5.06    0.96
  -2 -12  10    6.52    1.00
  -2  12  10    5.45    0.95
   1 -12 -10   -0.09    0.74
  -1 -12  10   -1.51    0.73
  -1  12  10    1.17    0.83
   0 -12  10    1.67    0.82
   0  12  10    3.91    0.92
  11   0 -11   23.89    1.30
 -10   0  11   -0.65    0.62
  10   0 -11   -1.04    0.63
   9   0 -11    6.11    0.85
  -9   0  11    9.44    0.98
   8   0 -11   -0.74    0.59
  -8   0  11   -0.21    0.63
   7   0 -11   96.90    2.50
  -7   0  11  101.57    2.60
  -6   0  11   -0.81    0.58
   6   0 -11   -0.39    0.53
  -5   0  11    5.91    0.71
   5   0 -11    4.74    0.73
  -5   0  11    5.29    0.77
   4   0 -11    0.26    0.53
  -4   0  11    0.09    0.51
  -4   0  11   -0.09    0.54
   3   0 -11   63.25    1.90
  -3   0  11   60.12    1.88
  -3   0  11   65.96    1.86
  -2   0  11   -0.25    0.54
  -2   0  11   -0.15    0.53
   2   0 -11   -0.59    0.51
   1   0 -11    5.15    0.72
  -1   0  11    6.03    0.73
  -1   0  11    3.79    0.72
   0   0  11   -0.85    0.52
   1   0  11   19.76    1.20
   2   0  11    0.11    0.62
   3   0  11   -0.02    0.61
   4   0  11    0.04    0.66
   5   0  11   10.94    0.97
  11  -1 -11   -0.65    0.64
  11   1 -11   -0.25    0.69
 -11   1  11    0.37    0.78
 -10  -1  11    9.18    0.98
  10  -1 -11   10.68    0.94
  10   1 -11   10.00    0.93
 -10   1  11   11.64    1.08
  -9  -1  11    0.20    0.66
   9  -1 -11   -1.02    0.62
  -9   1  11   -0.01    0.64
   9   1 -11   -0.11    0.62
   8  -1 -11   -0.12    0.62
  -8  -1  11    0.14    0.66
  -8   1  11   -0.32    0.65
   8   1 -11   -0.35    0.57
  -7  -1  11   -0.33    0.60
   7  -1 -11   -0.14    0.56
   7   1 -11    0.80    0.66
  -7   1  11   -0.59    0.59
   6  -1 -11   44.77    1.59
  -6  -1  11   42.87    1.55
  -6   1  11   42.07    1.57
   6   1 -11   45.37    1.65
  -5  -1  11    0.61    0.52
  -5  -1  11   -0.99    0.57
   5  -1 -11    1.36    0.62
   5   1 -11    0.17    0.59
  -5   1  11    0.72    0.57
  -5   1  11    0.31    0.56
  -4  -1  11    0.79    0.55
  -4  -1  11   -0.46    0.52
   4  -1 -11    0.05    0.57
   4   1 -11    0.33    0.54
  -4   1  11   -0.34    0.52
  -4   1  11    0.15    0.53
   3  -1 -11    0.35    0.54
  -3  -1  11    1.08    0.57
  -3  -1  11    0.04    0.53
  -3   1  11    0.41    0.56
  -3   1  11   -0.23    0.50
   3   1 -11   -0.16    0.52
  -2  -1  11   55.31    1.74
  -2  -1  11   58.90    1.82
   2  -1 -11   55.76    1.77
  -2   1  11   52.78    1.76
   2   1 -11   58.35    1.88
  -2   1  11   52.28    1.68
  -1  -1  11    1.47    0.60
  -1  -1  11   -0.08    0.52
   1  -1 -11    1.10    0.57
  -1   1  11    1.85    0.62
  -1   1  11    1.36    0.60
   1   1 -11    0.98    0.62
   0  -1  11    0.18    0.54
   0   1  11    0.49    0.59
   0   1  11    1.01    0.62
   1  -1  11   -0.49    0.57
   1   1  11   -0.80    0.52
   2  -1  11   54.90    1.81
   2   1  11   57.14    1.81
   3  -1  11    1.33    0.66
   3   1  11    1.00    0.68
   4  -1  11    1.76    0.72
   4   1  11    1.08    0.71
   5  -1  11   -0.15    0.65
   5   1  11    1.04    0.70
  11  -2 -11   34.20    1.47
  11   2 -11   32.92    1.46
 -11   2  11   31.74    1.62
  10  -2 -11    0.06    0.66
 -10   2  11    0.10    0.71
  10   2 -11   -0.61    0.64
  -9  -2  11    2.36    0.73
   9  -2 -11    1.14    0.66
  -9   2  11    2.65    0.81
   9   2 -11    2.57    0.74
   8  -2 -11    5.40    0.81
  -8  -2  11    5.98    0.81
   8   2 -11    4.89    0.80
  -8   2  11    4.00    0.78
  -7  -2  11   50.55    1.73
   7  -2 -11   52.06    1.71
  -7   2  11   52.21    1.74
   7   2 -11   49.80    1.71
  -6  -2  11    0.68    0.58
   6  -2 -11    0.07    0.57
   6   2 -11    1.03    0.66
  -6   2  11    0.35    0.65
  -5  -2  11    4.15    0.74
  -5  -2  11    6.87    0.77
   5  -2 -11    5.14    0.77
  -5   2  11    4.94    0.72
   5   2 -11    4.65    0.75
  -5   2  11    5.50    0.78
  -4  -2  11    0.59    0.56
   4  -2 -11    0.97    0.62
  -4  -2  11    0.61    0.54
  -4   2  11    1.34    0.55
  -4   2  11    0.09    0.57
   4   2 -11   -0.21    0.55
  -3  -2  11   70.38    1.99
  -3  -2  11   69.17    2.02
   3  -2 -11   66.99    1.98
  -3   2  11   66.65    2.03
   3   2 -11   69.52    2.10
  -3   2  11   70.03    1.95
  -2  -2  11    0.03    0.56
  -2  -2  11    0.51    0.58
   2  -2 -11    0.73    0.60
  -2   2  11    0.45    0.62
   2   2 -11    0.19    0.60
  -2   2  11    0.22    0.53
  -1  -2  11   -0.02    0.53
   1  -2 -11   -0.23    0.57
   1   2 -11    0.15    0.59
  -1   2  11   -0.47    0.49
  -1   2  11   -0.15    0.60
   0  -2  11    4.11    0.69
   0   2  11    2.58    0.67
   0   2  11    3.42    0.68
   1  -2  11   26.27    1.32
   1   2  11   24.77    1.21
   2  -2  11   -0.56    0.62
   2   2  11   -0.35    0.60
   3  -2  11    2.67    0.71
   3   2  11    1.12    0.67
   4  -2  11    0.39    0.69
   4   2  11    1.36    0.70
   5  -2  11    7.92    0.87
   5   2  11    8.38    0.93
  10  -3 -11   10.66    0.93
  10   3 -11   10.29    0.96
 -10   3  11    8.26    1.03
   9  -3 -11    1.36    0.68
  -9  -3  11    0.19    0.64
  -9   3  11    0.16    0.73
   9   3 -11    0.01    0.69
  -8  -3  11   -0.02    0.61
   8  -3 -11    0.67    0.67
   8   3 -11    0.49    0.66
  -8   3  11   -0.15    0.69
   7  -3 -11    1.16    0.66
  -7  -3  11    0.22    0.62
  -7   3  11    0.70    0.63
   7   3 -11    0.19    0.65
   6  -3 -11   36.21    1.46
  -6  -3  11   36.73    1.40
  -6   3  11   36.37    1.52
   6   3 -11   38.29    1.52
  -5  -3  11    0.33    0.56
   5  -3 -11   -0.69    0.57
  -5  -3  11   -0.17    0.53
  -5   3  11   -0.01    0.57
  -5   3  11    0.51    0.62
   5   3 -11    0.08    0.60
   4  -3 -11    1.01    0.58
  -4  -3  11    0.89    0.62
  -4  -3  11    0.34    0.54
  -4   3  11    0.47    0.63
  -4   3  11    0.52    0.54
   4   3 -11   -0.23    0.57
   3  -3 -11    1.21    0.62
  -3  -3  11    0.53    0.54
  -3  -3  11    1.63    0.61
  -3   3  11    1.40    0.56
   3   3 -11   -0.26    0.61
  -3   3  11   -0.11    0.59
   2  -3 -11   51.93    1.73
  -2  -3  11   52.07    1.66
  -2  -3  11   51.32    1.73
  -2   3  11   51.33    1.65
   2   3 -11   50.86    1.86
  -2   3  11   52.13    1.81
   1  -3 -11    0.67    0.59
  -1  -3  11    0.36    0.59
   1   3 -11    0.72    0.65
  -1   3  11    0.95    0.61
  -1   3  11    0.69    0.59
   0  -3  11    4.58    0.74
   0   3  11    3.70    0.75
   0   3  11    2.04    0.61
   1  -3  11    2.82    0.72
   1   3  11    3.22    0.70
   1   3  11    3.58    0.72
   2  -3  11   44.95    1.65
   2   3  11   45.81    1.65
   3  -3  11    1.30    0.69
   3   3  11    1.15    0.68
   4  -3  11   -0.18    0.63
   4   3  11   -0.91    0.64
   5  -3  11    0.18    0.66
   5   3  11    0.54    0.75
  10  -4 -11    1.63    0.68
  10   4 -11    1.30    0.76
 -10   4  11    0.77    0.82
   9  -4 -11    1.50    0.72
  -9   4  11    2.62    0.84
   9   4 -11    0.76    0.73
   8  -4 -11    1.47    0.70
  -8  -4  11    1.50    0.66
   8   4 -11    0.73    0.66
  -8   4  11    0.64    0.73
  -7  -4  11   49.56    1.65
   7  -4 -11   47.79    1.67
  -7   4  11   44.81    1.70
   7   4 -11   45.02    1.73
   6  -4 -11    5.83    0.78
  -6  -4  11    6.11    0.78
   6   4 -11    5.14    0.80
  -6   4  11    4.94    0.78
  -5  -4  11    3.62    0.75
   5  -4 -11    4.57    0.73
  -5  -4  11    3.44    0.70
  -5   4  11    3.67    0.74
  -5   4  11    3.34    0.66
   5   4 -11    3.72    0.74
  -4  -4  11    2.57    0.63
  -4  -4  11    4.33    0.77
   4  -4 -11    3.32    0.68
   4   4 -11    2.33    0.71
  -4   4  11    3.71    0.66
  -4   4  11    3.15    0.77
  -3  -4  11   43.99    1.63
  -3  -4  11   44.69    1.58
   3  -4 -11   44.64    1.62
  -3   4  11   41.44    1.62
   3   4 -11   44.78    1.68
  -3   4  11   44.86    1.56
  -2  -4  11    0.05    0.59
   2  -4 -11   -0.64    0.60
  -2   4  11    0.60    0.66
   2   4 -11   -0.11    0.63
  -2   4  11    0.68    0.58
   1  -4 -11    0.01    0.62
  -1  -4  11   -0.38    0.57
  -1   4  11    0.08    0.61
  -1   4  11    0.29    0.55
   1   4 -11    0.10    0.59
   0  -4  11    2.98    0.70
   0   4  11    2.25    0.71
   0   4  11    2.08    0.67
   1  -4  11   32.86    1.47
   1   4  11   31.78    1.39
   1   4  11   33.29    1.38
   2  -4  11    0.01    0.64
   2   4  11    0.11    0.63
   3  -4  11    1.42    0.69
   3   4  11    1.00    0.70
   4  -4  11   -0.83    0.62
   4   4  11   -0.81    0.66
   5  -4  11    6.25    0.85
   5   4  11    9.95    1.02
  10  -5 -11    4.30    0.81
  10   5 -11    5.35    0.87
 -10   5  11    3.99    0.96
   9  -5 -11   -0.94    0.65
   9   5 -11    0.17    0.73
  -9   5  11    0.54    0.79
   8  -5 -11    0.22    0.68
  -8   5  11   -0.36    0.69
   8   5 -11   -0.31    0.68
  -7  -5  11    1.01    0.62
   7  -5 -11    0.62    0.63
   7   5 -11    1.39    0.75
  -7   5  11    0.56    0.67
   6  -5 -11   39.96    1.54
  -6  -5  11   39.05    1.48
  -6   5  11   37.62    1.57
   6   5 -11   37.45    1.65
  -5  -5  11    3.03    0.71
  -5  -5  11    1.90    0.65
   5  -5 -11    1.65    0.67
  -5   5  11    2.13    0.70
   5   5 -11    1.64    0.74
   4  -5 -11    0.61    0.63
  -4  -5  11    0.88    0.63
  -4   5  11    0.17    0.60
   4   5 -11    0.58    0.65
  -4   5  11    0.24    0.65
  -3  -5  11   -1.17    0.61
   3  -5 -11    0.80    0.63
   3   5 -11   -0.31    0.67
  -3   5  11    1.27    0.68
  -3   5  11   -0.13    0.59
  -2  -5  11   53.81    1.85
   2  -5 -11   59.06    1.90
  -2   5  11   57.93    1.95
  -2   5  11   54.91    1.85
   2   5 -11   62.12    2.06
   1  -5 -11    3.67    0.77
  -1  -5  11    1.17    0.65
   1   5 -11    0.65    0.63
  -1   5  11    1.71    0.64
  -1   5  11    1.07    0.70
   0  -5  11    0.51    0.64
   0   5  11   -0.96    0.53
   0   5  11   -0.50    0.61
   1  -5  11    3.63    0.76
   1   5  11    3.16    0.70
   1   5  11    4.89    0.75
   2  -5  11   23.39    1.31
   2   5  11   24.05    1.30
   3  -5  11   -0.15    0.65
   3   5  11   -0.12    0.68
   4  -5  11    0.04    0.66
   4   5  11    0.73    0.77
  10  -6 -11    1.12    0.75
  10   6 -11    1.17    0.80
 -10   6  11    0.51    0.81
   9  -6 -11    2.78    0.81
  -9   6  11    4.25    0.91
   9   6 -11    4.17    0.86
   8  -6 -11    4.14    0.81
   8   6 -11    3.14    0.82
  -8   6  11    3.93    0.91
   7  -6 -11   45.01    1.71
   7   6 -11   46.49    1.80
  -7   6  11   43.27    1.74
   6  -6 -11    4.13    0.78
  -6   6  11    3.34    0.80
   6   6 -11    3.33    0.84
   5  -6 -11   -0.18    0.65
  -5  -6  11    0.16    0.63
   5   6 -11    0.37    0.70
  -5   6  11   -0.39    0.70
  -4  -6  11    1.59    0.69
   4  -6 -11    1.90    0.68
  -4   6  11    2.81    0.72
   4   6 -11    1.80    0.80
  -4   6  11    2.15    0.75
  -3  -6  11   46.65    1.73
   3  -6 -11   43.98    1.68
  -3   6  11   44.37    1.77
   3   6 -11   43.08    1.74
  -3   6  11   45.59    1.71
  -2  -6  11    1.00    0.68
   2  -6 -11    2.87    0.70
   2   6 -11    1.22    0.73
  -2   6  11    0.93    0.65
  -2   6  11    1.33    0.69
   1  -6 -11    0.98    0.70
  -1  -6  11    0.58    0.65
  -1   6  11   -0.43    0.59
   1   6 -11    0.88    0.72
  -1   6  11    0.35    0.70
   0  -6  11   -0.16    0.64
   0   6  11    0.51    0.66
   0   6  11   -0.16    0.64
   1  -6  11   14.62    1.13
   1   6  11   14.55    1.10
   1   6  11   15.74    1.06
   2  -6  11    2.41    0.77
   2   6  11    1.88    0.69
   3  -6  11    1.30    0.72
   3   6  11    1.33    0.75
   4  -6  11    1.09    0.74
   4   6  11    1.05    0.79
   9  -7 -11    0.66    0.76
  -9   7  11   -0.53    0.80
   9   7 -11    0.58    0.79
   8  -7 -11    1.03    0.75
  -8   7  11    0.59    0.82
   8   7 -11   -0.32    0.71
   7  -7 -11    1.08    0.68
  -7   7  11    0.50    0.75
   7   7 -11    0.81    0.76
   6  -7 -11   13.46    1.14
  -6   7  11   13.87    1.15
   6   7 -11   13.65    1.15
  -5  -7  11    3.00    0.79
   5  -7 -11    1.64    0.74
  -5   7  11    2.21    0.78
   5   7 -11    0.83    0.73
  -4  -7  11    0.00    0.67
   4  -7 -11    0.05    0.68
  -4   7  11   -0.12    0.59
  -4   7  11   -0.16    0.67
   4   7 -11   -0.28    0.68
  -3  -7  11    1.08    0.73
   3  -7 -11    1.54    0.70
  -3   7  11    1.44    0.75
  -3   7  11    2.60    0.70
   3   7 -11    2.22    0.77
   2  -7 -11   28.29    1.55
  -2  -7  11   28.41    1.56
  -2   7  11   27.79    1.47
  -2   7  11   26.81    1.49
   2   7 -11   24.10    1.46
   1  -7 -11    0.69    0.66
  -1  -7  11    1.88    0.76
  -1   7  11    0.52    0.63
  -1   7  11    0.74    0.72
   0  -7  11   -1.37    0.66
   0   7  11   -0.51    0.67
   0   7  11    0.57    0.68
   1  -7  11    1.57    0.70
   1   7  11    0.47    0.69
   1   7  11    0.87    0.64
   2  -7  11   32.64    1.53
   2   7  11   32.21    1.53
   3  -7  11    3.30    0.80
   3   7  11    2.73    0.84
   8  -8 -11    2.00    0.82
  -8   8  11    1.72    0.91
   8   8 -11    3.98    0.89
   7  -8 -11   18.58    1.26
  -7   8  11   19.57    1.37
   7   8 -11   21.71    1.42
   6  -8 -11    2.13    0.74
   6   8 -11    4.44    0.92
  -6   8  11    2.98    0.90
   5  -8 -11    0.26    0.70
  -5  -8  11    0.80    0.73
   5   8 -11    0.25    0.75
  -5   8  11    0.26    0.80
  -4  -8  11    3.99    0.89
   4  -8 -11    4.84    0.84
   4   8 -11    3.34    0.85
  -4   8  11    3.49    0.78
  -4   8  11    2.79    0.87
   3  -8 -11   26.28    1.52
  -3  -8  11   21.39    1.42
   3   8 -11   24.70    1.49
  -3   8  11   24.44    1.46
  -3   8  11   23.86    1.47
   2  -8 -11    2.44    0.76
  -2  -8  11    2.04    0.77
  -2   8  11    2.63    0.75
  -2   8  11    3.03    0.84
   2   8 -11    2.51    0.79
   1  -8 -11    0.81    0.68
  -1  -8  11    0.02    0.75
  -1   8  11   -0.08    0.68
  -1   8  11   -0.25    0.71
   0  -8  11   -0.30    0.66
   0   8  11    0.46    0.68
   0   8  11    0.14    0.68
   1  -8  11   11.92    1.08
   1   8  11   10.34    1.05
   2  -8  11   -0.91    0.71
   2   8  11    0.58    0.69
   3  -8  11    5.98    0.91
   3   8  11    4.52    0.95
   8  -9 -11    1.16    0.81
  -8   9  11    0.34    0.91
   8   9 -11   -0.08    0.82
   7  -9 -11    0.99    0.77
   7   9 -11    0.17    0.81
  -7   9  11   -0.22    0.80
   6  -9 -11   11.58    1.08
   6   9 -11   13.81    1.24
  -6   9  11   15.61    1.28
   5  -9 -11    0.78    0.71
  -5   9  11    1.64    0.81
   5   9 -11    0.09    0.78
  -4  -9  11   -1.10    0.69
   4  -9 -11    0.65    0.73
   4   9 -11   -0.15    0.76
  -4   9  11   -0.35    0.65
  -4   9  11   -0.04    0.79
   3  -9 -11   -0.17    0.74
  -3  -9  11   -0.23    0.73
  -3   9  11    1.03    0.71
   3   9 -11   -0.24    0.74
  -3   9  11   -0.32    0.78
   2  -9 -11   25.21    1.49
  -2  -9  11   25.06    1.46
  -2   9  11   23.08    1.40
   2   9 -11   26.48    1.53
  -2   9  11   22.26    1.47
  -1  -9  11    2.40    0.81
   1  -9 -11    2.60    0.82
  -1   9  11    2.04    0.80
  -1   9  11    2.14    0.79
   0  -9  11   -0.37    0.70
   0   9  11   -0.96    0.67
   1  -9  11    3.81    0.87
   1   9  11    3.93    0.85
   2  -9  11    8.32    1.01
   2   9  11    7.25    0.98
   7 -10 -11   14.44    1.16
  -7  10  11   13.78    1.30
   7  10 -11   11.60    1.18
   6 -10 -11    5.76    0.96
  -6  10  11    5.87    1.10
   6  10 -11    5.58    1.03
   5 -10 -11    0.42    0.74
  -5  10  11    0.24    0.86
   5  10 -11   -0.90    0.83
   4 -10 -11    3.55    0.87
  -4 -10  11    2.23    0.84
   4  10 -11    2.28    0.92
  -4  10  11    1.24    0.87
  -3 -10  11    9.43    1.13
   3 -10 -11    9.44    1.10
  -3  10  11   10.09    1.16
  -3  10  11    8.71    1.02
   3  10 -11    9.76    1.11
  -2 -10  11   -1.48    0.77
   2 -10 -11   -0.26    0.77
  -2  10  11    0.45    0.80
   2  10 -11    0.95    0.81
  -2  10  11    0.75    0.74
  -1 -10  11    0.72    0.82
   1 -10 -11    0.78    0.79
  -1  10  11    0.03    0.79
   0 -10  11    0.64    0.75
   0  10  11    1.08    0.76
   1 -10  11   13.81    1.19
   1  10  11   13.20    1.20
   5 -11 -11    2.63    0.90
   5  11 -11    2.08    0.92
  -5  11  11    4.42    1.05
  -4 -11  11   -0.55    0.77
   4 -11 -11    0.22    0.76
  -4  11  11   -0.10    0.85
   4  11 -11   -0.99    0.81
  -3 -11  11    1.29    0.85
   3 -11 -11    2.83    0.91
   3  11 -11    1.85    0.93
  -3  11  11    1.44    0.85
  -3  11  11    0.81    0.91
   2 -11 -11   17.82    1.36
  -2 -11  11   18.08    1.36
  -2  11  11   18.69    1.35
  -1 -11  11    1.37    0.84
  -1  11  11    1.96    0.90
 -10   0  12   31.13    1.56
  10   0 -12   31.77    1.47
  -9   0  12   -0.44    0.66
   9   0 -12   -0.51    0.67
  -8   0  12    0.68    0.73
   8   0 -12    0.19    0.65
  -7   0  12    0.18    0.64
   7   0 -12   -0.28    0.65
  -6   0  12   46.93    1.70
   6   0 -12   46.94    1.71
  -5   0  12   -0.31    0.58
  -5   0  12    0.07    0.66
   5   0 -12    0.08    0.60
   4   0 -12   13.27    1.05
  -4   0  12   11.96    1.02
  -4   0  12   11.87    0.95
   3   0 -12   -0.11    0.66
  -3   0  12    0.58    0.63
  -3   0  12   -0.33    0.60
  -2   0  12   88.60    2.38
  -2   0  12   88.24    2.47
   2   0 -12   91.28    2.52
  -1   0  12   -0.79    0.63
  -1   0  12   -1.15    0.55
   1   0 -12    0.98    0.65
   0   0  12    7.06    0.88
   1   0  12   -0.43    0.59
   2   0  12   26.87    1.31
   3   0  12    0.66    0.71
   4   0  12    0.89    0.73
 -10  -1  12    0.63    0.76
  10  -1 -12   -0.22    0.73
  10   1 -12    0.04    0.70
 -10   1  12    0.63    0.82
  -9  -1  12    0.36    0.72
   9  -1 -12    0.65    0.69
  -9   1  12   -1.24    0.72
   9   1 -12   -0.29    0.68
  -8  -1  12    1.89    0.77
   8  -1 -12    1.98    0.76
  -8   1  12    1.91    0.78
   8   1 -12    1.59    0.77
   7  -1 -12    8.07    0.89
  -7  -1  12   12.05    1.05
   7   1 -12    9.71    0.96
  -7   1  12   11.88    1.07
   6  -1 -12   -0.09    0.66
  -6  -1  12    0.14    0.63
   6   1 -12    0.62    0.65
  -6   1  12    0.40    0.66
  -5  -1  12    7.40    0.88
   5  -1 -12    7.36    0.87
  -5  -1  12    8.24    0.87
   5   1 -12    5.96    0.83
  -5   1  12    8.96    0.96
  -5   1  12    7.99    0.89
  -4  -1  12    0.99    0.63
  -4  -1  12    0.61    0.62
   4  -1 -12    0.41    0.63
  -4   1  12    1.29    0.67
  -4   1  12    0.07    0.57
   4   1 -12    0.70    0.69
  -3  -1  12    8.48    0.94
   3  -1 -12    6.48    0.84
  -3  -1  12    9.82    0.94
  -3   1  12    8.16    0.95
   3   1 -12    7.59    0.92
  -3   1  12    6.71    0.82
  -2  -1  12   -0.58    0.58
  -2  -1  12   -0.57    0.64
   2  -1 -12   -0.32    0.62
  -2   1  12    0.33    0.64
   2   1 -12   -0.09    0.67
  -2   1  12   -0.14    0.63
   1  -1 -12    8.85    0.92
  -1  -1  12   10.49    0.95
  -1   1  12   10.64    0.96
  -1   1  12    8.31    0.90
   1   1 -12    9.52    0.94
   0  -1  12    0.02    0.64
   0   1  12    0.25    0.64
   1  -1  12    3.85    0.76
   1   1  12    3.47    0.77
   2  -1  12   -0.27    0.67
   2   1  12    0.55    0.70
   3  -1  12   13.29    1.10
   3   1  12   14.78    1.12
   4  -1  12    0.17    0.70
   4   1  12    1.62    0.75
  10  -2 -12   19.00    1.23
 -10   2  12   22.55    1.43
  10   2 -12   21.35    1.38
   9  -2 -12   -0.15    0.68
  -9  -2  12   -0.45    0.69
  -9   2  12    1.55    0.81
   9   2 -12   -0.38    0.70
  -8  -2  12    4.01    0.82
   8  -2 -12    3.44    0.81
  -8   2  12    5.20    0.91
   8   2 -12    2.89    0.79
  -7  -2  12    0.07    0.68
   7  -2 -12   -0.26    0.66
  -7   2  12    0.37    0.73
   7   2 -12    0.64    0.66
   6  -2 -12   66.29    2.14
  -6  -2  12   69.99    2.12
  -6   2  12   70.64    2.19
   6   2 -12   68.72    2.12
  -5  -2  12    2.43    0.70
   5  -2 -12    3.19    0.78
  -5  -2  12    2.01    0.73
   5   2 -12    2.00    0.71
  -5   2  12    1.90    0.72
  -5   2  12    2.18    0.71
  -4  -2  12    6.14    0.82
   4  -2 -12    6.24    0.84
  -4  -2  12    6.89    0.86
   4   2 -12    5.97    0.84
  -4   2  12    6.22    0.90
  -4   2  12    6.58    0.84
   3  -2 -12    1.44    0.66
  -3  -2  12    1.52    0.65
  -3  -2  12    1.62    0.70
   3   2 -12   -0.14    0.66
  -3   2  12   -0.37    0.61
  -3   2  12    0.30    0.59
  -2  -2  12   69.98    2.07
  -2  -2  12   63.69    2.01
   2  -2 -12   66.78    2.07
  -2   2  12   68.80    2.10
   2   2 -12   69.20    2.12
  -2   2  12   70.91    2.11
  -1  -2  12    1.17    0.64
   1  -2 -12    2.70    0.71
  -1   2  12    1.68    0.75
  -1   2  12    1.60    0.64
   1   2 -12    1.68    0.69
   0  -2  12    0.50    0.68
   0   2  12    0.94    0.67
   0   2  12    0.13    0.64
   1  -2  12    2.17    0.74
   1   2  12    2.07    0.70
   2  -2  12   22.49    1.34
   2   2  12   22.92    1.32
   3  -2  12    1.55    0.74
   3   2  12    0.63    0.74
   4  -2  12    1.00    0.76
   4   2  12    0.61    0.76
  10  -3 -12   -0.79    0.68
 -10   3  12    1.07    0.87
  10   3 -12    0.90    0.77
  -9  -3  12    0.93    0.72
   9  -3 -12    0.37    0.70
  -9   3  12    1.64    0.79
   9   3 -12    0.43    0.74
   8  -3 -12    0.53    0.72
  -8  -3  12    1.30    0.70
   8   3 -12    1.20    0.69
  -8   3  12    0.10    0.74
   7  -3 -12   19.30    1.22
  -7  -3  12   21.19    1.30
  -7   3  12   20.63    1.34
   7   3 -12   19.44    1.29
  -6  -3  12    0.22    0.65
   6  -3 -12   -0.63    0.62
   6   3 -12    0.60    0.69
  -6   3  12    0.32    0.68
  -5  -3  12    9.41    0.93
  -5  -3  12    7.89    0.87
   5  -3 -12    7.12    0.89
   5   3 -12    7.61    0.91
  -5   3  12    6.82    0.83
  -5   3  12    7.51    0.94
  -4  -3  12    1.14    0.65
   4  -3 -12    1.54    0.72
  -4  -3  12    0.79    0.63
   4   3 -12    1.89    0.73
  -4   3  12    1.11    0.64
  -4   3  12    1.39    0.72
   3  -3 -12    8.88    0.92
  -3  -3  12    7.10    0.88
  -3  -3  12    9.69    0.95
  -3   3  12    9.73    0.98
   3   3 -12    7.64    0.93
  -3   3  12    7.64    0.84
   2  -3 -12   -0.11    0.63
  -2  -3  12   -0.28    0.68
  -2   3  12    0.43    0.61
  -2   3  12   -0.37    0.70
   2   3 -12   -0.28    0.65
   1  -3 -12   16.27    1.15
  -1  -3  12   12.63    1.08
   1   3 -12   16.20    1.20
  -1   3  12   13.71    1.13
  -1   3  12   14.33    1.07
   0  -3  12    1.15    0.67
   0   3  12    0.31    0.64
   0   3  12    0.80    0.61
   1  -3  12    2.82    0.77
   1   3  12    1.86    0.69
   2  -3  12    0.55    0.71
   2   3  12   -0.11    0.65
   3  -3  12   11.19    1.05
   3   3  12   11.42    1.06
   4  -3  12    0.29    0.70
   4   3  12    0.47    0.76
 -10   4  12   26.74    1.60
   9  -4 -12    0.53    0.77
   9   4 -12   -0.06    0.76
  -9   4  12   -0.07    0.75
  -8  -4  12    4.03    0.79
   8  -4 -12    4.56    0.88
   8   4 -12    4.59    0.88
  -8   4  12    5.50    0.91
  -7  -4  12    2.59    0.74
   7  -4 -12    2.19    0.73
   7   4 -12    3.14    0.83
  -7   4  12    1.44    0.73
   6  -4 -12   43.20    1.67
  -6  -4  12   40.56    1.61
   6   4 -12   44.94    1.74
  -6   4  12   40.15    1.68
  -5  -4  12   -0.27    0.63
   5  -4 -12    0.50    0.66
  -5  -4  12    1.43    0.69
  -5   4  12    1.16    0.77
   5   4 -12    0.56    0.74
  -5   4  12    1.49    0.66
  -4  -4  12    2.85    0.79
   4  -4 -12    1.96    0.76
  -4  -4  12    2.51    0.70
  -4   4  12    2.47    0.78
   4   4 -12    1.76    0.74
  -4   4  12    2.58    0.71
   3  -4 -12    3.65    0.77
  -3  -4  12    3.89    0.81
  -3   4  12    4.13    0.75
   3   4 -12    4.31    0.84
  -3   4  12    5.73    0.88
  -2  -4  12   56.45    1.92
   2  -4 -12   55.54    1.92
  -2   4  12   55.06    1.83
  -2   4  12   55.10    1.93
   2   4 -12   58.44    2.09
  -1  -4  12    1.09    0.70
   1  -4 -12    1.70    0.73
  -1   4  12    1.97    0.73
  -1   4  12    1.36    0.70
   0  -4  12    0.80    0.73
   0   4  12    1.14    0.69
   0   4  12   -0.02    0.70
   1  -4  12    1.08    0.68
   1   4  12    2.00    0.71
   2  -4  12   21.28    1.36
   2   4  12   24.93    1.37
   3  -4  12    0.67    0.73
   3   4  12    2.09    0.79
   9  -5 -12    0.96    0.77
  -9   5  12    1.48    0.85
   9   5 -12    0.70    0.77
   8  -5 -12    1.69    0.77
   8   5 -12    2.45    0.84
  -8   5  12    1.21    0.82
  -7  -5  12   11.24    0.98
   7  -5 -12   12.33    1.10
  -7   5  12   10.25    1.10
   7   5 -12   11.16    1.11
  -6  -5  12   -0.14    0.66
   6  -5 -12    0.21    0.72
  -6   5  12    0.13    0.76
   6   5 -12   -0.15    0.72
  -5  -5  12    2.96    0.75
  -5  -5  12    0.32    0.70
   5  -5 -12    2.04    0.78
  -5   5  12    1.67    0.78
   5   5 -12    2.50    0.83
  -4  -5  12   -0.51    0.64
   4  -5 -12   -1.21    0.62
  -4   5  12    0.21    0.66
   4   5 -12    0.36    0.76
  -4   5  12   -0.69    0.73
  -3  -5  12    7.80    0.98
   3  -5 -12    6.41    0.89
  -3   5  12    6.34    0.85
   3   5 -12    8.56    1.03
  -3   5  12    8.51    1.04
  -2  -5  12   -0.52    0.65
   2  -5 -12    0.60    0.68
   2   5 -12    0.99    0.72
  -2   5  12    0.90    0.78
  -2   5  12    0.92    0.70
   1  -5 -12    8.18    0.95
  -1  -5  12    8.30    0.99
  -1   5  12    6.08    0.94
  -1   5  12    6.77    0.84
   0  -5  12   -0.79    0.69
   0   5  12   -0.17    0.66
   0   5  12   -0.40    0.67
   1  -5  12    0.73    0.73
   1   5  12    0.59    0.73
   2  -5  12    0.21    0.74
   2   5  12    0.77    0.72
   3  -5  12   14.49    1.17
   3   5  12   13.50    1.16
   9  -6 -12    1.89    0.82
   9   6 -12    0.79    0.80
  -9   6  12   -0.03    0.87
   8  -6 -12    1.92    0.80
  -8   6  12    0.59    0.78
   8   6 -12    1.85    0.78
   7  -6 -12   -0.39    0.73
  -7   6  12    1.26    0.80
   7   6 -12   -0.08    0.76
   6  -6 -12   34.90    1.64
  -6   6  12   37.04    1.63
   6   6 -12   33.81    1.62
   5  -6 -12    3.31    0.81
  -5  -6  12    1.05    0.75
  -5   6  12    0.57    0.81
   5   6 -12    1.95    0.86
   4  -6 -12    3.65    0.86
  -4  -6  12    1.98    0.77
   4   6 -12    4.41    0.94
  -4   6  12    2.41    0.83
  -4   6  12    2.87    0.76
   3  -6 -12   -0.24    0.69
  -3  -6  12    1.19    0.81
  -3   6  12    0.79    0.81
   3   6 -12    2.09    0.81
  -3   6  12   -0.22    0.63
  -2  -6  12   35.02    1.69
   2  -6 -12   35.00    1.62
  -2   6  12   33.66    1.52
   2   6 -12   32.58    1.66
  -2   6  12   31.66    1.56
   1  -6 -12    3.72    0.81
  -1  -6  12    3.16    0.84
  -1   6  12    1.62    0.76
  -1   6  12    3.58    0.87
   0  -6  12    2.65    0.79
   0   6  12    1.93    0.78
   0   6  12    3.71    0.84
   1  -6  12    1.74    0.79
   1   6  12    1.47    0.76
   1   6  12    1.89    0.73
   2  -6  12   18.62    1.24
   2   6  12   19.89    1.32
   3  -6  12   -0.28    0.73
   3   6  12    0.72    0.79
   8  -7 -12    0.43    0.78
  -8   7  12    0.54    0.81
   8   7 -12   -0.80    0.78
   7  -7 -12    4.57    0.92
   7   7 -12    3.86    0.89
  -7   7  12    4.14    0.96
   6  -7 -12    0.00    0.77
   6   7 -12   -0.17    0.82
  -6   7  12   -1.19    0.71
  -5  -7  12    3.23    0.88
   5  -7 -12    4.99    0.89
   5   7 -12    4.84    1.00
  -5   7  12    4.40    0.95
   4  -7 -12   -0.75    0.73
  -4  -7  12   -0.38    0.72
  -4   7  12    0.89    0.78
  -4   7  12   -0.04    0.66
   4   7 -12   -0.13    0.81
  -3  -7  12    4.67    0.96
   3  -7 -12    4.21    0.86
  -3   7  12    3.32    0.83
  -3   7  12    3.33    0.93
   3   7 -12    2.77    0.86
   2  -7 -12   -0.39    0.70
  -2  -7  12   -0.35    0.78
   2   7 -12   -0.32    0.72
  -2   7  12    0.74    0.71
  -2   7  12   -1.19    0.70
  -1  -7  12   13.69    1.18
   1  -7 -12   15.51    1.22
  -1   7  12   13.77    1.22
  -1   7  12   14.66    1.19
   0  -7  12   -0.22    0.76
   0   7  12   -0.56    0.72
   0   7  12    0.49    0.74
   1  -7  12    4.84    0.88
   1   7  12    2.76    0.86
   2  -7  12   -1.14    0.71
   2   7  12    0.81    0.73
   7  -8 -12    1.43    0.77
   7   8 -12    2.30    0.92
  -7   8  12    1.59    0.93
   6  -8 -12   30.16    1.56
  -6   8  12   37.05    1.79
   6   8 -12   34.17    1.65
   5  -8 -12    5.60    0.99
   5   8 -12    3.85    0.91
  -5   8  12    6.14    1.01
   4  -8 -12    0.15    0.73
  -4  -8  12   -0.79    0.81
  -4   8  12   -0.29    0.83
   4   8 -12    0.41    0.84
  -4   8  12    0.90    0.76
  -3  -8  12    4.62    0.98
   3  -8 -12    5.10    0.92
  -3   8  12    3.78    0.85
   3   8 -12    6.15    1.02
  -3   8  12    4.07    0.96
  -2  -8  12   24.39    1.56
   2  -8 -12   25.67    1.50
  -2   8  12   22.62    1.52
   2   8 -12   25.06    1.58
  -2   8  12   25.24    1.55
  -1  -8  12    2.34    0.89
  -1   8  12    2.39    0.85
  -1   8  12    3.74    0.91
   0  -8  12    0.10    0.80
   0   8  12    0.27    0.71
   1  -8  12    1.19    0.77
   1   8  12    1.02    0.81
   6  -9 -12   -0.29    0.79
   6   9 -12   -0.55    0.85
  -6   9  12   -0.48    0.88
   5  -9 -12    3.10    0.86
   5   9 -12    3.30    0.99
  -5   9  12    4.00    0.97
  -4  -9  12    0.32    0.83
   4  -9 -12    0.91    0.83
  -4   9  12    1.17    0.91
   4   9 -12    0.26    0.83
  -3  -9  12    3.53    0.93
   3  -9 -12    5.61    0.98
  -3   9  12    4.44    0.97
  -3   9  12    5.49    1.06
   3   9 -12    6.27    1.08
  -2  -9  12   -0.51    0.81
   2  -9 -12   -0.14    0.74
  -2   9  12   -0.13    0.76
  -2   9  12   -1.03    0.79
  -1  -9  12    4.56    1.00
  -1   9  12    6.07    1.00
   0  -9  12    1.13    0.80
   0   9  12   -0.43    0.80
   5 -10 -12    1.42    0.87
   5  10 -12    2.21    0.94
  -5  10  12    1.19    0.94
   4 -10 -12    1.05    0.88
  -4 -10  12   -1.54    0.84
  -4  10  12   -1.39    0.86
   4  10 -12    0.52    0.94
  -3 -10  12    2.52    0.98
   3 -10 -12    3.47    0.96
  -3  10  12    4.47    1.05
   3  10 -12    4.96    1.02
  -3  10  12    5.89    1.02
   2 -10 -12   15.10    1.33
  -2 -10  12   16.52    1.35
  -2  10  12   15.23    1.35
  -2  10  12   16.29    1.28
  -1 -10  12    3.60    0.94
  -1  10  12    4.35    1.00
  -9   0  13   11.85    1.14
   9   0 -13   10.50    1.09
   8   0 -13    0.26    0.69
  -8   0  13    0.44    0.73
  -7   0  13   -0.87    0.67
   7   0 -13   -0.04    0.68
   6   0 -13   -0.47    0.75
  -6   0  13   -0.20    0.68
   5   0 -13   26.48    1.45
  -5   0  13   28.23    1.42
  -5   0  13   29.57    1.46
  -4   0  13    0.09    0.70
   4   0 -13    1.21    0.71
  -4   0  13    0.10    0.66
   3   0 -13    0.07    0.66
  -3   0  13   -0.74    0.66
  -3   0  13   -0.10    0.65
   2   0 -13    0.09    0.71
  -2   0  13    0.38    0.68
  -2   0  13   -0.90    0.64
  -1   0  13   41.85    1.74
   0   0  13    0.26    0.66
   1   0  13    0.40    0.73
   2   0  13   -0.06    0.74
   3   0  13   17.17    1.28
  -9  -1  13   -0.11    0.77
   9  -1 -13    0.23    0.78
   9   1 -13    0.42    0.78
  -9   1  13   -0.50    0.79
   8  -1 -13    5.93    0.92
  -8  -1  13    7.63    1.00
   8   1 -13    6.44    0.94
  -8   1  13    7.37    1.01
  -7  -1  13    4.56    0.90
   7  -1 -13    6.42    0.93
  -7   1  13    6.09    0.97
   7   1 -13    6.02    0.90
  -6  -1  13   49.52    1.86
   6  -1 -13   43.69    1.84
  -6   1  13   49.13    1.87
   6   1 -13   50.82    1.93
  -5  -1  13   -0.25    0.66
   5  -1 -13   -0.40    0.71
  -5  -1  13   -0.06    0.66
   5   1 -13    0.30    0.75
  -5   1  13   -0.33    0.64
  -5   1  13   -1.21    0.72
  -4  -1  13    0.04    0.67
  -4  -1  13    0.09    0.70
   4  -1 -13   -0.81    0.64
  -4   1  13    1.14    0.75
  -4   1  13   -0.09    0.69
   4   1 -13    0.29    0.73
   3  -1 -13    1.00    0.76
  -3  -1  13    0.00    0.65
  -3  -1  13    0.80    0.73
  -3   1  13    0.04    0.63
   3   1 -13    1.46    0.76
  -3   1  13    2.04    0.77
  -2  -1  13   20.59    1.26
  -2  -1  13   23.20    1.43
   2  -1 -13   21.79    1.35
  -2   1  13   19.96    1.27
  -2   1  13   19.48    1.28
   2   1 -13   22.29    1.41
  -1  -1  13   -0.04    0.71
  -1   1  13    0.95    0.77
  -1   1  13    1.12    0.74
   0  -1  13    0.71    0.69
   0   1  13    0.83    0.68
   1  -1  13    0.69    0.69
   1   1  13   -0.16    0.73
   2  -1  13   11.34    1.11
   2   1  13   14.72    1.18
   3  -1  13    0.24    0.82
   3   1  13   -0.16    0.77
  -9  -2  13   15.93    1.20
   9  -2 -13   14.44    1.18
  -9   2  13   16.39    1.31
   9   2 -13   15.51    1.23
   8  -2 -13    0.09    0.73
  -8  -2  13   -0.24    0.74
  -8   2  13   -0.08    0.79
   8   2 -13   -0.13    0.69
  -7  -2  13   -0.69    0.71
   7  -2 -13    0.83    0.75
  -7   2  13   -0.76    0.68
   7   2 -13    0.14    0.76
  -6  -2  13    0.34    0.73
   6  -2 -13   -0.28    0.70
   6   2 -13    0.07    0.72
  -6   2  13   -0.36    0.74
   5  -2 -13   16.33    1.23
  -5  -2  13   17.63    1.21
  -5  -2  13   18.88    1.28
  -5   2  13   20.08    1.28
   5   2 -13   16.11    1.25
  -5   2  13   19.20    1.33
  -4  -2  13    0.18    0.68
   4  -2 -13    0.49    0.69
  -4  -2  13    0.11    0.72
  -4   2  13    0.38    0.68
   4   2 -13   -0.38    0.67
  -4   2  13    0.24    0.73
  -3  -2  13    0.05    0.68
  -3  -2  13   -0.69    0.65
   3  -2 -13    0.72    0.71
  -3   2  13   -0.05    0.65
  -3   2  13    1.57    0.76
   3   2 -13    1.44    0.77
   2  -2 -13   -0.94    0.66
  -2  -2  13   -0.17    0.68
  -2   2  13    0.70    0.67
   2   2 -13    0.59    0.77
  -2   2  13    0.06    0.76
  -1  -2  13   38.48    1.63
  -1   2  13   36.84    1.58
  -1   2  13   37.40    1.70
   0  -2  13   -0.13    0.72
   0   2  13   -0.15    0.66
   1  -2  13    1.30    0.77
   1   2  13    1.19    0.71
   2  -2  13    0.28    0.78
   2   2  13    0.52    0.77
   9  -3 -13    0.17    0.78
   9   3 -13    2.35    0.86
  -9   3  13    2.96    0.90
  -8  -3  13    1.83    0.77
   8  -3 -13    0.97    0.79
   8   3 -13    1.48    0.81
  -8   3  13    1.62    0.87
   7  -3 -13    0.63    0.77
  -7  -3  13    0.77    0.75
   7   3 -13    0.92    0.80
  -7   3  13    0.21    0.73
  -6  -3  13   27.63    1.48
   6  -3 -13   23.60    1.42
  -6   3  13   26.76    1.44
   6   3 -13   28.90    1.59
  -5  -3  13   -0.12    0.67
   5  -3 -13    0.41    0.73
  -5  -3  13    3.26    0.77
  -5   3  13    0.96    0.75
  -5   3  13    1.31    0.76
   5   3 -13   -0.21    0.72
   4  -3 -13   -0.07    0.69
  -4  -3  13    1.80    0.80
  -4  -3  13    0.84    0.77
   4   3 -13    1.04    0.81
  -4   3  13    0.52    0.70
  -4   3  13    0.64    0.81
   3  -3 -13   -1.35    0.63
  -3  -3  13    0.11    0.74
  -3   3  13    0.06    0.65
   3   3 -13    0.07    0.76
  -3   3  13    0.53    0.76
  -2  -3  13   27.87    1.55
   2  -3 -13   25.09    1.45
  -2   3  13   25.65    1.48
   2   3 -13   23.25    1.51
  -2   3  13   22.01    1.46
  -1  -3  13   -0.86    0.66
  -1   3  13    0.37    0.79
  -1   3  13   -0.01    0.66
   0  -3  13   -0.97    0.72
   0   3  13    0.61    0.77
   0   3  13   -0.92    0.64
   1  -3  13    0.08    0.74
   1   3  13    0.01    0.72
   2  -3  13   12.66    1.15
   2   3  13   13.13    1.16
   9  -4 -13    7.19    1.02
  -9   4  13    7.79    1.04
   9   4 -13    7.65    1.06
   8  -4 -13   -1.14    0.72
  -8  -4  13   -0.11    0.72
  -8   4  13    0.71    0.83
   8   4 -13   -1.12    0.76
   7  -4 -13   -0.03    0.76
  -7  -4  13   -0.69    0.70
   7   4 -13   -0.19    0.72
  -7   4  13    0.02    0.75
   6  -4 -13    0.71    0.79
  -6  -4  13    0.25    0.71
  -6   4  13    0.58    0.77
   6   4 -13   -0.06    0.74
  -5  -4  13   29.53    1.43
   5  -4 -13   31.25    1.65
  -5  -4  13   32.38    1.71
   5   4 -13   30.57    1.61
  -5   4  13   32.76    1.66
   4  -4 -13    0.67    0.72
  -4  -4  13    0.56    0.74
  -4   4  13    0.94    0.78
  -4   4  13   -0.10    0.71
   4   4 -13   -1.16    0.71
   3  -4 -13    0.47    0.72
  -3  -4  13    0.63    0.75
  -3   4  13    1.27    0.70
   3   4 -13    1.61    0.84
  -3   4  13   -0.10    0.80
  -2  -4  13    0.22    0.79
   2  -4 -13    0.22    0.76
  -2   4  13   -0.14    0.68
   2   4 -13    0.71    0.79
  -2   4  13    0.45    0.76
  -1  -4  13   28.45    1.58
  -1   4  13   31.72    1.63
  -1   4  13   29.31    1.46
   0  -4  13    3.09    0.86
   0   4  13    4.62    0.92
   0   4  13    5.60    0.92
   1  -4  13    1.66    0.79
   1   4  13    0.76    0.74
   2  -4  13    0.64    0.83
   2   4  13    0.31    0.79
   8  -5 -13    3.14    0.87
   8   5 -13    2.56    0.88
  -8   5  13    2.61    0.89
  -7  -5  13    0.22    0.72
   7  -5 -13    1.06    0.80
  -7   5  13    0.02    0.80
   7   5 -13   -0.33    0.81
   6  -5 -13   28.15    1.59
  -6  -5  13   32.34    1.53
  -6   5  13   28.45    1.55
   6   5 -13   30.38    1.69
   5  -5 -13    2.96    0.87
  -5  -5  13    3.56    0.87
  -5   5  13    2.14    0.89
   5   5 -13    1.46    0.88
   4  -5 -13   -0.94    0.68
  -4  -5  13    0.12    0.74
  -4   5  13    0.12    0.73
  -4   5  13   -0.51    0.81
   4   5 -13    0.31    0.74
   3  -5 -13   -0.19    0.75
  -3  -5  13    0.94    0.79
  -3   5  13    0.45    0.75
   3   5 -13   -0.57    0.73
  -3   5  13    0.07    0.83
  -2  -5  13   17.98    1.31
   2  -5 -13   20.43    1.39
   2   5 -13   18.41    1.39
  -2   5  13   16.81    1.21
  -2   5  13   17.07    1.33
  -1  -5  13   -0.96    0.78
  -1   5  13    0.94    0.84
  -1   5  13    0.23    0.69
   0  -5  13    1.19    0.78
   0   5  13    1.64    0.84
   0   5  13    0.67    0.78
   1  -5  13    2.44    0.81
   1   5  13    1.66    0.76
   2  -5  13   12.06    1.17
   2   5  13   11.05    1.12
   8  -6 -13    0.03    0.79
   8   6 -13    0.36    0.80
  -8   6  13    1.25    0.91
   7  -6 -13    1.43    0.84
   7   6 -13    0.12    0.77
  -7   6  13   -0.21    0.87
   6  -6 -13    0.32    0.80
  -6   6  13   -0.13    0.86
   6   6 -13    1.07    0.83
   5  -6 -13   17.93    1.34
  -5  -6  13   20.37    1.44
   5   6 -13   16.41    1.36
  -5   6  13   19.02    1.40
  -4  -6  13    2.63    0.92
   4  -6 -13    1.92    0.83
   4   6 -13    1.42    0.91
  -4   6  13    1.43    0.91
  -4   6  13    1.83    0.81
  -3  -6  13   -0.48    0.80
   3  -6 -13    0.73    0.79
   3   6 -13   -0.07    0.79
  -3   6  13   -0.17    0.79
  -3   6  13   -0.43    0.70
   2  -6 -13    2.51    0.84
  -2  -6  13    4.08    0.91
  -2   6  13    2.34    0.81
  -2   6  13    2.84    0.94
  -1  -6  13   17.02    1.32
  -1   6  13   18.60    1.30
  -1   6  13   22.86    1.48
   0  -6  13    0.74    0.79
   0   6  13    1.23    0.81
   0   6  13    0.88    0.75
   1  -6  13   -0.13    0.78
   1   6  13    0.95    0.82
   7  -7 -13    6.31    0.99
  -7   7  13    4.02    1.06
   7   7 -13    5.65    0.99
   6  -7 -13   16.23    1.35
   6   7 -13   18.00    1.41
  -6   7  13   19.44    1.49
   5  -7 -13    0.58    0.79
  -5   7  13    0.68    0.85
   5   7 -13    0.28    0.89
  -4  -7  13    0.49    0.82
   4  -7 -13    0.66    0.79
   4   7 -13    0.42    0.85
  -4   7  13   -0.58    0.75
  -4   7  13    1.22    0.94
  -3  -7  13   -0.01    0.79
   3  -7 -13    0.68    0.79
  -3   7  13   -0.81    0.79
  -3   7  13    0.57    0.79
   3   7 -13   -1.13    0.83
  -2  -7  13   18.28    1.43
   2  -7 -13   19.39    1.44
  -2   7  13   18.96    1.33
  -2   7  13   21.72    1.46
  -1  -7  13    0.12    0.81
  -1   7  13    1.60    0.88
  -1   7  13    0.71    0.78
   0  -7  13   -0.15    0.84
   0   7  13    1.02    0.82
   0   7  13    0.51    0.82
   6  -8 -13   -0.46    0.82
  -6   8  13   -0.18    0.95
   6   8 -13   -0.75    0.87
   5  -8 -13    6.61    1.02
   5   8 -13    7.73    1.12
  -5   8  13    9.15    1.23
  -4  -8  13   -1.68    0.85
   4  -8 -13    0.66    0.84
  -4   8  13    0.31    0.87
   4   8 -13    0.88    0.94
  -4   8  13   -0.21    0.81
   3  -8 -13    0.10    0.83
  -3  -8  13    0.95    0.85
  -3   8  13    0.33    0.77
  -3   8  13    0.04    0.91
   3   8 -13    0.88    0.88
   2  -8 -13    0.61    0.90
  -2  -8  13   -0.35    0.82
  -2   8  13    0.95    0.91
  -2   8  13   -0.73    0.76
  -1  -8  13   11.55    1.26
  -1   8  13   11.30    1.16
  -1   8  13   11.08    1.18
   8   0 -14    5.45    0.99
  -8   0  14    4.13    0.94
  -7   0  14   -0.12    0.76
   7   0 -14   -0.91    0.78
   6   0 -14    2.96    0.85
  -6   0  14    2.91    0.89
   5   0 -14   -0.65    0.80
  -5   0  14   -0.46    0.73
  -5   0  14    0.18    0.78
   4   0 -14    1.97    0.81
  -4   0  14    1.37    0.78
  -4   0  14    2.32    0.86
   3   0 -14   -0.81    0.71
  -3   0  14    0.22    0.74
  -3   0  14   -0.05    0.73
  -2   0  14    4.98    0.94
  -2   0  14    4.35    0.91
  -1   0  14    1.58    0.77
   0   0  14    5.40    0.97
   1   0  14   -0.90    0.75
  -8  -1  14   -0.47    0.73
   8  -1 -14    0.04    0.80
  -8   1  14   -0.57    0.82
   8   1 -14   -0.61    0.74
  -7  -1  14    1.07    0.84
   7  -1 -14    1.58    0.83
   7   1 -14    2.69    0.92
  -7   1  14    2.40    0.89
   6  -1 -14   -0.40    0.77
  -6  -1  14    0.69    0.81
  -6   1  14    2.66    0.91
   6   1 -14    0.24    0.82
  -5  -1  14   40.70    1.79
  -5  -1  14   43.94    1.91
   5  -1 -14   44.88    1.84
  -5   1  14   42.14    1.84
   5   1 -14   42.13    1.83
  -5   1  14   41.42    1.90
   4  -1 -14    3.84    0.92
  -4  -1  14    1.27    0.77
  -4  -1  14    2.23    0.87
  -4   1  14    2.43    0.87
   4   1 -14    2.20    0.87
  -4   1  14    0.98    0.81
  -3  -1  14    4.37    0.93
   3  -1 -14    3.97    0.89
  -3  -1  14    2.38    0.83
   3   1 -14    4.95    0.94
  -3   1  14    3.55    0.84
  -3   1  14    3.13    0.88
  -2  -1  14    0.57    0.74
   2  -1 -14    0.69    0.81
  -2   1  14    0.14    0.74
  -2   1  14    0.97    0.85
  -1  -1  14   29.42    1.59
  -1   1  14   25.23    1.54
   0  -1  14    0.12    0.80
   0   1  14   -0.86    0.71
   1  -1  14   -0.20    0.79
   1   1  14    0.49    0.75
  -8  -2  14    0.26    0.80
   8  -2 -14    0.88    0.83
   8   2 -14    0.16    0.84
  -8   2  14   -0.99    0.81
   7  -2 -14    2.05    0.83
  -7  -2  14    2.04    0.86
  -7   2  14    1.94    0.89
   7   2 -14    0.96    0.87
  -6  -2  14    5.63    0.93
   6  -2 -14    6.85    1.03
  -6   2  14    5.79    0.97
   6   2 -14    5.56    1.04
   5  -2 -14    0.23    0.76
  -5  -2  14   -0.56    0.79
  -5  -2  14    0.87    0.81
  -5   2  14    0.85    0.78
   5   2 -14    1.07    0.82
  -4  -2  14    5.70    1.01
  -4  -2  14    5.36    0.97
   4  -2 -14    6.85    1.05
  -4   2  14    6.79    0.99
  -4   2  14    5.28    0.96
   4   2 -14    7.57    1.04
   3  -2 -14   -0.69    0.74
  -3  -2  14    0.86    0.84
  -3   2  14    1.56    0.87
   3   2 -14    0.97    0.82
  -3   2  14    0.29    0.71
   2  -2 -14    4.54    0.98
  -2  -2  14    5.13    0.95
  -2   2  14    5.55    1.03
  -2   2  14    4.93    0.90
  -1  -2  14    0.60    0.84
  -1   2  14   -0.46    0.76
  -1   2  14   -0.17    0.77
   0  -2  14    6.32    1.00
   0   2  14    9.56    1.04
   1  -2  14    1.37    0.84
   1   2  14   -0.07    0.80
  -7  -3  14    4.91    0.95
   7  -3 -14    3.34    0.95
  -7   3  14    4.00    0.99
   7   3 -14    4.20    0.98
  -6  -3  14    1.38    0.78
   6  -3 -14    1.76    0.89
   6   3 -14    2.67    0.93
  -6   3  14    0.80    0.87
  -5  -3  14   39.80    1.78
   5  -3 -14   42.27    1.90
  -5  -3  14   34.68    1.69
   5   3 -14   36.60    1.77
  -5   3  14   38.18    1.81
   4  -3 -14    1.45    0.83
  -4  -3  14    1.06    0.85
   4   3 -14    0.74    0.87
  -4   3  14    0.90    0.83
  -4   3  14    1.64    0.79
   3  -3 -14    0.12    0.83
  -3  -3  14    0.43    0.83
  -3   3  14    0.93    0.75
  -3   3  14   -0.13    0.78
   3   3 -14   -0.09    0.80
   2  -3 -14    0.89    0.82
  -2  -3  14    1.14    0.80
  -2   3  14    0.45    0.81
  -2   3  14    0.34    0.80
  -1  -3  14   20.52    1.42
  -1   3  14   18.62    1.32
  -1   3  14   20.74    1.47
   0  -3  14    0.99    0.84
   0   3  14   -0.06    0.79
   7  -4 -14    0.04    0.85
  -7  -4  14    0.59    0.80
  -7   4  14   -0.36    0.80
   7   4 -14    0.59    0.85
  -6  -4  14    9.83    1.09
   6  -4 -14    9.41    1.16
  -6   4  14    8.66    1.12
   6   4 -14    9.31    1.18
  -5  -4  14    1.26    0.86
   5  -4 -14    0.09    0.86
  -5   4  14    0.14    0.89
   5   4 -14    0.60    0.83
   4  -4 -14    3.02    0.89
  -4  -4  14    3.53    0.96
  -4   4  14    4.28    0.88
  -4   4  14    4.04    1.00
   4   4 -14    2.12    0.95
  -3  -4  14   -0.30    0.77
   3  -4 -14    0.03    0.77
  -3   4  14    0.86    0.77
  -3   4  14    0.75    0.90
   3   4 -14    0.29    0.83
  -2  -4  14    3.29    0.95
  -2   4  14    4.10    1.01
  -2   4  14    2.16    0.87
  -1  -4  14    0.41    0.79
  -1   4  14   -0.88    0.77
  -1   4  14    1.04    0.88
   0  -4  14    7.26    1.07
   0   4  14    5.94    0.96
   6  -5 -14    0.45    0.81
   6   5 -14    1.53    0.96
  -6   5  14    1.62    0.89
  -5  -5  14   20.25    1.45
   5  -5 -14   18.07    1.39
  -5   5  14   16.83    1.43
   5   5 -14   17.25    1.39
   4  -5 -14    0.01    0.83
  -4  -5  14    0.66    0.88
  -4   5  14   -1.61    0.87
   4   5 -14    0.05    0.89
  -4   5  14   -0.73    0.81
   3  -5 -14    1.76    0.90
  -3  -5  14    1.34    0.86
  -3   5  14    0.09    0.80
  -3   5  14    2.17    0.92
   3   5 -14    1.55    0.94
  -2  -5  14   -0.19    0.87
  -2   5  14    1.00    0.84
  -2   5  14   -0.26    0.72
  -1  -5  14   18.65    1.37
  -1   5  14   21.27    1.50
  -1   5  14   18.00    1.33
   5  -6 -14    0.83    0.86
   5   6 -14    0.63    0.88
  -5   6  14   -0.30    0.86
   4  -6 -14    2.48    0.94
  -4  -6  14    2.54    0.94
   4   6 -14    2.28    0.95
  -4   6  14    2.56    1.01
  -4   6  14    2.39    0.91
   3  -6 -14    1.10    0.90
  -3  -6  14    1.23    0.93
  -3   6  14    1.84    1.02
  -3   6  14    1.40    0.89
   3   6 -14    1.40    0.97
  -2  -6  14    0.95    0.86
  -2   6  14    2.32    0.91
  -2   6  14   -0.58    0.84
   6   0 -15    0.50    0.90
  -6   0  15   -1.12    0.81
  -5   0  15   16.18    1.31
   5   0 -15   17.14    1.39
  -4   0  15    0.19    0.85
  -4   0  15    0.54    0.85
   4   0 -15    0.07    0.88
  -3   0  15    1.35    0.93
   3   0 -15    1.10    0.91
  -3   0  15    1.45    0.83
  -2   0  15    1.17    0.87
  -6  -1  15   -0.88    0.83
   6  -1 -15    0.75    0.92
   6   1 -15    0.10    0.90
  -6   1  15    0.74    0.88
  -5  -1  15    0.59    0.79
   5  -1 -15    0.13    0.85
  -5   1  15   -1.44    0.74
   5   1 -15    0.40    0.87
  -4  -1  15   17.41    1.39
  -4  -1  15   16.52    1.34
   4  -1 -15   18.16    1.41
   4   1 -15   19.91    1.45
  -4   1  15   17.68    1.41
  -4   1  15   16.92    1.33
  -3  -1  15    0.45    0.84
   3  -1 -15    1.67    0.93
  -3   1  15   -0.29    0.81
  -3   1  15    0.46    0.84
   3   1 -15    0.60    0.90
  -2  -1  15   -0.28    0.79
  -2   1  15    0.10    0.77
   5  -2 -15   14.30    1.35
  -5  -2  15   14.21    1.25
   5   2 -15   14.05    1.36
  -5   2  15   17.41    1.36
  -4  -2  15    0.02    0.79
  -4  -2  15    0.32    0.83
   4  -2 -15   -0.12    0.87
  -4   2  15   -0.36    0.84
  -4   2  15    2.86    0.99
   4   2 -15    1.31    0.89
   3  -2 -15   -0.15    0.82
  -3  -2  15    0.97    0.88
   3   2 -15   -0.84    0.83
  -3   2  15   -0.91    0.80
  -3   2  15    0.13    0.78
  -2  -2  15   -0.57    0.84
  -2   2  15   -0.33    0.91
  -2   2  15   -0.34    0.83
  -5   3  15    0.43    0.87
   4  -3 -15   15.09    1.33
  -4  -3  15   14.56    1.33
  -4   3  15   15.05    1.34
  -4   3  15   12.70    1.24
   4   3 -15   12.95    1.33
   3  -3 -15    0.92    0.87
  -3  -3  15   -0.69    0.84
  -3   3  15   -0.67    0.89
  -3   3  15    0.78    0.88
   0   0   0    0.00    0.00
;
_shelx_hkl_checksum     18231
_shelx_res_file
;
TITL rev-I in P2(1)/n
    shelx.res
    created by SHELXL-2018/3 at 11:45:50 on 25-May-2023
CELL  0.71073   7.9009  10.3466   9.4948   90.000  107.703   90.000
ZERR     2.00   0.0004   0.0006   0.0005    0.000    0.002    0.000
LATT   1
SYMM  1/2 - X, 1/2 + Y, 1/2 - Z
SFAC  C    H    N    O    BR
UNIT  16 38 4 4 6
MERG   2
SHEL 5 0.5
EQIV $2 -x+2, -y+1, -z+2
HTAB C2 O1_$2
EQIV $1 -x+1, -y+1, -z+1
HTAB C2 Br2_$1
EQIV $3 -x+3/2, y-1/2, -z+3/2
HTAB C2 Br1_$3
EQIV $4 -x+1, -y+1, -z+2
HTAB C3 Br2_$4
HTAB C3 Br2
HTAB C2 O1_$2
HTAB C2 Br2_$1
HTAB C2 Br1_$3
HTAB C3 Br2_$4
HTAB C3 Br2
FMAP   2
PLAN    3
SIZE     0.140   0.200   0.240
ACTA
BOND   $H
CONF
L.S.  13
TEMP  -173.00
WGHT    0.024900    0.033400
FVAR       0.16243
BR1   5    0.500000    0.500000    0.500000    10.50000    0.01420    0.01516 =
         0.01360   -0.00072    0.00293    0.00133
BR2   5    0.261353    0.509729    0.628048    11.00000    0.01914    0.02903 =
         0.02132   -0.00041    0.01013    0.00196
O1    4    0.854716    0.452441    0.981204    11.00000    0.02171    0.01793 =
         0.01492   -0.00204    0.00181   -0.00663
H1    2    1.000000    0.500000    1.000000    10.50000   -1.50000
N1    3    0.660343    0.299614    0.871882    11.00000    0.01829    0.01412 =
         0.01352   -0.00233    0.00499   -0.00352
C1    1    0.807487    0.363641    0.883406    11.00000    0.01677    0.01315 =
         0.01158    0.00366    0.00094    0.00024
C2    1    0.918546    0.333250    0.784790    11.00000    0.02103    0.01957 =
         0.01836    0.00159    0.00777   -0.00017
AFIX 137
H2A   2    1.028724    0.383619    0.816158    11.00000   -1.50000
H2B   2    0.852428    0.355410    0.682486    11.00000   -1.50000
H2C   2    0.947123    0.240846    0.791228    11.00000   -1.50000
AFIX   0
C3    1    0.554669    0.324099    0.971369    11.00000    0.02048    0.02140 =
         0.01999   -0.00215    0.00980   -0.00255
AFIX 137
H3A   2    0.624789    0.374837    1.056242    11.00000   -1.50000
H3B   2    0.521000    0.241642    1.006057    11.00000   -1.50000
H3C   2    0.447312    0.372248    0.918561    11.00000   -1.50000
AFIX   0
C4    1    0.586821    0.202676    0.757644    11.00000    0.02552    0.01858 =
         0.01914   -0.00628    0.00556   -0.00726
AFIX 137
H4A   2    0.658131    0.199738    0.689389    11.00000   -1.50000
H4B   2    0.464005    0.225520    0.703018    11.00000   -1.50000
H4C   2    0.589038    0.117778    0.803936    11.00000   -1.50000
AFIX   0
HKLF 4
REM  rev-I in P2(1)/n
REM wR2 = 0.0555, GooF = S = 1.013, Restrained GooF = 1.013 for all data
REM R1 = 0.0247 for 2402 Fo > 4sig(Fo) and 0.0429 for all 3239 data
REM 73 parameters refined using 0 restraints
END
WGHT      0.0249      0.0334
REM Highest difference peak  0.429,  deepest hole -0.784,  1-sigma level  0.109
Q1    1   0.6246  0.4998  0.5379  11.00000  0.05    0.43
Q2    1   0.7224  0.3446  0.8492  11.00000  0.05    0.36
Q3    1   0.6500  0.5263  0.6860  11.00000  0.05    0.35
;
_shelx_res_checksum     75188
data_II
_audit_creation_method     'SHELXL-2018/3'
_chemical_name_systematic
;\
<i>N</i>,<i>N</i>-Dimethylacetamide--\
1-(dimethyl-\l^4^-azanylidene)ethan-1-ol dibromidoiodate (1/1)
;
_chemical_name_common     ?
_chemical_formula_moiety     'C4 H9 N1 O1, C4 H10 N1 O1 -, Br2 I -'
_chemical_formula_sum     'C8 H19 Br2 I N2 O2'
_chemical_formula_iupac     'C4 H9 N1 O1, C4 H10 N1 O1 -, Br2 I -'
_chemical_formula_weight     461.97
_chemical_melting_point     ?
_space_group_crystal_system     triclinic
_space_group_name_H-M_alt     'P -1'
_space_group_name_Hall     '-P 1'
loop_
    _space_group_symop_operation_xyz
    'x, y, z'
    '-x, -y, -z'
_cell_length_a     7.2943(3)
_cell_length_b     7.9544(4)
_cell_length_c     13.6097(7)
_cell_angle_alpha     90.645(2)
_cell_angle_beta     103.651(2)
_cell_angle_gamma     93.656(2)
_cell_volume     765.51(6)
_cell_formula_units_Z     2
_cell_measurement_reflns_used     9984
_cell_measurement_theta_min     2.88
_cell_measurement_theta_max     35.15
_cell_measurement_temperature     100(2)
_exptl_crystal_description     'fragment'
_exptl_crystal_colour     'orange'
_exptl_crystal_size_max     0.140
_exptl_crystal_size_mid     0.080
_exptl_crystal_size_min     0.060
_exptl_crystal_density_diffrn     2.004
_exptl_crystal_density_meas     ?
_exptl_crystal_density_method     ?
_exptl_crystal_F_000     440
_exptl_absorpt_coefficient_mu     7.299
_exptl_absorpt_correction_type     multi-scan
_exptl_absorpt_process_details
;
(SADABS; Bruker, 2008)
;
_exptl_absorpt_correction_T_min     0.515
_exptl_absorpt_correction_T_max     0.669
_diffrn_ambient_temperature     100(2)
_diffrn_source     ?
_diffrn_radiation_type     MoK\a
_diffrn_radiation_wavelength     0.71073
_diffrn_measurement_device_type     'Bruker Kappa APEXII area-detector'
_diffrn_measurement_method     '\w- and \f-scans'
_diffrn_detector_area_resol_mean     ?
_diffrn_reflns_number     30601
_diffrn_reflns_av_R_equivalents     0.0209
_diffrn_reflns_av_unetI/netI     0.0209
_diffrn_reflns_theta_min     4.261
_diffrn_reflns_theta_max     35.180
_diffrn_reflns_theta_full     25.242
_diffrn_measured_fraction_theta_max     0.992
_diffrn_measured_fraction_theta_full     0.993
_diffrn_reflns_limit_h_min     -11
_diffrn_reflns_limit_h_max     11
_diffrn_reflns_limit_k_min     -12
_diffrn_reflns_limit_k_max     12
_diffrn_reflns_limit_l_min     -22
_diffrn_reflns_limit_l_max     21
_refine_special_details     ?
_reflns_number_total     6766
_reflns_number_gt     5446
_reflns_threshold_expression     'I > 2\s(I)'
_refine_ls_structure_factor_coef     Fsqd
_refine_ls_matrix_type     full
_refine_ls_R_factor_all     0.0298
_refine_ls_R_factor_gt     0.0190
_refine_ls_wR_factor_gt     0.0351
_refine_ls_wR_factor_ref     0.0376
_refine_ls_goodness_of_fit_ref     1.030
_refine_ls_restrained_S_all     1.030
_refine_ls_number_reflns     6766
_refine_ls_number_parameters     149
_refine_ls_number_restraints     0
_refine_ls_hydrogen_treatment     mixed
_refine_ls_weighting_scheme     calc
_refine_ls_weighting_details
              'w=1/[\s^2^(Fo^2^)+(0.0119P)^2^+0.2374P] where P=(Fo^2^+2Fc^2^)/3'
_atom_sites_solution_hydrogens     mixed
_atom_sites_solution_primary     dual
_atom_sites_solution_secondary     ?
_refine_ls_shift/su_max     0.001
_refine_ls_shift/su_mean     0.000
_refine_diff_density_max     0.520
_refine_diff_density_min     -0.623
_refine_ls_extinction_method     none
_refine_ls_extinction_coef     .
loop_
    _atom_type_symbol
    _atom_type_description
    _atom_type_scat_dispersion_real
    _atom_type_scat_dispersion_imag
    _atom_type_scat_source
    'C' 'C' 0.0033 0.0016
                         'International Tables Vol C Tables 4.2.6.8 and 6.1.1.4'
    'H' 'H' 0.0000 0.0000
                         'International Tables Vol C Tables 4.2.6.8 and 6.1.1.4'
    'N' 'N' 0.0061 0.0033
                         'International Tables Vol C Tables 4.2.6.8 and 6.1.1.4'
    'O' 'O' 0.0106 0.0060
                         'International Tables Vol C Tables 4.2.6.8 and 6.1.1.4'
    'Br' 'Br' -0.2901 2.4595
                         'International Tables Vol C Tables 4.2.6.8 and 6.1.1.4'
    'I' 'I' -0.4742 1.8119
                         'International Tables Vol C Tables 4.2.6.8 and 6.1.1.4'
_computing_data_collection
;
APEX2 (Bruker, 2013)
;
_computing_cell_refinement
;
SAINT (Bruker, 2013)
;
_computing_data_reduction
;
SAINT (Bruker, 2013)
;
_computing_structure_solution
;
SHELXT (Sheldrick, 2015a)
;
_computing_structure_refinement
;
SHELXL (Sheldrick, 2015b)
;
_computing_molecular_graphics
;
ORTEP-3 for Windows (Farrugia, 2012)
;
_computing_publication_material
;
PLATON (Spek, 2020)
;
loop_
    _atom_site_type_symbol
    _atom_site_label
    _atom_site_fract_x
    _atom_site_fract_y
    _atom_site_fract_z
    _atom_site_U_iso_or_equiv
    _atom_site_adp_type
    _atom_site_calc_flag
    _atom_site_occupancy
    _atom_site_disorder_assembly
    _atom_site_disorder_group
    I I1 0.65027(2) 0.18015(2) 0.21358(2) 0.01710(2) Uani d 1 . .
    Br Br1 0.80118(2) 0.33097(2) 0.06912(2) 0.02346(3) Uani d 1 . .
    Br Br2 0.51412(2) 0.02963(2) 0.35979(2) 0.02157(3) Uani d 1 . .
    O O1 0.20994(14) 0.43799(12) 0.57436(7) 0.01964(19) Uani d 1 . .
    H H1 0.187(6) 0.388(6) 0.617(3) 0.029 Uiso d 0.49(4) A 1
    O O2 0.10583(13) 0.27819(13) 0.70454(7) 0.02121(19) Uani d 1 . .
    H H2 0.151(5) 0.325(6) 0.659(3) 0.032 Uiso d 0.51(4) A 2
    N N1 0.22672(15) 0.45877(13) 0.41323(8) 0.01563(19) Uani d 1 . .
    N N2 0.14789(15) 0.19762(14) 0.86403(8) 0.0168(2) Uani d 1 . .
    C C1 0.17805(16) 0.37110(15) 0.48569(9) 0.0147(2) Uani d 1 . .
    C C2 0.08734(19) 0.19621(16) 0.46499(10) 0.0204(2) Uani d 1 . .
    H H2A 0.080500 0.143984 0.529020 0.031 Uiso calc 1 . .
    H H2B 0.162652 0.129403 0.430349 0.031 Uiso calc 1 . .
    H H2C -0.040553 0.200696 0.422060 0.031 Uiso calc 1 . .
    C C3 0.31786(18) 0.62905(16) 0.43360(10) 0.0198(2) Uani d 1 . .
    H H3A 0.354648 0.651700 0.506798 0.030 Uiso calc 1 . .
    H H3B 0.229380 0.711180 0.401612 0.030 Uiso calc 1 . .
    H H3C 0.430563 0.638270 0.406042 0.030 Uiso calc 1 . .
    C C4 0.1909(2) 0.39725(18) 0.30812(10) 0.0215(3) Uani d 1 . .
    H H4A 0.104320 0.295852 0.298507 0.032 Uiso calc 1 . .
    H H4B 0.310488 0.370162 0.292695 0.032 Uiso calc 1 . .
    H H4C 0.134030 0.484580 0.262824 0.032 Uiso calc 1 . .
    C C5 0.21588(17) 0.26890(15) 0.79243(9) 0.0155(2) Uani d 1 . .
    C C6 0.41829(18) 0.33486(16) 0.81159(10) 0.0192(2) Uani d 1 . .
    H H6A 0.438604 0.396328 0.752644 0.029 Uiso calc 1 . .
    H H6B 0.500151 0.240498 0.823484 0.029 Uiso calc 1 . .
    H H6C 0.448650 0.410935 0.871198 0.029 Uiso calc 1 . .
    C C7 -0.0468(2) 0.12246(19) 0.84285(11) 0.0243(3) Uani d 1 . .
    H H7A -0.107738 0.135459 0.771288 0.036 Uiso calc 1 . .
    H H7B -0.117410 0.179306 0.884927 0.036 Uiso calc 1 . .
    H H7C -0.045456 0.002396 0.858179 0.036 Uiso calc 1 . .
    C C8 0.2581(2) 0.18213(19) 0.96814(10) 0.0236(3) Uani d 1 . .
    H H8A 0.382190 0.242901 0.976432 0.035 Uiso calc 1 . .
    H H8B 0.274782 0.062886 0.982492 0.035 Uiso calc 1 . .
    H H8C 0.191026 0.230260 1.015097 0.035 Uiso calc 1 . .
loop_
    _atom_site_aniso_label
    _atom_site_aniso_U_11
    _atom_site_aniso_U_22
    _atom_site_aniso_U_33
    _atom_site_aniso_U_12
    _atom_site_aniso_U_13
    _atom_site_aniso_U_23
    I1 0.01763(4) 0.01708(3) 0.01549(4) 0.00366(3) 0.00121(3) -0.00183(3)
    Br1 0.02527(7) 0.02855(7) 0.01748(7) 0.00332(5) 0.00655(5) -0.00017(5)
    Br2 0.02328(7) 0.01921(6) 0.02211(7) 0.00054(5) 0.00536(5) 0.00173(5)
    O1 0.0235(5) 0.0221(4) 0.0133(4) 0.0003(4) 0.0045(4) 0.0014(3)
    O2 0.0171(4) 0.0323(5) 0.0145(4) 0.0026(4) 0.0038(4) 0.0061(4)
    N1 0.0139(5) 0.0185(4) 0.0143(5) 0.0007(4) 0.0031(4) 0.0021(4)
    N2 0.0175(5) 0.0207(5) 0.0125(5) 0.0015(4) 0.0040(4) 0.0017(4)
    C1 0.0113(5) 0.0178(5) 0.0146(5) 0.0026(4) 0.0020(4) 0.0022(4)
    C2 0.0220(6) 0.0181(5) 0.0202(6) -0.0019(5) 0.0039(5) 0.0016(5)
    C3 0.0168(6) 0.0189(5) 0.0227(6) -0.0016(4) 0.0030(5) 0.0038(5)
    C4 0.0237(7) 0.0266(6) 0.0148(6) 0.0022(5) 0.0059(5) 0.0006(5)
    C5 0.0164(5) 0.0161(5) 0.0149(5) 0.0043(4) 0.0047(4) 0.0006(4)
    C6 0.0182(6) 0.0213(5) 0.0180(6) 0.0003(4) 0.0043(5) 0.0013(5)
    C7 0.0194(6) 0.0337(7) 0.0208(7) -0.0019(5) 0.0075(5) 0.0031(5)
    C8 0.0270(7) 0.0292(7) 0.0133(6) 0.0001(5) 0.0027(5) 0.0039(5)
_geom_special_details
;
 All esds (except the esd in the dihedral angle between two l.s. planes)
 are estimated using the full covariance matrix.  The cell esds are taken
 into account individually in the estimation of esds in distances, angles
 and torsion angles; correlations between esds in cell parameters are only
 used when they are defined by crystal symmetry.  An approximate (isotropic)
 treatment of cell esds is used for estimating esds involving l.s. planes.
;
loop_
    _geom_bond_atom_site_label_1
    _geom_bond_atom_site_label_2
    _geom_bond_site_symmetry_2
    _geom_bond_distance
    _geom_bond_publ_flag
    I1 Br2 . 2.68598(19) ?
    I1 Br1 . 2.7243(2) ?
    O1 C1 . 1.2771(15) ?
    O1 H1 . 0.75(5) ?
    O2 C5 . 1.2794(15) ?
    O2 H2 . 0.85(5) ?
    N1 C1 . 1.3168(16) ?
    N1 C3 . 1.4640(16) ?
    N1 C4 . 1.4648(17) ?
    N2 C5 . 1.3121(16) ?
    N2 C8 . 1.4656(17) ?
    N2 C7 . 1.4673(17) ?
    C1 C2 . 1.4961(17) ?
    C2 H2A . 0.9800 ?
    C2 H2B . 0.9800 ?
    C2 H2C . 0.9800 ?
    C3 H3A . 0.9800 ?
    C3 H3B . 0.9800 ?
    C3 H3C . 0.9800 ?
    C4 H4A . 0.9800 ?
    C4 H4B . 0.9800 ?
    C4 H4C . 0.9800 ?
    C5 C6 . 1.4965(18) ?
    C6 H6A . 0.9800 ?
    C6 H6B . 0.9800 ?
    C6 H6C . 0.9800 ?
    C7 H7A . 0.9800 ?
    C7 H7B . 0.9800 ?
    C7 H7C . 0.9800 ?
    C8 H8A . 0.9800 ?
    C8 H8B . 0.9800 ?
    C8 H8C . 0.9800 ?
loop_
    _geom_angle_atom_site_label_1
    _geom_angle_atom_site_label_2
    _geom_angle_atom_site_label_3
    _geom_angle_site_symmetry_1
    _geom_angle_site_symmetry_3
    _geom_angle
    _geom_angle_publ_flag
    Br2 I1 Br1 . . 177.942(6) ?
    C1 O1 H1 . . 120(3) ?
    C5 O2 H2 . . 118(3) ?
    C1 N1 C3 . . 120.94(11) ?
    C1 N1 C4 . . 123.49(11) ?
    C3 N1 C4 . . 115.55(10) ?
    C5 N2 C8 . . 123.75(11) ?
    C5 N2 C7 . . 120.94(11) ?
    C8 N2 C7 . . 115.28(11) ?
    O1 C1 N1 . . 118.77(11) ?
    O1 C1 C2 . . 120.38(11) ?
    N1 C1 C2 . . 120.84(11) ?
    C1 C2 H2A . . 109.5 ?
    C1 C2 H2B . . 109.5 ?
    H2A C2 H2B . . 109.5 ?
    C1 C2 H2C . . 109.5 ?
    H2A C2 H2C . . 109.5 ?
    H2B C2 H2C . . 109.5 ?
    N1 C3 H3A . . 109.5 ?
    N1 C3 H3B . . 109.5 ?
    H3A C3 H3B . . 109.5 ?
    N1 C3 H3C . . 109.5 ?
    H3A C3 H3C . . 109.5 ?
    H3B C3 H3C . . 109.5 ?
    N1 C4 H4A . . 109.5 ?
    N1 C4 H4B . . 109.5 ?
    H4A C4 H4B . . 109.5 ?
    N1 C4 H4C . . 109.5 ?
    H4A C4 H4C . . 109.5 ?
    H4B C4 H4C . . 109.5 ?
    O2 C5 N2 . . 118.46(12) ?
    O2 C5 C6 . . 120.28(11) ?
    N2 C5 C6 . . 121.25(11) ?
    C5 C6 H6A . . 109.5 ?
    C5 C6 H6B . . 109.5 ?
    H6A C6 H6B . . 109.5 ?
    C5 C6 H6C . . 109.5 ?
    H6A C6 H6C . . 109.5 ?
    H6B C6 H6C . . 109.5 ?
    N2 C7 H7A . . 109.5 ?
    N2 C7 H7B . . 109.5 ?
    H7A C7 H7B . . 109.5 ?
    N2 C7 H7C . . 109.5 ?
    H7A C7 H7C . . 109.5 ?
    H7B C7 H7C . . 109.5 ?
    N2 C8 H8A . . 109.5 ?
    N2 C8 H8B . . 109.5 ?
    H8A C8 H8B . . 109.5 ?
    N2 C8 H8C . . 109.5 ?
    H8A C8 H8C . . 109.5 ?
    H8B C8 H8C . . 109.5 ?
loop_
    _geom_torsion_atom_site_label_1
    _geom_torsion_atom_site_label_2
    _geom_torsion_atom_site_label_3
    _geom_torsion_atom_site_label_4
    _geom_torsion_site_symmetry_1
    _geom_torsion_site_symmetry_2
    _geom_torsion_site_symmetry_3
    _geom_torsion_site_symmetry_4
    _geom_torsion
    _geom_torsion_publ_flag
    C3 N1 C1 O1 . . . . 0.75(17) ?
    C4 N1 C1 O1 . . . . -177.75(11) ?
    C3 N1 C1 C2 . . . . -179.15(11) ?
    C4 N1 C1 C2 . . . . 2.35(18) ?
    C8 N2 C5 O2 . . . . -178.76(12) ?
    C7 N2 C5 O2 . . . . 3.09(18) ?
    C8 N2 C5 C6 . . . . 2.56(19) ?
    C7 N2 C5 C6 . . . . -175.59(12) ?
loop_
    _geom_hbond_atom_site_label_D
    _geom_hbond_atom_site_label_H
    _geom_hbond_atom_site_label_A
    _geom_hbond_site_symmetry_A
    _geom_hbond_distance_DH
    _geom_hbond_distance_HA
    _geom_hbond_distance_DA
    _geom_hbond_angle_DHA
    _geom_hbond_publ_flag
    O1 H1 O2 . 0.75(5) 1.69(5) 2.4278(13) 173(4) yes
    O2 H2 O1 . 0.85(5) 1.59(5) 2.4278(14) 170(4) yes
    C2 H2A O2 . 0.98 2.57 3.2872(17) 130.3 yes
    C2 H2B Br2 . 0.98 3.09 4.0105(14) 157.6 yes
    C2 H2C I1 1_455 0.98 3.18 4.0838(14) 154.8 yes
    C3 H3A Br2 2_666 0.98 3.07 3.8153(14) 134.2 yes
    C3 H3B O2 2_566 0.98 2.54 3.3481(16) 140.1 yes
    C4 H4A I1 1_455 0.98 3.31 4.1081(14) 140.3 yes
    C6 H6A O1 . 0.98 2.64 3.3630(16) 131.0 yes
    C6 H6C Br1 2_666 0.98 3.06 3.7331(14) 127.5 yes
    C7 H7B Br1 1_456 0.98 2.97 3.8980(15) 158.5 yes
    C8 H8A Br1 1_556 0.98 3.05 3.9722(15) 157.1 yes
    C3 H3A O1 . 0.98 2.26 2.6878(16) 105 no
    C7 H7A O2 . 0.98 2.24 2.6801(18) 106 no
_shelx_space_group_comment
;
The symmetry employed for this shelxl refinement is uniquely defined
by the following loop, which should always be used as a source of
symmetry information in preference to the above space-group names.
They are only intended as comments.
;
_shelx_estimated_absorpt_T_min     0.428
_shelx_estimated_absorpt_T_max     0.669
_shelx_hkl_file
;
  -1   0   0 -1.0519  0.1917   9
  -1   0   0 -0.5869  0.2350   3
  -1   0   0 -0.8927  0.0813   6
  -1   0   0 -1.0293  0.2892   7
  -1   0   0 -0.5792  0.1859   9
   1   0   0 -0.8672  0.2589   7
   1   0   0 -0.7693  0.1590   3
   1   0   0 -0.7464  0.2182   6
   1   0   0 -1.0993  0.2084   9
  -2   0   0 563.988  13.868   3
  -2   0   0 564.597  11.745   9
  -2   0   0 553.410  11.761   7
  -2   0   0 536.815  11.943   1
   2   0   0 559.179  12.010   1
   2   0   0 549.164  13.366   6
   2   0   0 563.703  12.003   9
   2   0   0 552.163  11.644   7
  -3   0   0 395.757   9.211   9
  -3   0   0 394.313   9.408   7
  -3   0   0 409.005  11.048   3
  -3   0   0 400.403   9.734   1
   3   0   0 399.174   9.569   9
   3   0   0 401.087   9.698   1
   3   0   0 399.013   9.303   7
   3   0   0 399.203  10.590   6
  -4   0   0 5.93817 1.53811   3
  -4   0   0 3.42502 1.20147   6
  -4   0   0 2.66153 1.48671   1
  -4   0   0 3.69120 1.19712   9
  -4   0   0 4.47780 1.50467   8
  -4   0   0 2.15997 1.33554   7
   4   0   0 4.35094 1.40125   6
   4   0   0 2.98758 1.31379   7
   4   0   0 4.07021 1.39799   9
   4   0   0 2.65672 1.05396   3
   4   0   0 10.3774  1.7118   8
   4   0   0 0.53584 1.43664   1
  -5   0   0 14.6903  2.3995   3
  -5   0   0 20.4294  2.5185   6
  -5   0   0 15.3886  2.3029   7
  -5   0   0 16.6613  2.5418   1
  -5   0   0 15.8628  2.4529   8
   5   0   0 18.6169  2.3625   7
   5   0   0 16.1610  2.3125   8
   5   0   0 20.5077  2.5887   6
   5   0   0 17.9093  2.6524   1
   5   0   0 22.0048  2.7229   3
  -6   0   0 840.738  21.951   6
  -6   0   0 824.346  20.218   1
  -6   0   0 835.201  22.699   3
  -6   0   0 832.971  20.436   8
  -6   0   0 830.867  19.628   7
   6   0   0 845.194  22.843   3
   6   0   0 816.676  21.801   6
   6   0   0 812.795  20.149   1
   6   0   0 813.069  20.025   8
  -7   0   0 1165.32   27.57   8
  -7   0   0 1130.66   27.32   1
  -7   0   0 1160.62   26.54   7
   7   0   0 1165.98   27.23   8
   7   0   0 1149.04   27.40   1
   7   0   0 1132.01   26.20   7
  -8   0   0 2.51805 2.88715   7
  -8   0   0 0.81460 3.12079   1
  -8   0   0 10.3804  3.5751   8
   8   0   0 -0.7194  2.7160   7
   8   0   0 0.35957 3.32451   1
   8   0   0 -1.5776  3.1858   8
  -9   0   0 38.1010  4.9335   7
  -9   0   0 28.4236  5.1261   8
  -9   0   0 24.0331  5.2605   1
   9   0   0 31.9644  4.9387   8
   9   0   0 33.7072  5.8834   1
 -10   0   0 1.48513 4.48126   8
 -10   0   0 -2.4662  4.1423   1
  10   0   0 1.76551 4.73747   1
  10   0   0 -8.1750  4.0923   8
 -11   0   0 5.33701 5.34137   8
 -11   0   0 4.23567 4.83732   1
  11   0   0 8.98530 5.95577   1
  11   0   0 6.24164 5.05908   8
  11  -1   0 8.33826 6.13712   1
  11  -1   0 8.57266 4.97037   8
 -11   1   0 10.2119  5.5195   1
  10  -1   0 14.2977  5.3806   1
  10  -1   0 14.0691  4.8685   8
 -10   1   0 30.6806  5.9009   1
   9  -1   0 99.6800  7.3184   8
   9  -1   0 86.2168  7.7729   1
  -9   1   0 107.209   6.676   7
  -9   1   0 86.2062  7.4282   1
   8  -1   0 783.439  19.489   7
   8  -1   0 727.513  20.821   1
   8  -1   0 796.173  20.273   8
  -8   1   0 777.775  20.229   7
  -8   1   0 772.406  20.836   1
   7  -1   0 566.193  14.587   7
   7  -1   0 553.964  15.709   1
   7  -1   0 544.607  14.965   8
  -7   1   0 545.822  14.998   7
  -7   1   0 544.218  15.573   1
   6  -1   0 23.4218  3.3623   1
   6  -1   0 29.1026  3.2868   6
   6  -1   0 25.6965  3.1791   8
   6  -1   0 23.8631  3.3251   3
   6  -1   0 25.6717  3.0374   7
   6  -1   0 24.8803  3.2480   2
  -6   1   0 19.6057  3.0794   1
  -6   1   0 30.2355  3.6182   3
  -6   1   0 22.5210  2.9642   7
  -6   1   0 26.9930  3.1654   6
  -6   1   0 21.3530  3.0624   8
   5  -1   0 17.5059  2.6088   1
   5  -1   0 28.4285  2.5947   7
   5  -1   0 24.2898  2.6184   8
   5  -1   0 26.1361  2.2955   9
   5  -1   0 22.3081  2.5970   6
   5  -1   0 23.8171  2.6943   2
   5  -1   0 23.6543  2.7862   3
  -5   1   0 21.8105  2.8733   1
  -5   1   0 23.4535  2.7666   8
  -5   1   0 26.1928  2.7343   6
  -5   1   0 25.5688  2.3696   9
  -5   1   0 26.2415  2.5633   9
  -5   1   0 20.2490  2.5339   7
  -5   1   0 25.2357  2.8672   3
   4  -1   0 39.4625  2.9418   2
   4  -1   0 42.6252  3.1436   8
   4  -1   0 47.1429  2.9443   6
   4  -1   0 38.1198  2.6158   7
   4  -1   0 38.6690  2.3421   9
   4  -1   0 40.1672  3.0301   3
   4  -1   0 36.3738  2.8872   1
  -4   1   0 40.1092  2.6726   9
  -4   1   0 39.8091  2.9523   1
  -4   1   0 35.7090  2.7774   6
  -4   1   0 38.4923  2.8617   7
  -4   1   0 38.3292  2.5015   9
  -4   1   0 38.7796  3.0229   3
   3  -1   0 121.892   3.713   9
   3  -1   0 122.000   4.520   3
   3  -1   0 121.064   4.265   6
   3  -1   0 116.729   4.182   1
   3  -1   0 114.637   3.927   2
   3  -1   0 121.040   3.834   7
   3  -1   0 122.215   3.998   8
  -3   1   0 120.070   4.157   1
  -3   1   0 119.089   4.487   3
  -3   1   0 122.519   3.791   9
  -3   1   0 115.603   3.876   9
  -3   1   0 119.044   4.326   6
  -3   1   0 127.331   4.067   7
   2  -1   0 5622.56  120.33   8
   2  -1   0 5919.84  116.54   1
   2  -1   0 6045.48  117.11   9
   2  -1   0 5845.81  114.84   7
   2  -1   0 6016.52  118.10   9
   2  -1   0 6144.98  139.90   3
   2  -1   0 6068.28  134.63   6
  -2   1   0 6435.38  138.78   3
  -2   1   0 6092.91  136.52   6
  -2   1   0 6003.52  117.61   7
  -2   1   0 5953.86  117.69   1
  -2   1   0 5710.87  118.44   9
  -2   1   0 6062.22  120.28   9
   1  -1   0 3631.77   71.16   9
   1  -1   0 3607.01   83.90   3
   1  -1   0 3760.21   71.54   1
   1  -1   0 3480.06   71.10   9
  -1   1   0 3533.02   71.32   9
  -1   1   0 3715.71   81.12   6
  -1  -1   0 73.1712  1.8810   9
  -1  -1   0 72.1871  2.1634   1
  -1  -1   0 73.0468  1.8358   9
  -1  -1   0 73.0035  2.2310   3
  -1  -1   0 74.8725  2.0958   6
   1   1   0 74.2549  1.9186   9
   1   1   0 77.3506  2.1936   6
   1   1   0 73.9695  2.3139   3
   1   1   0 69.4432  1.9437   7
  -2  -1   0 35.1403  2.0528   3
  -2  -1   0 29.2446  1.7148   7
  -2  -1   0 31.5908  1.6857   9
  -2  -1   0 33.8754  1.6145   9
  -2  -1   0 33.8798  2.1584   8
  -2  -1   0 34.3357  2.2209   1
  -2  -1   0 31.7454  1.8246   6
   2   1   0 34.7481  2.0498   1
   2   1   0 33.6113  1.8466   7
   2   1   0 30.4535  1.8413   6
   2   1   0 31.7644  1.7241   9
   2   1   0 30.7181  1.8069   9
   2   1   0 33.1454  2.0339   3
  -3  -1   0 51.2328  2.6588   2
  -3  -1   0 50.8461  2.9604   1
  -3  -1   0 47.2898  2.2742   9
  -3  -1   0 47.1882  2.5410   6
  -3  -1   0 42.4563  2.9503   8
  -3  -1   0 46.9600  2.5510   7
  -3  -1   0 50.3140  2.8184   3
   3   1   0 45.3934  2.8563   3
   3   1   0 44.8478  2.4029   7
   3   1   0 48.0035  2.5703   9
   3   1   0 48.3233  2.7629   1
   3   1   0 48.5969  2.2646   9
   3   1   0 47.1667  2.6953   6
  -4  -1   0 94.1554  4.1624   6
  -4  -1   0 95.7659  4.4444   3
  -4  -1   0 92.6985  4.0463   2
  -4  -1   0 98.0534  4.3665   8
  -4  -1   0 98.8584  4.1128   7
  -4  -1   0 108.275   3.969   9
  -4  -1   0 86.5766  4.4731   1
   4   1   0 97.0578  4.1108   9
   4   1   0 91.5073  4.4617   3
   4   1   0 101.553   4.597   1
   4   1   0 91.1696  4.2721   6
   4   1   0 88.6337  3.6244   9
   4   1   0 106.554   4.155   7
  -5  -1   0 1995.70   43.79   8
  -5  -1   0 2099.92   47.86   6
  -5  -1   0 2119.17   42.70   9
  -5  -1   0 2082.66   49.61   3
  -5  -1   0 2006.54   41.93   7
  -5  -1   0 2066.45   42.92   1
   5   1   0 2060.09   42.86   1
   5   1   0 2056.69   42.89   9
   5   1   0 2040.41   43.62   8
   5   1   0 1945.55   47.81   6
   5   1   0 2089.72   49.81   3
   5   1   0 2005.10   42.26   9
   5   1   0 2045.06   41.89   7
  -6  -1   0 1087.95   28.60   3
  -6  -1   0 1070.88   25.51   8
  -6  -1   0 1012.87   25.05   1
  -6  -1   0 1115.06   24.56   2
  -6  -1   0 1083.45   24.51   7
  -6  -1   0 1102.78   27.56   6
   6   1   0 1122.72   27.89   6
   6   1   0 1115.18   24.57   7
   6   1   0 1084.24   25.31   1
  -7  -1   0 23.2002  3.4312   7
  -7  -1   0 13.0655  3.4071   1
  -7  -1   0 22.4006  3.6986   8
   7   1   0 24.0560  4.1069   1
   7   1   0 18.1539  3.3376   7
  -8  -1   0 1.88157 3.41392   8
  -8  -1   0 7.45362 2.80922   7
  -8  -1   0 2.34609 3.53752   1
   8   1   0 -0.7817  2.9792   7
   8   1   0 12.9733  4.0287   1
  -9  -1   0 6.22514 4.17967   8
  -9  -1   0 -2.2936  3.5087   1
   9   1   0 7.15033 4.65615   1
   9   1   0 4.75043 3.54041   7
 -10  -1   0 29.7711  5.8750   1
 -10  -1   0 30.5728  5.7212   8
  10   1   0 32.0033  6.4415   1
 -11  -1   0 5.13966 5.48268   8
 -11  -1   0 11.8433  5.5167   1
  11   1   0 0.07041 5.21444   1
  11  -2   0 2.76255 4.60845   8
  11  -2   0 0.59121 5.31901   1
  10  -2   0 42.1215  5.6129   8
  10  -2   0 42.5399  6.8217   1
 -10   2   0 53.7117  6.1691   7
   9  -2   0 449.390  13.653   8
   9  -2   0 426.144  15.295   1
  -9   2   0 418.038  14.168   7
  -9   2   0 430.034  15.106   1
   8  -2   0 207.289   9.426   1
   8  -2   0 194.724   8.470   8
  -8   2   0 197.577   8.627   7
  -8   2   0 186.381   8.910   1
   7  -2   0 7.44222 3.08705   1
   7  -2   0 6.35810 2.86745   8
   7  -2   0 5.63493 2.65512   3
  -7   2   0 2.63760 2.56845   7
  -7   2   0 6.64610 2.78576   1
   6  -2   0 26.3822  3.2380   3
   6  -2   0 10.5210  2.8228   1
   6  -2   0 21.3415  2.8129   8
   6  -2   0 19.7300  2.5794   7
   6  -2   0 16.0378  2.7367   2
  -6   2   0 21.4466  3.1392   1
  -6   2   0 18.3739  2.8002   6
  -6   2   0 16.9598  2.8590   7
  -6   2   0 19.4756  2.5837   9
   5  -2   0 5.47846 1.81222   8
   5  -2   0 5.41603 1.98490   3
   5  -2   0 6.72222 1.80749   6
   5  -2   0 3.03726 1.49306   7
   5  -2   0 9.82588 2.03926   2
   5  -2   0 3.68004 1.94313   1
  -5   2   0 7.75723 2.06828   7
  -5   2   0 3.47793 1.77460   1
  -5   2   0 4.42319 1.68445   6
  -5   2   0 5.56189 1.62897   9
  -5   2   0 8.24558 1.61431   9
  -5   2   0 7.43191 2.09614   3
   4  -2   0 278.515   7.172   7
   4  -2   0 268.991   8.480   3
   4  -2   0 274.712   7.955   6
   4  -2   0 278.920   7.957   1
   4  -2   0 277.272   7.563   2
   4  -2   0 267.069   7.335   8
  -4   2   0 262.557   7.715   1
  -4   2   0 284.498   8.802   3
  -4   2   0 256.293   7.464   7
  -4   2   0 277.743   7.559   9
  -4   2   0 283.201   8.424   6
  -4   2   0 269.189   7.264   9
   3  -2   0 2063.21   40.65   7
   3  -2   0 2105.72   46.60   6
   3  -2   0 2020.10   48.47   3
   3  -2   0 2049.25   41.58   1
   3  -2   0 2056.29   41.16   2
   3  -2   0 2024.54   42.38   8
  -3   2   0 2181.69   47.13   6
  -3   2   0 2076.60   40.97   7
  -3   2   0 2045.44   41.76   9
  -3   2   0 2114.30   41.62   1
  -3   2   0 2089.18   48.82   3
  -3   2   0 2055.93   41.57   9
   2  -2   0 3998.00   94.53   3
   2  -2   0 4048.54   81.73   8
   2  -2   0 4114.25   79.48   1
   2  -2   0 4049.97   78.86   2
   2  -2   0 4139.69   90.22   6
   2  -2   0 3999.51   81.97   8
  -2   2   0 4171.02   93.12   6
  -2   2   0 4198.75   95.73   3
  -2   2   0 4125.52   79.45   7
  -2   2   0 4102.71   80.12   9
  -2   2   0 4097.63   81.43   9
   1  -2   0 943.949  18.894   2
   1  -2   0 998.669  20.715   4
   1  -2   0 977.819  19.289   1
  -1   2   0 978.470  22.406   3
  -1   2   0 983.950  18.807   7
  -1   2   0 984.518  18.803   7
   0  -2   0 779.349  15.086   1
  -1  -2   0 48.9505  1.9334   1
  -1  -2   0 43.5542  1.5407   2
   1   2   0 42.7247  1.3322   9
   1   2   0 43.4436  1.3590   9
   1   2   0 44.6399  1.7773   3
   1   2   0 45.4304  1.4932   6
   1   2   0 42.5838  1.4970   7
  -2  -2   0 5.37507 0.76258   8
  -2  -2   0 4.42340 0.77047   6
  -2  -2   0 3.16408 1.06024   1
  -2  -2   0 3.10992 0.77746   8
  -2  -2   0 6.28886 0.97061   2
  -2  -2   0 4.76479 0.95635   3
   2   2   0 4.08875 0.88184   9
   2   2   0 4.70005 1.09673   3
   2   2   0 3.21408 0.88999   7
   2   2   0 3.58199 0.83502   9
   2   2   0 4.59095 1.00021   6
  -3  -2   0 37.0107  2.5463   8
  -3  -2   0 39.4018  2.6655   1
  -3  -2   0 45.0069  2.2887   7
  -3  -2   0 45.7715  2.3729   6
  -3  -2   0 44.3249  2.5846   3
  -3  -2   0 52.1925  2.6757   2
   3   2   0 43.1367  2.2485   9
   3   2   0 44.2470  2.6140   6
   3   2   0 37.7642  2.6392   3
   3   2   0 40.3416  2.6890   1
   3   2   0 42.3544  2.4594   9
   3   2   0 41.2931  2.4874   7
  -4  -2   0 2182.45   49.35   6
  -4  -2   0 2089.39   43.21   7
  -4  -2   0 2135.43   45.25   8
  -4  -2   0 2100.45   43.47   2
  -4  -2   0 2157.15   44.38   1
  -4  -2   0 2149.95   51.33   3
   4   2   0 2128.27   44.17   1
   4   2   0 2249.84   49.96   6
   4   2   0 2170.49   44.02   9
   4   2   0 2211.68   51.77   3
   4   2   0 2140.51   44.44   9
   4   2   0 2222.36   43.53   7
  -5  -2   0 666.561  15.766   2
  -5  -2   0 660.353  16.473   8
  -5  -2   0 684.335  17.530   6
  -5  -2   0 665.966  18.294   3
  -5  -2   0 659.518  15.667   7
  -5  -2   0 679.681  16.687   1
   5   2   0 670.715  15.848   9
   5   2   0 657.014  16.194   9
   5   2   0 673.796  16.524   1
   5   2   0 666.998  17.987   6
   5   2   0 679.999  15.958   7
   5   2   0 693.005  18.783   3
  -6  -2   0 4.74286 1.93895   7
  -6  -2   0 3.30379 1.66603   6
  -6  -2   0 2.33125 2.07031   3
  -6  -2   0 3.64641 2.07186   2
  -6  -2   0 4.43028 2.47385   8
  -6  -2   0 2.93358 2.41280   1
   6   2   0 2.64199 2.41823   1
   6   2   0 8.25294 2.46378   7
  -7  -2   0 42.7284  4.6764   1
  -7  -2   0 48.4276  4.6077   8
  -7  -2   0 46.4189  4.6472   3
   7   2   0 41.6456  4.3818   7
   7   2   0 49.7005  4.9655   1
[truncated: 1,400,714 more chars]
