# Supplementary material for: Crystal structures and Hirshfeld surface analyses of N,N-di­methyl­acetamide–1-(dimethyl-λ4-aza­nyl­idene)ethan-1-ol tribromide (1/1), N,N-di­methyl­acetamide–1-(dimethyl-λ4-aza­nyl­idene)ethan-1-ol di­bromido­iodate (1/1) and N,N-di­methyl­acetamide–1-(dimethyl-λ4-aza­nyl­idene)ethan-1-ol di­chlorido­iodate (1/1)
Source: Acta Crystallogr E Crystallogr Commun. 2023 Jul 4;79(Pt 8):690–7. doi: 10.1107/S2056989023005509 (PMC10439411; doi:10.1107/S2056989023005509)
Supplement: Supplementary file 2 [file e-79-00690-Isup2.hkl]

data_I                                                                          
_shelx_title ' rev-I in P2(1)/n'                                                
_shelx_refln_list_code          4                                               
_shelx_F_calc_maximum      204.21                                               
_exptl_crystal_F_000       404.00                                               
_reflns_d_resolution_high  0.6195                                               
                                                                                
loop_                                                                           
 _space_group_symop_operation_xyz                                               
 'x, y, z'                                                                      
 '-x+1/2, y+1/2, -z+1/2'                                                        
 '-x, -y, -z'                                                                   
 'x-1/2, -y-1/2, z-1/2'                                                         
                                                                                
_cell_length_a     7.9009                                                       
_cell_length_b    10.3466                                                       
_cell_length_c     9.4948                                                       
_cell_angle_alpha  90.000                                                       
_cell_angle_beta  107.703                                                       
_cell_angle_gamma  90.000                                                       
                                                                                
_shelx_F_squared_multiplier     1.000                                           
                                                                                
loop_                                                                           
 _refln_index_h                                                                 
 _refln_index_k                                                                 
 _refln_index_l                                                                 
 _refln_F_squared_calc                                                          
 _refln_F_squared_meas                                                          
 _refln_F_squared_sigma                                                         
 _refln_observed_status                                                         
   2   0   0       1853.78       1934.58        28.76 o                         
   4   0   0      10584.82      10147.60       109.34 o                         
   6   0   0        435.45        445.39        42.83 o                         
   8   0   0       2899.95       2885.05        76.94 o                         
  10   0   0         64.03         69.36        30.32 o                         
  12   0   0        733.57        792.88        65.95 o                         
   2   1   0        269.43        257.86         3.63 o                         
   3   1   0       2856.47       2951.59        23.61 o                         
   4   1   0         25.47         24.48         2.28 o                         
   5   1   0       4575.97       4448.93        78.66 o                         
   6   1   0          1.15         -1.38         6.47 o                         
   7   1   0          2.91         -1.03         7.45 o                         
   8   1   0          9.52          9.37         9.33 o                         
   9   1   0       1773.42       1765.69        38.57 o                         
  10   1   0          0.07        -14.70        14.70 o                         
  11   1   0         13.29         -8.61        16.93 o                         
  12   1   0         14.58         -8.65        26.13 o                         
   1   2   0       4026.27       4133.06        50.92 o                         
   2   2   0       4972.93       5103.42        47.00 o                         
   3   2   0          4.80          0.75         3.01 o                         
   4   2   0      15814.54      15535.02       122.18 o                         
   5   2   0          0.76          2.01         2.77 o                         
   6   2   0        242.85        215.44         9.84 o                         
   7   2   0         10.56          8.45         9.31 o                         
   8   2   0       4889.59       4720.95        66.77 o                         
   9   2   0          1.90        -12.24        12.24 o                         
  10   2   0         28.84         54.34        16.08 o                         
  11   2   0         19.59         35.61        18.49 o                         
  12   2   0        411.76        469.59        55.33 o                         
   1   3   0       4041.88       4099.64        36.62 o                         
   2   3   0       1167.46       1287.81        17.14 o                         
   3   3   0       1183.15       1236.44        16.12 o                         
   4   3   0         39.04         34.94         3.77 o                         
   5   3   0       3193.98       3197.11        28.20 o                         
   6   3   0         62.43         70.53        11.80 o                         
   7   3   0         70.25         72.79         5.81 o                         
   8   3   0         80.83         79.36        13.00 o                         
   9   3   0       2258.89       2079.67        42.50 o                         
  10   3   0         38.30         22.90        16.58 o                         
  11   3   0         40.98         68.58        22.01 o                         
   0   4   0      20846.33      20502.05       249.57 o                         
   1   4   0        368.34        351.83         7.58 o                         
   2   4   0       1477.37       1515.49        15.10 o                         
   3   4   0        491.99        463.96         8.24 o                         
   4   4   0      11363.66      11021.63       113.64 o                         
   5   4   0         30.90         34.25         6.82 o                         
   6   4   0        240.27        254.61         8.37 o                         
   7   4   0        322.37        282.72        12.27 o                         
   8   4   0       3711.59       3730.66        48.02 o                         
   9   4   0         69.39         57.62        18.66 o                         
  10   4   0         50.03         62.40        19.91 o                         
  11   4   0          0.67        -12.31        20.53 o                         
   1   5   0       2860.72       2932.84        28.90 o                         
   2   5   0          6.18         13.36         3.02 o                         
   3   5   0        304.80        287.96         6.85 o                         
   4   5   0         75.49         78.11         5.06 o                         
   5   5   0       4101.02       4185.38        47.93 o                         
   6   5   0        206.07        197.37         9.36 o                         
   7   5   0        107.10        114.95        10.44 o                         
   8   5   0        260.49        249.24        12.21 o                         
   9   5   0        911.53        830.24        34.91 o                         
  10   5   0          1.38         10.37        18.64 o                         
  11   5   0          7.95          1.04        28.80 o                         
   0   6   0      19404.16      19557.27       236.64 o                         
   1   6   0       1304.44       1348.12        15.41 o                         
   2   6   0        526.60        551.73         7.87 o                         
   3   6   0        387.55        390.74        10.27 o                         
   4   6   0       7703.55       7591.13        70.93 o                         
   5   6   0         38.71         39.51         6.23 o                         
   6   6   0        316.23        318.78        15.53 o                         
   7   6   0         79.42         77.82         7.18 o                         
   8   6   0       1666.27       1694.93        51.92 o                         
   9   6   0        256.20        245.58        23.98 o                         
  10   6   0          2.32          9.18        19.89 o                         
  11   6   0         90.19         52.80        34.11 o                         
   1   7   0       1899.76       1898.39        20.43 o                         
   2   7   0         10.57         12.18         3.18 o                         
   3   7   0       1026.39       1048.49        14.39 o                         
   4   7   0         40.02         32.77         5.69 o                         
   5   7   0       1188.42       1214.25        21.24 o                         
   6   7   0        205.57        202.65        10.21 o                         
   7   7   0         70.48         61.41         8.11 o                         
   8   7   0         65.74         83.19        14.81 o                         
   9   7   0       1052.15       1072.28        45.58 o                         
  10   7   0         25.11         29.37        21.66 o                         
  11   7   0          2.99        -33.35        37.90 o                         
   0   8   0       4955.88       4819.81        56.56 o                         
   1   8   0       1492.49       1521.55        18.54 o                         
   2   8   0        438.32        469.08         8.88 o                         
   3   8   0        181.85        170.78         7.18 o                         
   4   8   0       6772.60       6743.87        66.10 o                         
   5   8   0        474.14        480.00        15.96 o                         
   6   8   0         22.03         19.33         8.25 o                         
   7   8   0        184.16        183.38        11.38 o                         
   8   8   0       1413.30       1444.69        28.86 o                         
   9   8   0         10.93         -5.24        12.56 o                         
  10   8   0         30.94         36.07        22.95 o                         
   1   9   0       1366.47       1326.98        16.48 o                         
   2   9   0        227.67        210.08        18.71 o                         
   3   9   0        121.33        116.89         7.08 o                         
   4   9   0          6.09          5.93         7.80 o                         
   5   9   0       1008.04       1030.09        22.67 o                         
   6   9   0         32.01         30.73         9.59 o                         
   7   9   0        172.32        181.42        12.70 o                         
   8   9   0        118.61        140.34        11.91 o                         
   9   9   0        566.55        606.27        36.01 o                         
  10   9   0         97.62         95.59        24.72 o                         
   0  10   0       3852.26       3685.25        48.20 o                         
   1  10   0        650.26        655.46        14.59 o                         
   2  10   0         18.19         20.64         5.60 o                         
   3  10   0       1061.25       1061.27        20.32 o                         
   4  10   0       2661.45       2611.88        41.47 o                         
   5  10   0         68.50         75.78        11.04 o                         
   6  10   0         16.28         27.13        10.50 o                         
   7  10   0        103.88         94.84        12.17 o                         
   8  10   0        833.93        894.11        30.81 o                         
   9  10   0         38.97         27.66        20.85 o                         
   1  11   0       1128.85       1131.56        18.50 o                         
   2  11   0        217.94        200.22         9.04 o                         
   3  11   0        101.21        103.65         8.37 o                         
   4  11   0         32.07         45.23        11.05 o                         
   5  11   0        935.36        917.20        44.84 o                         
   6  11   0         13.35          3.81        12.23 o                         
   7  11   0        100.66        104.66        13.63 o                         
   8  11   0         82.98         66.28        15.07 o                         
   9  11   0        188.03        205.20        25.35 o                         
   0  12   0       1269.81       1243.99        26.96 o                         
   1  12   0        288.59        285.62        10.66 o                         
   2  12   0         49.83         58.30         7.66 o                         
   3  12   0        287.67        247.64        12.75 o                         
   4  12   0       1780.91       1681.73        32.74 o                         
   5  12   0        224.87        198.31        15.45 o                         
   6  12   0         34.64         33.69        14.84 o                         
   7  12   0         78.61         66.97        16.21 o                         
   8  12   0        462.99        491.02        25.15 o                         
   1  13   0        375.14        392.15        13.59 o                         
   2  13   0          8.87          0.43         8.45 o                         
   3  13   0        216.00        211.06        16.85 o                         
   4  13   0         85.74         76.22        13.58 o                         
   5  13   0        299.63        315.41        25.39 o                         
   6  13   0         53.20         45.63        19.71 o                         
   7  13   0         79.80         65.51        17.20 o                         
   0  14   0        870.24        867.19        26.22 o                         
   1  14   0        106.45        120.85        10.23 o                         
   2  14   0          0.75         19.42         9.67 o                         
   3  14   0         94.46         65.42        19.52 o                         
   4  14   0        656.26        653.49        29.18 o                         
   5  14   0        308.36        283.56        24.45 o                         
   6  14   0         26.61         34.89        17.63 o                         
   1  15   0        202.94        228.57        15.48 o                         
   2  15   0         11.06          9.43        14.05 o                         
   3  15   0         99.18         96.35        21.22 o                         
   4  15   0         29.46         14.97        26.34 o                         
   5  15   0        155.13        165.65        21.74 o                         
   0  16   0        454.25        410.46        38.28 o                         
   1  16   0        106.36         81.47        25.45 o                         
   2  16   0         16.48         -2.01        15.48 o                         
   3  16   0        274.00        223.76        22.76 o                         
 -11   0   1        186.18        161.08        39.42 o                         
  -9   0   1        150.58        162.63        19.14 o                         
  -7   0   1       2927.92       2834.88        51.69 o                         
  -5   0   1         35.42         31.17         7.63 o                         
  -3   0   1      14256.32      13620.85       136.30 o                         
   3   0   1       6022.21       6049.17        48.94 o                         
   5   0   1      12098.57      12009.51       315.33 o                         
   7   0   1        320.89        316.76        18.99 o                         
   9   0   1       4222.22       4183.40       241.24 o                         
  11   0   1         12.07         29.94        36.38 o                         
 -12   1   1        980.20        826.99        65.57 o                         
 -11   1   1          4.14         10.69        16.12 o                         
 -10   1   1         65.48         55.62        12.94 o                         
  -9   1   1         25.16         22.07        16.01 o                         
  -8   1   1       6096.90       6122.26        58.77 o                         
  -7   1   1        239.43        210.66        11.41 o                         
  -6   1   1       1324.13       1284.22        22.43 o                         
  -5   1   1         99.33        106.83         4.00 o                         
  -4   1   1      18787.54      18405.23       120.29 o                         
  -3   1   1        226.94        228.79         4.32 o                         
  -2   1   1       2366.02       2320.37        21.54 o                         
   1   1   1        577.19        577.73         6.60 o                         
   2   1   1        170.09        182.39         4.27 o                         
   3   1   1        442.51        421.89         4.98 o                         
   4   1   1       9308.39       9243.06        68.28 o                         
   5   1   1          1.40          2.94         5.50 o                         
   6   1   1         44.52         46.84         7.60 o                         
   7   1   1         16.49         13.63         8.20 o                         
   8   1   1        899.50        891.70        21.94 o                         
   9   1   1          2.32         -9.21        13.58 o                         
  10   1   1        280.66        282.36        22.14 o                         
  11   1   1          3.32         -9.99        24.16 o                         
 -12   2   1          0.22         16.84        19.03 o                         
 -11   2   1        228.10        222.64        26.75 o                         
 -10   2   1          0.27        -13.20        13.90 o                         
  -9   2   1        196.04        214.43        39.20 o                         
  -8   2   1          7.68         -0.84        10.93 o                         
  -7   2   1       2872.08       2891.01        35.46 o                         
  -6   2   1         85.30         88.68         4.58 o                         
  -5   2   1         46.87         50.01         3.56 o                         
  -4   2   1         20.19         19.33         2.94 o                         
  -3   2   1       5201.98       4909.21        40.36 o                         
  -2   2   1         17.83         15.21         1.59 o                         
  -1   2   1        210.29        220.01         3.63 o                         
   0   2   1        505.75        505.97         5.30 o                         
   1   2   1      41703.20      36405.61       319.64 o                         
   2   2   1        132.59        142.39         4.70 o                         
   3   2   1        894.99        967.30        11.86 o                         
   4   2   1        461.06        504.31        10.20 o                         
   5   2   1      10255.53      10193.84        76.90 o                         
   6   2   1         68.80         61.61         9.60 o                         
   7   2   1        169.56        168.18        13.38 o                         
   8   2   1        149.29        131.41        14.43 o                         
   9   2   1       1917.09       1872.94        40.44 o                         
  10   2   1         11.55          1.92        15.86 o                         
  11   2   1        150.18        160.03        28.99 o                         
 -12   3   1       1040.93        983.47       110.48 o                         
 -11   3   1         17.12          8.80        13.38 o                         
 -10   3   1        242.47        227.84        19.85 o                         
  -9   3   1         12.31         34.58        13.90 o                         
  -8   3   1       2413.44       2420.93        54.64 o                         
  -7   3   1         92.18         98.56         5.98 o                         
  -6   3   1        562.09        557.95         7.97 o                         
  -5   3   1        473.93        448.26         6.58 o                         
  -4   3   1      16892.18      16666.25       131.94 o                         
  -3   3   1        733.77        766.32         8.29 o                         
  -2   3   1         25.93         26.12         5.91 o                         
  -1   3   1        401.03        414.47         5.78 o                         
   0   3   1      25971.43      24479.27       352.57 o                         
   1   3   1        292.36        310.83         4.39 o                         
   2   3   1        298.17        305.40         5.90 o                         
   3   3   1          8.20          3.22         3.80 o                         
   4   3   1       4937.38       4810.65        51.54 o                         
   5   3   1        108.74        116.50         4.55 o                         
   6   3   1         84.83         98.56        12.09 o                         
   7   3   1          0.25          6.92        10.59 o                         
   8   3   1       1013.35        976.91        27.43 o                         
   9   3   1          0.07         -1.07        16.27 o                         
  10   3   1        312.97        283.15        26.15 o                         
  11   3   1          5.21          2.27        21.17 o                         
 -12   4   1         21.36         32.59        40.55 o                         
 -11   4   1        101.75        112.75        17.23 o                         
 -10   4   1          5.20        -17.03        17.03 o                         
  -9   4   1        281.97        273.95        19.28 o                         
  -8   4   1         43.29         36.23         7.08 o                         
  -7   4   1       2024.43       1964.00        27.84 o                         
  -6   4   1         15.48          8.59         4.40 o                         
  -5   4   1          0.89          8.52         3.94 o                         
  -4   4   1          3.05         -0.34         2.53 o                         
  -3   4   1       9611.20       9873.76        87.36 o                         
  -2   4   1        127.66        143.07         5.63 o                         
  -1   4   1        185.81        205.14         5.84 o                         
   0   4   1        801.04        856.51        13.34 o                         
   1   4   1      17446.41      17274.62       131.12 o                         
   2   4   1       2467.79       2661.90        21.15 o                         
   3   4   1        476.30        488.89         9.57 o                         
   4   4   1        326.35        313.68         8.82 o                         
   5   4   1       7281.71       7163.13       113.53 o                         
   6   4   1         28.21         29.36         4.62 o                         
   7   4   1        135.04        122.99         9.00 o                         
   8   4   1          6.47         14.11        14.11 o                         
   9   4   1       1939.81       2026.93        50.21 o                         
  10   4   1         50.40         65.28        22.17 o                         
  11   4   1         47.41         21.61        21.58 o                         
 -11   5   1         74.37         86.47        16.98 o                         
 -10   5   1         12.53         17.22        18.76 o                         
  -9   5   1         13.34         26.00        17.18 o                         
  -8   5   1       4741.14       4587.67        51.16 o                         
  -7   5   1         38.89         44.05         7.26 o                         
  -6   5   1        362.85        368.52        11.37 o                         
  -5   5   1        819.61        874.11        12.32 o                         
  -4   5   1       7562.98       7475.37        62.03 o                         
  -3   5   1        364.16        342.09         7.10 o                         
  -2   5   1        484.23        503.08         9.05 o                         
  -1   5   1         54.23         60.39         3.58 o                         
   0   5   1       8295.17       8253.77        77.07 o                         
   1   5   1        430.10        438.22        11.49 o                         
   2   5   1          8.79          5.14         2.31 o                         
   3   5   1        291.49        278.96         7.13 o                         
   4   5   1       6715.80       6880.36        63.80 o                         
   5   5   1        264.39        254.39         9.36 o                         
   6   5   1         88.95         91.22         6.92 o                         
   7   5   1         23.49         32.94         5.64 o                         
   8   5   1        539.18        543.32        17.56 o                         
   9   5   1         47.65         45.92        19.57 o                         
  10   5   1        281.92        250.44        26.93 o                         
  11   5   1         26.45         27.49        22.85 o                         
 -11   6   1        239.19        226.68        27.25 o                         
 -10   6   1         66.32         82.61        22.15 o                         
  -9   6   1        150.25        156.41        12.27 o                         
  -8   6   1          0.91          3.68        13.08 o                         
  -7   6   1       1315.93       1335.00        22.66 o                         
  -6   6   1        408.47        381.34        12.66 o                         
  -5   6   1        163.27        157.89         6.43 o                         
  -4   6   1        179.22        184.74         5.56 o                         
  -3   6   1       6947.87       6857.04        52.68 o                         
  -2   6   1        119.05        120.24         4.97 o                         
  -1   6   1         10.69         11.18         3.30 o                         
   0   6   1        730.09        733.47        10.67 o                         
   1   6   1       6231.45       6168.57        46.80 o                         
   2   6   1        327.28        319.71         6.27 o                         
   3   6   1        556.58        551.06        13.76 o                         
   4   6   1        400.96        389.68        10.12 o                         
   5   6   1       5741.61       5832.56        65.55 o                         
   6   6   1        177.54        186.11         9.73 o                         
   7   6   1        123.86        105.34         7.94 o                         
   8   6   1         62.50         66.36        11.23 o                         
   9   6   1       2166.13       2106.69        52.98 o                         
  10   6   1         29.85         11.16        40.74 o                         
  11   6   1          0.79         35.63        40.17 o                         
 -11   7   1         14.36          9.50        17.26 o                         
 -10   7   1         63.85         76.30        24.64 o                         
  -9   7   1         62.56         57.82        12.44 o                         
  -8   7   1       2483.45       2424.81        33.89 o                         
  -7   7   1        482.59        469.83        20.04 o                         
  -6   7   1        108.29         92.55         8.57 o                         
  -5   7   1        353.94        339.46        11.89 o                         
  -4   7   1       6060.10       6125.12        53.71 o                         
  -3   7   1        862.25        878.05        12.02 o                         
  -2   7   1        294.77        311.57        10.20 o                         
  -1   7   1         57.09         45.02         4.43 o                         
   0   7   1       7238.72       7299.31        61.12 o                         
   1   7   1         44.34         39.92         4.28 o                         
   2   7   1         45.12         58.22         4.06 o                         
   3   7   1        654.68        662.67        11.47 o                         
   4   7   1       1529.03       1497.02        23.70 o                         
   5   7   1        125.46        140.32         9.20 o                         
   6   7   1        307.87        302.77        11.78 o                         
   7   7   1         16.21         14.06         8.91 o                         
   8   7   1        925.20        998.09        31.77 o                         
   9   7   1         21.67         14.09        19.14 o                         
  10   7   1         43.52         27.83        22.27 o                         
 -10   8   1         17.48         12.85        21.47 o                         
  -9   8   1         62.74         58.75        18.95 o                         
  -8   8   1         42.29         59.87         9.85 o                         
  -7   8   1        811.80        875.59        20.40 o                         
  -6   8   1          4.41          2.33         7.80 o                         
  -5   8   1        202.50        202.48        11.26 o                         
  -4   8   1          8.76         16.93         5.07 o                         
  -3   8   1       2502.13       2449.58        23.84 o                         
  -2   8   1        141.70        128.30         6.34 o                         
  -1   8   1          8.16          3.14         4.39 o                         
   0   8   1         73.95         72.26         5.55 o                         
   1   8   1       6663.74       6733.39        52.43 o                         
   2   8   1       1225.67       1226.96        14.08 o                         
   3   8   1          9.21         12.98         4.93 o                         
   4   8   1        979.17        977.94        19.87 o                         
   5   8   1       3966.86       4035.51        50.98 o                         
   6   8   1         42.75         43.72         8.82 o                         
   7   8   1        156.73        150.98        11.91 o                         
   8   8   1        183.89        184.81        31.46 o                         
   9   8   1        874.44        923.40        28.13 o                         
  10   8   1         67.90         61.99        25.96 o                         
 -10   9   1         48.75         54.35        23.34 o                         
  -9   9   1        102.62        100.82        22.36 o                         
  -8   9   1       1391.98       1407.35        27.52 o                         
  -7   9   1        321.31        357.70        16.09 o                         
  -6   9   1         47.24         43.31        10.19 o                         
  -5   9   1        435.35        402.97        15.83 o                         
  -4   9   1       2967.85       2866.94        30.76 o                         
  -3   9   1        675.64        676.81        15.07 o                         
  -2   9   1         21.60         22.54         5.10 o                         
  -1   9   1        711.55        714.98        17.68 o                         
   0   9   1       5097.87       5027.12        41.72 o                         
   1   9   1         26.88         21.39         4.76 o                         
   2   9   1         31.11         37.60         5.85 o                         
   3   9   1          2.62          1.02         8.92 o                         
   4   9   1       1436.43       1429.96        37.53 o                         
   5   9   1         48.28         50.47         9.57 o                         
   6   9   1        131.22        125.29        11.46 o                         
   7   9   1          6.78         14.47         9.79 o                         
   8   9   1        429.00        437.78        17.69 o                         
   9   9   1          6.82         26.81        17.75 o                         
  -9  10   1        174.86        167.14        25.77 o                         
  -8  10   1          3.29         -2.05        10.92 o                         
  -7  10   1        416.22        428.06        18.39 o                         
  -6  10   1         38.73         49.22        10.92 o                         
  -5  10   1         38.52         31.63         9.84 o                         
  -4  10   1         45.76         50.29         7.57 o                         
  -3  10   1       3484.75       3422.27        32.35 o                         
  -2  10   1         21.44         17.16         5.56 o                         
  -1  10   1          2.81          2.74         5.45 o                         
   0  10   1        428.25        429.79        10.54 o                         
   1  10   1       1950.00       1975.33        24.47 o                         
   2  10   1        320.42        318.37        10.62 o                         
   3  10   1         48.98         37.93         7.81 o                         
   4  10   1        288.21        254.90        24.26 o                         
   5  10   1       1947.00       1970.86        33.44 o                         
   6  10   1        543.23        538.67        19.33 o                         
   7  10   1         16.25         12.01        10.93 o                         
   8  10   1         92.91        120.08        17.05 o                         
   9  10   1        732.53        830.31        37.48 o                         
  -9  11   1        109.41         86.79        26.91 o                         
  -8  11   1        943.64        918.03        47.38 o                         
  -7  11   1        181.60        198.01        15.06 o                         
  -6  11   1         48.15         37.59        11.87 o                         
  -5  11   1        562.28        570.02        20.16 o                         
  -4  11   1       1128.11       1161.00        26.83 o                         
  -3  11   1        150.19        141.27        15.91 o                         
  -2  11   1          5.03          3.83         6.36 o                         
  -1  11   1         42.13         55.43         6.82 o                         
   0  11   1       2363.62       2316.36        23.29 o                         
   1  11   1        423.24        415.80        15.50 o                         
   2  11   1          1.90         -3.64         9.41 o                         
   3  11   1        134.99        128.06        10.48 o                         
   4  11   1       1091.83       1015.09        24.59 o                         
   5  11   1         17.91          5.39        10.85 o                         
   6  11   1        164.19        149.22        14.20 o                         
   7  11   1         43.38         41.65        19.33 o                         
   8  11   1        235.22        247.13        16.86 o                         
  -8  12   1          3.57          8.59        18.00 o                         
  -7  12   1        285.43        265.60        20.11 o                         
  -6  12   1         47.40         38.24        12.76 o                         
  -5  12   1        128.69        127.17        14.09 o                         
  -4  12   1         73.51         52.92        12.15 o                         
  -3  12   1       1212.28       1221.03        21.19 o                         
  -2  12   1        377.78        344.05        11.32 o                         
  -1  12   1          3.26          9.28         6.12 o                         
   0  12   1        254.92        245.04        10.24 o                         
   1  12   1       1503.16       1464.29        20.61 o                         
   2  12   1         98.28         98.55         9.38 o                         
   3  12   1         15.52         14.76         9.10 o                         
   4  12   1        179.20        184.36        26.21 o                         
   5  12   1        692.13        768.81        30.70 o                         
   6  12   1        141.49        119.27        17.12 o                         
   7  12   1         13.82         20.69        19.33 o                         
   8  12   1        118.02        138.53        45.51 o                         
  -7  13   1        136.07        138.24        18.57 o                         
  -6  13   1         31.80          2.53        15.81 o                         
  -5  13   1          4.76         17.81        15.73 o                         
  -4  13   1        749.01        688.69        31.99 o                         
  -3  13   1        266.29        272.85        12.77 o                         
  -2  13   1          8.11          5.46         8.35 o                         
  -1  13   1        483.45        474.01        13.57 o                         
   0  13   1       1296.99       1228.22        20.04 o                         
   1  13   1        142.81        152.48        10.00 o                         
   2  13   1         67.80         75.80        10.00 o                         
   3  13   1        128.38        124.70        14.39 o                         
   4  13   1        321.47        319.30        18.05 o                         
   5  13   1          3.81         -5.23        14.79 o                         
   6  13   1        156.79        151.78        29.94 o                         
   7  13   1          0.24          8.03        21.98 o                         
  -6  14   1          5.54          9.53        13.94 o                         
  -5  14   1         62.32         67.78        14.42 o                         
  -4  14   1         43.29         25.85        13.17 o                         
  -3  14   1        533.72        498.40        20.85 o                         
  -2  14   1        221.96        233.79        13.06 o                         
  -1  14   1        127.18        113.15        10.16 o                         
   0  14   1         97.04         92.20         9.89 o                         
   1  14   1        623.40        644.17        18.56 o                         
   2  14   1        188.65        207.95        12.83 o                         
   3  14   1         72.67         50.29        19.52 o                         
   4  14   1        136.83        150.01        19.48 o                         
   5  14   1        517.84        505.39        55.90 o                         
   6  14   1         10.77         27.29        17.56 o                         
  -5  15   1         67.16         57.63        15.77 o                         
  -4  15   1        403.15        392.08        20.49 o                         
  -3  15   1         60.23         57.65        27.29 o                         
  -2  15   1        113.17        128.31        16.42 o                         
  -1  15   1        124.55        119.51        12.97 o                         
   0  15   1        355.48        356.49        17.55 o                         
   1  15   1        107.73         92.60        13.04 o                         
   2  15   1        120.34        151.86        17.14 o                         
   3  15   1          6.23         27.87        17.41 o                         
   4  15   1        290.42        265.41        23.36 o                         
   5  15   1          1.59          6.33        38.85 o                         
  -3  16   1        194.86        187.63        23.12 o                         
  -2  16   1         19.20         23.07        15.32 o                         
  -1  16   1         52.94         68.18        16.90 o                         
   0  16   1         67.20         65.87        13.79 o                         
   1  16   1        239.64        270.10        20.04 o                         
   2  16   1          3.98         12.03        19.27 o                         
   3  16   1         38.38         35.30        22.74 o                         
 -12   0   2        715.25        691.68        61.40 o                         
 -10   0   2        114.10        113.32        33.35 o                         
  -8   0   2       2294.23       2279.60        36.87 o                         
  -6   0   2        823.13        817.93        21.06 o                         
  -4   0   2       4510.38       4640.45        58.37 o                         
  -2   0   2       1249.89       1233.51        14.95 o                         
   0   0   2       3833.57       3730.27        38.58 o                         
   2   0   2       3987.21       3829.87        62.72 o                         
   4   0   2        334.56        303.16         6.40 o                         
   6   0   2       4381.44       4178.15        67.07 o                         
   8   0   2         84.39         65.77        15.90 o                         
  10   0   2        662.27        604.51        52.30 o                         
 -12   1   2          0.84          2.74        24.91 o                         
 -11   1   2       1457.34       1356.20        68.19 o                         
 -10   1   2         14.25          9.83        10.90 o                         
  -9   1   2         98.81        103.45         8.90 o                         
  -8   1   2         12.68         11.46         6.48 o                         
  -7   1   2       4668.56       4571.62        44.49 o                         
  -6   1   2        101.65        109.75         3.59 o                         
  -5   1   2       1266.32       1186.36        10.21 o                         
  -4   1   2        107.39        115.72         7.65 o                         
  -3   1   2      30768.78      29027.76       232.60 o                         
  -2   1   2        200.27        206.29         5.74 o                         
  -1   1   2       5487.39       5387.96        38.76 o                         
   0   1   2       3471.82       3437.82        27.79 o                         
   1   1   2      38749.95      33252.80       399.23 o                         
   2   1   2        119.87        125.11         5.95 o                         
   3   1   2        556.17        491.61         7.80 o                         
   4   1   2        129.21        141.62         5.43 o                         
   5   1   2       7804.05       7745.66        59.11 o                         
   6   1   2         16.78          9.66         6.98 o                         
   7   1   2        330.57        303.41        13.77 o                         
   8   1   2         23.26         -0.11        14.27 o                         
   9   1   2       1710.56       1670.92        56.39 o                         
  10   1   2          0.30          3.02        16.48 o                         
  11   1   2          3.48         -3.79        33.73 o                         
 -12   2   2        808.14        720.02        31.85 o                         
 -11   2   2         42.75         24.83        12.78 o                         
 -10   2   2          6.54         -9.35        16.74 o                         
  -9   2   2         10.92         11.51         9.66 o                         
  -8   2   2       3400.04       3473.84        42.53 o                         
  -7   2   2         19.02         19.69         4.00 o                         
  -6   2   2         46.91         51.14         3.33 o                         
  -5   2   2          2.87          3.76         2.79 o                         
  -4   2   2       1657.37       1566.69        17.14 o                         
  -3   2   2        143.62        127.52         6.08 o                         
  -2   2   2       3508.88       3462.08        24.49 o                         
  -1   2   2        203.45        193.67         4.69 o                         
   0   2   2       8482.27       8489.95        60.65 o                         
   1   2   2        270.39        272.09         6.29 o                         
   2   2   2       2890.65       2849.55        32.12 o                         
   3   2   2         53.17         49.69         6.08 o                         
   4   2   2         62.48         72.01         5.65 o                         
   5   2   2         13.23          9.88         3.15 o                         
   6   2   2       3225.74       3154.99        41.90 o                         
   7   2   2          0.36         -2.72        10.08 o                         
   8   2   2          3.34         -1.56        12.07 o                         
   9   2   2          4.53          5.52        16.29 o                         
  10   2   2       1077.14       1053.09        42.83 o                         
  11   2   2         15.86         11.56        21.52 o                         
 -12   3   2          2.78        -10.66        17.40 o                         
 -11   3   2        994.91       1003.30        27.13 o                         
 -10   3   2         13.45         10.06        11.35 o                         
  -9   3   2         96.74         99.97        14.33 o                         
  -8   3   2          0.81         10.24         5.52 o                         
  -7   3   2       8256.88       8345.25        71.01 o                         
  -6   3   2        101.35         98.85         5.06 o                         
  -5   3   2        492.79        470.08         9.09 o                         
  -4   3   2        506.98        553.46        14.85 o                         
  -3   3   2      20589.88      20216.51       156.24 o                         
  -2   3   2        922.06        944.28         7.94 o                         
  -1   3   2       5500.36       5680.88        42.59 o                         
   0   3   2        476.03        465.49         5.67 o                         
   1   3   2       7492.35       7140.56        52.03 o                         
   2   3   2         39.00         35.03         3.39 o                         
   3   3   2        903.68        903.45        14.22 o                         
   4   3   2        115.87        101.54         5.60 o                         
   5   3   2      10629.78      10772.21       161.03 o                         
   6   3   2        107.40        102.98         7.97 o                         
   7   3   2        157.46        161.03        15.18 o                         
   8   3   2         83.29        100.70        18.30 o                         
   9   3   2       2193.93       2187.57        53.89 o                         
  10   3   2          3.20         -5.19        18.65 o                         
  11   3   2          2.57          6.56        22.07 o                         
 -12   4   2        577.47        534.16        51.94 o                         
 -11   4   2         12.92          8.55        14.49 o                         
 -10   4   2          2.52          5.84        12.19 o                         
  -9   4   2        195.84        161.71        23.56 o                         
  -8   4   2       2371.89       2386.51        30.35 o                         
  -7   4   2        251.29        262.56         9.77 o                         
  -6   4   2         74.27         80.57         5.98 o                         
  -5   4   2        118.79        123.61         5.05 o                         
  -4   4   2       4104.29       4110.93        38.17 o                         
  -3   4   2         19.21         19.76         2.99 o                         
  -2   4   2        715.42        686.18         8.87 o                         
  -1   4   2          0.39         -2.11         2.11 o                         
   0   4   2       2572.71       2728.49        24.46 o                         
   1   4   2        253.81        266.89         5.53 o                         
   2   4   2       4457.12       4311.79        32.99 o                         
   3   4   2         39.48         37.49         3.94 o                         
   4   4   2         37.50         41.23         5.61 o                         
   5   4   2        269.88        276.51         9.94 o                         
   6   4   2       3122.49       3115.93        61.78 o                         
   7   4   2        112.80        114.64         9.44 o                         
   8   4   2         10.81          5.67        15.84 o                         
   9   4   2         36.74         37.96        18.58 o                         
  10   4   2        671.44        732.43        37.52 o                         
  11   4   2          0.51         -7.95        21.57 o                         
 -11   5   2       1229.41       1199.73        33.81 o                         
 -10   5   2         53.43         47.42        14.56 o                         
  -9   5   2        126.56        132.39        10.59 o                         
  -8   5   2        155.23        159.77         9.68 o                         
  -7   5   2       3291.46       3424.12        44.53 o                         
  -6   5   2        129.30        127.64         8.56 o                         
  -5   5   2        730.14        766.44        15.09 o                         
  -4   5   2        177.27        162.43         5.78 o                         
  -3   5   2      12112.25      11815.86        93.53 o                         
  -2   5   2       2360.43       2445.65        22.97 o                         
  -1   5   2        985.10        955.50        10.72 o                         
   0   5   2        188.49        157.87         6.01 o                         
   1   5   2      21530.04      21479.92       163.53 o                         
   2   5   2          5.72          4.71         2.65 o                         
   3   5   2        297.24        282.20         8.74 o                         
   4   5   2        323.39        334.60        14.67 o                         
   5   5   2       4395.60       4429.19        52.05 o                         
   6   5   2        162.16        169.55        10.15 o                         
   7   5   2        147.89        164.04         8.08 o                         
   8   5   2        215.58        209.14        12.30 o                         
   9   5   2       1388.64       1393.82        45.48 o                         
  10   5   2         53.36         64.27        22.57 o                         
 -11   6   2         51.55         63.21        16.48 o                         
 -10   6   2         11.84         32.58        15.10 o                         
  -9   6   2         16.49         12.70        11.30 o                         
  -8   6   2       1080.79       1122.28        36.28 o                         
  -7   6   2        116.95        103.62        11.93 o                         
  -6   6   2        233.62        219.56        13.73 o                         
  -5   6   2        126.41        111.00         7.83 o                         
  -4   6   2       3176.79       3146.94        28.99 o                         
  -3   6   2         35.20         30.66         3.87 o                         
  -2   6   2       1260.47       1278.91        14.88 o                         
  -1   6   2        565.43        598.39         9.76 o                         
   0   6   2       1193.76       1157.59        12.86 o                         
   1   6   2          7.67          9.48         3.19 o                         
   2   6   2       2712.04       2706.22        23.29 o                         
   3   6   2        795.06        837.87        14.57 o                         
   4   6   2        571.22        592.16        14.45 o                         
   5   6   2        347.40        320.19        24.82 o                         
   6   6   2       1848.52       1896.54        28.59 o                         
   7   6   2         38.46         36.75        11.71 o                         
   8   6   2         21.91         36.15        11.07 o                         
   9   6   2          8.06         31.36        26.91 o                         
  10   6   2        544.87        649.23        59.12 o                         
 -11   7   2        385.21        365.77        23.68 o                         
 -10   7   2        165.16        168.09        18.70 o                         
  -9   7   2          0.55         -4.88        12.02 o                         
  -8   7   2         49.32         57.69         8.96 o                         
  -7   7   2       3527.76       3537.21        45.78 o                         
  -6   7   2         82.37        100.41        11.25 o                         
  -5   7   2        450.00        433.00        11.27 o                         
  -4   7   2        739.06        722.64        11.65 o                         
  -3   7   2       8028.78       8044.12        66.91 o                         
  -2   7   2        878.66        853.42        12.76 o                         
  -1   7   2        388.83        404.21         8.39 o                         
   0   7   2       1381.04       1427.61        15.41 o                         
   1   7   2       9244.67       9320.25        69.64 o                         
   2   7   2        374.67        370.91         7.82 o                         
   3   7   2        457.64        480.20        11.60 o                         
   4   7   2         30.43         26.56         6.94 o                         
   5   7   2       4665.50       4635.88        55.72 o                         
   6   7   2        371.36        383.69        26.56 o                         
   7   7   2          0.50         -1.71         8.01 o                         
   8   7   2        119.68        143.82        25.77 o                         
   9   7   2        631.84        654.83        66.33 o                         
  10   7   2         21.35         33.51        26.15 o                         
 -11   8   2         81.24         79.54        24.47 o                         
 -10   8   2         29.22         17.03        15.60 o                         
  -9   8   2        221.37        203.15        22.74 o                         
  -8   8   2       1069.65       1048.94        23.11 o                         
  -7   8   2         32.69         44.90        10.67 o                         
  -6   8   2        113.81        124.01        16.10 o                         
  -5   8   2          1.70          1.23         7.59 o                         
  -4   8   2       1121.97       1102.25        21.05 o                         
  -3   8   2          3.75          7.24         4.55 o                         
  -2   8   2       1360.91       1364.22        17.43 o                         
  -1   8   2          7.25          9.93         4.24 o                         
   0   8   2        846.66        836.56        16.23 o                         
   1   8   2         12.36         16.25         5.23 o                         
   2   8   2       1070.08       1032.52        23.05 o                         
   3   8   2         37.42         28.92         6.40 o                         
   4   8   2        512.36        546.44        16.38 o                         
   5   8   2        116.83        119.78         9.99 o                         
   6   8   2        727.24        768.70        22.93 o                         
   7   8   2        136.35        145.76        15.13 o                         
   8   8   2          5.40         13.70        15.99 o                         
   9   8   2         16.23         56.08        20.80 o                         
  10   8   2        710.94        731.10        63.67 o                         
 -10   9   2         12.76         19.05        12.53 o                         
  -9   9   2          0.08          3.41        20.09 o                         
  -8   9   2         18.32         42.41        10.68 o                         
  -7   9   2       2367.08       2301.99        36.55 o                         
  -6   9   2        386.98        367.34        22.53 o                         
  -5   9   2         16.02         28.06         8.96 o                         
  -4   9   2        770.85        726.83        27.54 o                         
  -3   9   2       4245.30       4203.47        39.93 o                         
  -2   9   2        787.61        814.51        12.84 o                         
  -1   9   2        158.34        172.01         7.01 o                         
   0   9   2        615.24        627.91        11.59 o                         
   1   9   2       4759.45       4633.36        39.02 o                         
   2   9   2        643.74        634.89        13.37 o                         
   3   9   2        356.36        339.55        11.98 o                         
   4   9   2        375.51        352.42        14.47 o                         
   5   9   2       2164.30       2231.73        61.07 o                         
   6   9   2        128.21        119.10        13.29 o                         
   7   9   2         41.25         53.79        11.38 o                         
   8   9   2        100.83         85.13        19.16 o                         
   9   9   2        616.83        743.31        27.98 o                         
 -10  10   2         56.62         68.87        18.76 o                         
  -9  10   2         25.13         31.70        11.78 o                         
  -8  10   2        389.47        377.52        17.65 o                         
  -7  10   2         97.64         82.30        12.09 o                         
  -6  10   2         87.07        110.93        12.20 o                         
  -5  10   2          1.47         -7.37        10.49 o                         
  -4  10   2       1799.16       1754.17        37.33 o                         
  -3  10   2          5.87          2.19         5.59 o                         
  -2  10   2        213.91        226.36        15.51 o                         
  -1  10   2          3.10          9.13         5.43 o                         
   0  10   2        277.83        296.18        17.29 o                         
   1  10   2          0.87          0.31         7.11 o                         
   2  10   2       1713.26       1706.51        22.78 o                         
   3  10   2         11.32         13.78         7.71 o                         
   4  10   2        208.84        187.80        12.96 o                         
   5  10   2         35.53         33.79        10.69 o                         
   6  10   2        641.00        641.98        24.55 o                         
   7  10   2         21.26         19.97        12.15 o                         
   8  10   2         44.65         64.61        12.41 o                         
   9  10   2         90.00         87.10        25.58 o                         
  -9  11   2         13.32         12.57        12.89 o                         
  -8  11   2        128.60        144.26        14.71 o                         
  -7  11   2       1148.26       1188.32        34.96 o                         
  -6  11   2        156.21        153.99        17.36 o                         
  -5  11   2         41.93         12.74        16.47 o                         
  -4  11   2         87.11         94.43        10.09 o                         
  -3  11   2       1674.36       1662.52        25.63 o                         
  -2  11   2       1008.76       1014.23        16.20 o                         
  -1  11   2         67.38         62.98         7.63 o                         
   0  11   2        623.65        610.19        17.57 o                         
   1  11   2       3029.05       3013.90        33.56 o                         
   2  11   2        261.63        276.04        16.25 o                         
   3  11   2          1.84          3.56        10.86 o                         
   4  11   2        398.94        388.03        20.21 o                         
   5  11   2       1245.55       1199.22        35.72 o                         
   6  11   2         22.42         27.30        13.48 o                         
   7  11   2          0.16          8.09        12.56 o                         
   8  11   2         25.99         18.29        12.96 o                         
  -8  12   2        281.64        292.20        18.08 o                         
  -7  12   2         52.13         58.30        13.58 o                         
  -6  12   2         30.83         18.79        12.03 o                         
  -5  12   2        129.05         90.07        11.76 o                         
  -4  12   2        715.46        686.06        22.61 o                         
  -3  12   2         58.11         60.30         7.99 o                         
  -2  12   2        567.31        577.64        14.63 o                         
  -1  12   2         13.19         12.43         6.36 o                         
   0  12   2        340.47        336.45        14.41 o                         
   1  12   2         29.45         18.88         7.85 o                         
   2  12   2        640.09        618.55        18.88 o                         
   3  12   2        126.55        107.35        12.83 o                         
   4  12   2        228.37        217.96        15.86 o                         
   5  12   2         39.09         38.86        13.80 o                         
   6  12   2        345.48        355.40        21.85 o                         
   7  12   2         27.03         33.12        15.14 o                         
  -7  13   2        704.14        645.47        27.95 o                         
  -6  13   2        262.97        267.18        26.79 o                         
  -5  13   2          0.28        -12.30        12.30 o                         
  -4  13   2        401.48        403.11        22.37 o                         
  -3  13   2        934.03        915.52        19.91 o                         
  -2  13   2         14.87         11.52         7.11 o                         
  -1  13   2         20.50         16.64         8.00 o                         
   0  13   2        146.97        145.53         9.84 o                         
   1  13   2       1056.41       1039.61        26.24 o                         
   2  13   2        340.84        371.71        18.71 o                         
   3  13   2          0.24          1.42        12.07 o                         
   4  13   2         81.90         68.66        21.41 o                         
   5  13   2        871.83        866.14        32.04 o                         
   6  13   2        179.96        154.19        19.49 o                         
  -6  14   2        134.99        122.06        16.39 o                         
  -5  14   2         36.96         41.46        14.44 o                         
  -4  14   2        256.40        236.62        17.48 o                         
  -3  14   2         54.35         44.19        12.36 o                         
  -2  14   2        193.92        187.72        12.33 o                         
  -1  14   2         30.18         26.35         8.90 o                         
   0  14   2        132.17        127.09        10.42 o                         
   1  14   2         28.94         24.33         9.89 o                         
   2  14   2        228.11        207.79        14.19 o                         
   3  14   2          8.77         13.86        15.59 o                         
   4  14   2        151.72        168.77        19.83 o                         
   5  14   2         21.49         14.82        17.02 o                         
  -5  15   2         60.20         71.26        17.33 o                         
  -4  15   2         54.23         51.46        15.11 o                         
  -3  15   2        536.85        526.42        28.00 o                         
  -2  15   2        149.46        153.10        17.28 o                         
  -1  15   2          2.35          5.72        12.62 o                         
   0  15   2        137.19        135.95        14.64 o                         
   1  15   2        690.15        700.68        25.88 o                         
   2  15   2        184.58        206.69        22.44 o                         
   3  15   2          1.07          5.50        17.42 o                         
   4  15   2        181.91        185.21        21.93 o                         
  -3  16   2          7.41          4.41        20.66 o                         
  -2  16   2        139.43        154.24        18.32 o                         
  -1  16   2          0.33        -14.73        14.73 o                         
   0  16   2        180.58        188.50        23.28 o                         
   1  16   2          6.67         17.19        16.18 o                         
   2  16   2        197.53        214.75        28.61 o                         
 -11   0   3       1766.27       1675.58        78.45 o                         
  -9   0   3        215.48        241.94        14.48 o                         
  -7   0   3      14335.24      13968.10       130.20 o                         
  -5   0   3       2211.11       2108.92        26.42 o                         
  -3   0   3       6369.36       6137.03        63.00 o                         
  -1   0   3        307.29        300.09         5.56 o                         
   1   0   3       9772.80       9304.59       112.91 o                         
   3   0   3         21.30         24.53         4.57 o                         
   5   0   3       4290.35       4236.74        50.01 o                         
   7   0   3        354.82        318.10        20.85 o                         
   9   0   3        249.71        266.25        23.76 o                         
 -12   1   3        174.49        164.09        29.34 o                         
 -11   1   3          1.86         -3.07        15.55 o                         
 -10   1   3        689.77        650.89        20.66 o                         
  -9   1   3          0.01          1.21         7.35 o                         
  -8   1   3         45.52         59.52         7.39 o                         
  -7   1   3          1.07          1.70         3.17 o                         
  -6   1   3       3646.79       3648.42        26.35 o                         
  -5   1   3         50.13         60.35         3.69 o                         
  -4   1   3        406.90        433.39        11.47 o                         
  -3   1   3         15.14         20.32         2.61 o                         
  -2   1   3      14729.96      14326.29        92.25 o                         
  -1   1   3          2.34         -2.02         2.02 o                         
   0   1   3       1656.69       1702.33        13.12 o                         
   1   1   3         94.81        111.83         5.25 o                         
   2   1   3      14904.80      14307.33       124.76 o                         
   3   1   3         24.12         17.50         3.29 o                         
   4   1   3        693.89        705.09        10.18 o                         
   5   1   3         75.61         90.53         5.36 o                         
   6   1   3       5688.65       5718.80        56.66 o                         
   7   1   3         27.73         16.79         9.04 o                         
   8   1   3        186.89        176.83        16.54 o                         
   9   1   3         82.87         66.78        18.98 o                         
  10   1   3       1705.11       1601.47        54.01 o                         
  11   1   3          2.01        -35.25        36.76 o                         
 -12   2   3          3.59         -7.61        20.18 o                         
 -11   2   3       1646.97       1645.62        35.01 o                         
 -10   2   3          1.38         13.07        10.90 o                         
  -9   2   3        523.90        538.78        18.15 o                         
  -8   2   3        281.57        289.10         8.68 o                         
  -7   2   3       6100.44       6060.36        44.26 o                         
  -6   2   3        661.92        663.51         9.19 o                         
  -5   2   3        807.39        836.33        10.53 o                         
  -4   2   3          8.65         10.17         2.01 o                         
  -3   2   3      19536.38      19243.17       125.66 o                         
  -2   2   3          7.53          4.77         2.24 o                         
  -1   2   3         14.19         19.85         4.00 o                         
   0   2   3        371.91        421.19         7.60 o                         
   1   2   3      15662.48      14906.34       105.74 o                         
   2   2   3          0.78         -1.64         2.97 o                         
   3   2   3         31.23         41.92         4.68 o                         
   4   2   3        247.88        238.38         9.20 o                         
   5   2   3       2414.92       2396.94        26.91 o                         
   6   2   3          6.88         -3.34         6.31 o                         
   7   2   3        424.80        378.55        22.58 o                         
   8   2   3          2.40         18.03        15.62 o                         
   9   2   3        461.89        448.04        34.68 o                         
  10   2   3          3.26         -3.08        32.22 o                         
  11   2   3        117.61        103.45        24.88 o                         
 -12   3   3        155.66        115.96        20.91 o                         
 -11   3   3          0.70         20.34        13.03 o                         
 -10   3   3        649.51        631.21        26.59 o                         
  -9   3   3         63.46         59.47        10.85 o                         
  -8   3   3        140.75        150.79         9.67 o                         
  -7   3   3         26.95         30.24         4.30 o                         
  -6   3   3       2855.81       2879.67        24.11 o                         
  -5   3   3        145.41        155.14         5.65 o                         
  -4   3   3         10.31          8.46         2.96 o                         
  -3   3   3        166.41        184.59         5.01 o                         
  -2   3   3       9942.43       9983.94        66.62 o                         
  -1   3   3        578.59        589.18         9.29 o                         
   0   3   3       2003.98       2092.97        19.51 o                         
   1   3   3        799.78        846.92         9.39 o                         
   2   3   3      20836.53      20534.09       144.96 o                         
   3   3   3        291.04        308.07         9.63 o                         
   4   3   3          7.12          6.33         5.00 o                         
   5   3   3         45.26         48.35         5.82 o                         
   6   3   3       3771.04       3819.03        39.53 o                         
   7   3   3         12.31         19.77        12.67 o                         
   8   3   3        115.24        121.23        19.66 o                         
   9   3   3         46.80         78.91        20.29 o                         
  10   3   3        961.29       1072.76        58.94 o                         
 -12   4   3          9.05         21.01        15.89 o                         
 -11   4   3       1407.52       1408.93        31.56 o                         
 -10   4   3         85.29        109.98        13.66 o                         
  -9   4   3        226.75        226.70        13.20 o                         
  -8   4   3         33.02         32.41         5.26 o                         
  -7   4   3       5333.70       5311.07        44.07 o                         
  -6   4   3        147.18        160.59         5.93 o                         
  -5   4   3        540.92        565.09         9.14 o                         
  -4   4   3        661.80        666.70         8.51 o                         
  -3   4   3      10691.95      10345.52        74.18 o                         
  -2   4   3          2.90         17.28         9.54 o                         
  -1   4   3         53.73         52.08         3.56 o                         
   0   4   3        816.35        900.39        11.20 o                         
   1   4   3      11307.45      11154.77        87.15 o                         
   2   4   3        522.47        542.29         8.75 o                         
   3   4   3         46.11         55.44         5.23 o                         
   4   4   3          8.72         10.37         5.23 o                         
   5   4   3       2915.55       2967.94        37.22 o                         
   6   4   3          4.20         14.91         5.69 o                         
   7   4   3        271.38        270.38        12.92 o                         
   8   4   3          2.64         -3.22        15.34 o                         
   9   4   3        184.05        179.61        23.68 o                         
  10   4   3          0.39          5.08        21.00 o                         
 -12   5   3        174.47        177.51        30.32 o                         
 -11   5   3          8.00          7.34        16.29 o                         
 -10   5   3        238.23        253.71        18.98 o                         
  -9   5   3          7.40          7.88         8.98 o                         
  -8   5   3        158.42        164.79         9.94 o                         
  -7   5   3          8.72         -0.01         5.97 o                         
  -6   5   3       3363.43       3301.78        36.03 o                         
  -5   5   3         36.99         50.51         4.41 o                         
  -4   5   3          3.77         -3.48         3.48 o                         
  -3   5   3        183.33        171.11         5.88 o                         
  -2   5   3      11644.98      11758.95        85.48 o                         
  -1   5   3        488.36        566.33         9.43 o                         
   0   5   3        108.98         97.92         4.28 o                         
   1   5   3       1751.68       1814.60        17.27 o                         
   2   5   3       5179.59       5185.87        43.41 o                         
   3   5   3        122.99        133.70         8.75 o                         
   4   5   3        529.89        552.52        14.38 o                         
   5   5   3          6.25         -4.50         6.20 o                         
   6   5   3       4152.91       4288.28        51.49 o                         
   7   5   3        101.02        107.18        11.67 o                         
   8   5   3         20.87         13.36        12.13 o                         
   9   5   3         31.76         15.75        19.02 o                         
  10   5   3       1098.93       1197.38        45.52 o                         
 -11   6   3       1152.04       1059.14        32.62 o                         
 -10   6   3         62.12         74.21        15.32 o                         
  -9   6   3         48.39         39.41        13.13 o                         
  -8   6   3        307.23        308.47        11.43 o                         
  -7   6   3       5652.34       5439.29        55.64 o                         
  -6   6   3        475.63        463.36        23.44 o                         
  -5   6   3        170.05        140.17         8.83 o                         
  -4   6   3        214.11        218.59         7.16 o                         
  -3   6   3       6905.28       6987.63        53.52 o                         
  -2   6   3         53.00         53.42         4.11 o                         
  -1   6   3        253.54        275.69         8.70 o                         
   0   6   3          9.67          6.94         3.49 o                         
   1   6   3       4756.30       4791.21        38.31 o                         
   2   6   3       1030.20       1068.44        12.68 o                         
   3   6   3        124.33        148.83         9.05 o                         
   4   6   3        773.60        764.46        19.36 o                         
   5   6   3       2088.02       2154.59        31.50 o                         
   6   6   3          5.23         11.10         7.75 o                         
   7   6   3        174.93        164.97         9.69 o                         
   8   6   3         30.31         37.66        11.67 o                         
   9   6   3        283.99        315.58        27.93 o                         
  10   6   3         25.03         11.35        22.57 o                         
 -11   7   3          2.16        -15.57        15.57 o                         
 -10   7   3        557.63        559.12        20.69 o                         
  -9   7   3          1.95          0.89        10.63 o                         
  -8   7   3        117.26        124.83        13.02 o                         
  -7   7   3          9.37         -2.79        10.78 o                         
  -6   7   3       1511.01       1533.09        23.02 o                         
  -5   7   3         88.35         76.99        13.15 o                         
  -4   7   3         62.81         63.50         5.73 o                         
  -3   7   3        103.52        105.96         5.45 o                         
  -2   7   3       3971.65       3954.19        33.39 o                         
  -1   7   3        774.17        773.91        11.40 o                         
   0   7   3          7.16          4.64         3.88 o                         
   1   7   3        397.39        403.34         8.84 o                         
   2   7   3       6876.05       6766.47        52.51 o                         
   3   7   3        283.90        266.89         9.58 o                         
   4   7   3        228.18        215.91        12.86 o                         
   5   7   3        208.33        218.76        32.53 o                         
   6   7   3       2725.51       2870.19        40.32 o                         
   7   7   3         33.89         42.44         9.38 o                         
   8   7   3         28.21         33.19        12.96 o                         
   9   7   3        172.78        187.93        25.73 o                         
  10   7   3        605.00        642.41        61.40 o                         
 -11   8   3        856.46        859.06        34.56 o                         
 -10   8   3         61.17         76.41        13.46 o                         
  -9   8   3        157.25        146.27        12.01 o                         
  -8   8   3        195.29        180.75        11.32 o                         
  -7   8   3       1719.96       1748.54        43.16 o                         
  -6   8   3        847.38        823.51        24.89 o                         
  -5   8   3         71.35         72.50         9.11 o                         
  -4   8   3        168.25        158.19         6.67 o                         
  -3   8   3       6492.07       6466.65        51.49 o                         
  -2   8   3        384.10        400.13         9.65 o                         
  -1   8   3         17.32         19.03         4.67 o                         
   0   8   3        485.79        469.99         9.93 o                         
   1   8   3       3117.08       3168.69        28.66 o                         
   2   8   3         35.96         34.72         5.76 o                         
   3   8   3        390.21        409.94        13.00 o                         
   4   8   3         42.07         39.12         9.91 o                         
   5   8   3        859.35        856.49        24.16 o                         
   6   8   3          7.00          9.94         9.44 o                         
   7   8   3         76.20         58.91        10.71 o                         
   8   8   3          1.29         -1.67        16.30 o                         
   9   8   3        413.67        429.16        30.96 o                         
 -10   9   3        145.06        140.03        24.79 o                         
  -9   9   3         74.30         62.86        11.63 o                         
  -8   9   3        144.82        132.09        11.48 o                         
  -7   9   3         25.24         17.82         9.15 o                         
  -6   9   3       1366.37       1320.00        23.24 o                         
  -5   9   3         29.47         28.19         7.68 o                         
  -4   9   3          4.00         15.37         7.56 o                         
  -3   9   3         11.52         13.68         5.17 o                         
  -2   9   3       2931.60       2988.61        28.51 o                         
  -1   9   3        356.93        339.90         9.77 o                         
   0   9   3         69.03         77.74         7.60 o                         
   1   9   3        532.73        530.11        12.51 o                         
   2   9   3       3199.06       3251.39        33.81 o                         
   3   9   3        544.77        518.63        14.89 o                         
   4   9   3          4.11         -5.45         8.23 o                         
   5   9   3        282.05        291.13        16.89 o                         
   6   9   3       2167.57       2237.03        57.12 o                         
   7   9   3         86.87        101.59        15.18 o                         
   8   9   3          5.51          9.05        17.31 o                         
   9   9   3         68.51         68.76        23.73 o                         
 -10  10   3        213.24        229.41        18.24 o                         
  -9  10   3          2.00         -7.50        11.66 o                         
  -8  10   3        254.79        255.35        13.99 o                         
  -7  10   3       1310.43       1281.61        24.47 o                         
  -6  10   3        241.05        227.15        12.85 o                         
  -5  10   3          1.41         -1.03         8.42 o                         
  -4  10   3        623.80        616.06        14.12 o                         
  -3  10   3       2335.44       2346.39        24.97 o                         
  -2  10   3        173.72        175.81         8.08 o                         
  -1  10   3          2.62          0.07         7.45 o                         
   0  10   3         88.09         82.74         6.87 o                         
   1  10   3       2345.49       2326.78        27.76 o                         
   2  10   3        154.52        143.00         9.91 o                         
   3  10   3        106.02        109.21        10.93 o                         
   4  10   3          8.15         12.12        10.24 o                         
   5  10   3        941.45        969.51        28.37 o                         
   6  10   3         12.15         17.53        11.96 o                         
   7  10   3         44.12         58.17        12.85 o                         
   8  10   3          9.91        -18.66        18.66 o                         
  -9  11   3          3.34         -8.42        16.10 o                         
  -8  11   3        167.14        166.30        21.06 o                         
  -7  11   3          1.75         11.65        10.62 o                         
  -6  11   3        961.79        896.73        21.89 o                         
  -5  11   3        268.13        251.12        13.66 o                         
  -4  11   3          1.23          1.86         8.07 o                         
  -3  11   3        203.78        192.84         9.10 o                         
  -2  11   3       2198.58       2189.03        25.04 o                         
  -1  11   3         51.62         64.67         7.94 o                         
   0  11   3         23.31         17.17         7.35 o                         
   1  11   3        319.34        326.77        15.91 o                         
   2  11   3       1040.90       1095.56        21.69 o                         
   3  11   3        166.75        144.09        13.17 o                         
   4  11   3          5.35         -2.79        11.00 o                         
   5  11   3        134.90        133.77        16.28 o                         
   6  11   3        906.52        934.32        34.87 o                         
   7  11   3        251.93        274.73        18.86 o                         
   8  11   3         24.54         -1.14        25.77 o                         
  -8  12   3         93.82         98.17        15.16 o                         
  -7  12   3        527.11        505.26        21.02 o                         
  -6  12   3        150.23        136.36        13.16 o                         
  -5  12   3         84.68         75.13        11.52 o                         
  -4  12   3        133.49        130.57        11.97 o                         
  -3  12   3       1661.54       1603.02        22.14 o                         
  -2  12   3        326.60        318.80        11.14 o                         
  -1  12   3         43.65         44.14         7.64 o                         
   0  12   3        131.51        130.03         9.90 o                         
   1  12   3        886.74        880.58        19.07 o                         
   2  12   3        115.32        134.89        11.69 o                         
   3  12   3        111.45        104.32        13.18 o                         
   4  12   3        138.49        135.28        16.43 o                         
   5  12   3        345.49        360.57        22.55 o                         
   6  12   3          3.23         23.01        15.29 o                         
   7  12   3         91.42        105.88        44.53 o                         
  -8  13   3         45.66         53.57        15.29 o                         
  -7  13   3          6.28          4.48        14.28 o                         
  -6  13   3        348.42        317.89        18.72 o                         
  -5  13   3         41.24         46.56        13.39 o                         
  -4  13   3         48.20         40.72        11.54 o                         
  -3  13   3        107.79        112.32        11.36 o                         
  -2  13   3        740.50        754.37        16.00 o                         
  -1  13   3        377.02        378.33        14.24 o                         
   0  13   3         76.77         90.50         9.98 o                         
   1  13   3         65.73         58.41        11.15 o                         
   2  13   3        998.06        967.47        23.14 o                         
   3  13   3        162.51        157.25        15.50 o                         
   4  13   3          6.54         19.91        15.97 o                         
   5  13   3        187.28        205.45        20.49 o                         
   6  13   3        368.35        339.42        23.02 o                         
  -6  14   3         83.10         80.31        15.78 o                         
  -5  14   3          0.70        -13.10        13.10 o                         
  -4  14   3         50.88         47.99        14.29 o                         
  -3  14   3        615.28        614.10        20.41 o                         
  -2  14   3        311.85        294.26        12.78 o                         
  -1  14   3        108.16        100.19        10.13 o                         
   0  14   3        315.10        284.84        12.86 o                         
   1  14   3        492.19        487.91        21.97 o                         
   2  14   3          6.25        -18.19        18.19 o                         
   3  14   3        197.60        150.43        36.01 o                         
   4  14   3          0.86        -18.76        18.76 o                         
   5  14   3        225.93        240.50        45.48 o                         
  -5  15   3         35.48         22.37        15.35 o                         
  -4  15   3         42.43         39.63        14.93 o                         
  -3  15   3         78.10         77.27        16.35 o                         
  -2  15   3        301.72        322.27        20.09 o                         
  -1  15   3         19.28         14.91        12.72 o                         
   0  15   3        112.58        122.93        14.72 o                         
   1  15   3         46.11         63.32        17.50 o                         
   2  15   3        259.44        226.04        22.51 o                         
   3  15   3         80.51         81.18        29.18 o                         
   4  15   3         22.02         13.80        18.32 o                         
  -3  16   3        261.30        287.45        25.32 o                         
  -2  16   3         48.09         64.90        16.52 o                         
  -1  16   3         83.02         66.23        14.68 o                         
   0  16   3          2.03          5.08        16.03 o                         
   1  16   3        204.12        190.61        19.49 o                         
 -12   0   4          7.02        -11.37        32.22 o                         
 -10   0   4       2296.15       2150.00        46.71 o                         
  -8   0   4        207.02        216.40         8.90 o                         
  -6   0   4       5980.63       5960.37        64.89 o                         
  -4   0   4       4313.04       4425.88        41.87 o                         
  -2   0   4      35037.83      32524.77       317.64 o                         
   0   0   4        635.89        616.27         9.58 o                         
   2   0   4      20538.94      19170.47       187.34 o                         
   4   0   4        424.93        428.08        12.58 o                         
   6   0   4       3449.21       3462.69        47.32 o                         
   8   0   4         18.56         21.24        15.84 o                         
 -12   1   4          0.65         17.79        22.86 o                         
 -11   1   4       1277.90       1205.83        73.53 o                         
 -10   1   4         23.42         19.99        11.13 o                         
  -9   1   4          7.53         12.29         7.90 o                         
  -8   1   4         37.53         46.98         4.94 o                         
  -7   1   4       1936.02       1948.83        18.20 o                         
  -6   1   4        175.48        162.14         6.38 o                         
  -5   1   4        846.54        928.51        14.46 o                         
  -4   1   4        281.48        284.26         6.10 o                         
  -3   1   4       4903.26       5060.86        35.40 o                         
  -2   1   4         40.09         42.17         2.75 o                         
  -1   1   4        869.67        840.97         9.92 o                         
   0   1   4          0.04         -2.55         2.55 o                         
   1   1   4        814.84        761.42        11.10 o                         
   2   1   4          1.41         -1.68         2.86 o                         
   3   1   4       4950.56       4884.15        41.90 o                         
   4   1   4         46.31         37.02         4.70 o                         
   5   1   4        154.70        153.58         6.60 o                         
   6   1   4          5.70          4.89         4.55 o                         
   7   1   4       1530.33       1531.23        38.69 o                         
   8   1   4         14.47         12.92        18.76 o                         
   9   1   4         10.86          4.88        17.59 o                         
 -12   2   4         26.09         48.02        24.16 o                         
 -11   2   4          0.19          5.32        12.61 o                         
 -10   2   4       1690.63       1656.20        30.84 o                         
  -9   2   4          2.30          2.74         6.33 o                         
  -8   2   4        163.34        174.74         6.74 o                         
  -7   2   4         32.47         31.10         5.13 o                         
  -6   2   4      13271.37      13205.50        96.60 o                         
  -5   2   4         68.25         63.29         3.15 o                         
  -4   2   4       2197.25       2151.49        16.81 o                         
  -3   2   4       1348.36       1442.76        14.00 o                         
  -2   2   4      17554.42      16984.02       119.42 o                         
  -1   2   4         94.61         85.95         3.82 o                         
   0   2   4       1327.43       1255.74        12.88 o                         
   1   2   4        717.53        789.59         9.53 o                         
   2   2   4       8768.52       8431.78        62.52 o                         
   3   2   4         66.66         72.11         6.31 o                         
   4   2   4        944.48        953.08        15.18 o                         
   5   2   4         12.01          7.35         6.13 o                         
   6   2   4       6076.87       6105.84        59.36 o                         
   7   2   4         26.03         13.40         6.70 o                         
   8   2   4          3.47        -10.58        16.11 o                         
   9   2   4          8.74         -5.27        17.64 o                         
  10   2   4        533.70        524.87        33.23 o                         
 -12   3   4         28.12         31.73        14.56 o                         
 -11   3   4       1398.02       1311.73        29.89 o                         
 -10   3   4         48.57         57.16        12.43 o                         
  -9   3   4          3.95         13.09         7.28 o                         
  -8   3   4         42.12         30.57         6.06 o                         
  -7   3   4       2942.45       3012.67        26.63 o                         
  -6   3   4          4.89          2.01         4.28 o                         
  -5   3   4        155.19        158.80         5.74 o                         
  -4   3   4         99.30        108.28         3.82 o                         
  -3   3   4       2847.32       2794.08        20.48 o                         
  -2   3   4        133.01        130.96         4.58 o                         
  -1   3   4       2099.90       2148.70        30.53 o                         
   0   3   4         16.90         17.47         3.44 o                         
   1   3   4       1426.79       1496.02        19.84 o                         
   2   3   4         29.39         28.61         4.38 o                         
   3   3   4       3510.88       3481.36        35.79 o                         
   4   3   4          0.28         -3.28         5.66 o                         
   5   3   4          9.25          4.25         6.38 o                         
   6   3   4          3.37         -1.10         5.50 o                         
   7   3   4       1450.33       1481.95        26.59 o                         
   8   3   4         13.45         56.80        18.03 o                         
   9   3   4          4.26          5.68        19.52 o                         
  10   3   4         14.43         21.75        21.71 o                         
 -12   4   4         25.32          8.17        16.05 o                         
 -11   4   4          5.80         15.41        13.26 o                         
 -10   4   4       1949.05       1853.45        32.92 o                         
  -9   4   4          6.68         22.32         8.47 o                         
  -8   4   4        298.91        308.96        10.51 o                         
  -7   4   4        239.11        249.96         8.28 o                         
  -6   4   4       8007.54       7828.05        66.20 o                         
  -5   4   4        865.61        865.44        11.90 o                         
  -4   4   4        810.90        837.81         9.98 o                         
  -3   4   4        438.96        428.99         8.11 o                         
  -2   4   4      14305.24      14345.66       102.22 o                         
  -1   4   4        143.79        143.82         5.47 o                         
   0   4   4        553.92        569.98         9.73 o                         
   1   4   4        197.87        248.33         6.34 o                         
   2   4   4       9809.47       9437.77        69.74 o                         
   3   4   4        238.10        220.60         7.84 o                         
   4   4   4        396.93        383.49        12.62 o                         
   5   4   4        848.80        870.88        20.71 o                         
   6   4   4       3809.36       3837.55        41.63 o                         
   7   4   4         24.00         35.43        12.38 o                         
   8   4   4         22.72         30.05        17.83 o                         
   9   4   4         10.98          9.34        19.38 o                         
  10   4   4        729.69        729.30        46.43 o                         
 -12   5   4         45.38         42.65        17.84 o                         
 -11   5   4        600.34        563.93        30.83 o                         
 -10   5   4         56.83         49.51        14.31 o                         
  -9   5   4          5.58         11.86         6.78 o                         
  -8   5   4         14.41         10.88         6.13 o                         
  -7   5   4       1823.74       1889.02        25.31 o                         
  -6   5   4        111.35        110.87         8.77 o                         
  -5   5   4        213.36        227.73        10.39 o                         
  -4   5   4         77.74         86.23         6.61 o                         
  -3   5   4       3658.26       3752.68        34.27 o                         
  -2   5   4        322.09        340.07        14.37 o                         
  -1   5   4        886.45        873.53        12.53 o                         
   0   5   4         21.40         28.41         4.26 o                         
   1   5   4        282.53        288.15         7.06 o                         
   2   5   4        284.72        318.44         7.57 o                         
   3   5   4       3908.74       3940.56        40.72 o                         
   4   5   4        416.00        400.80        13.95 o                         
   5   5   4        143.17        162.62         9.91 o                         
   6   5   4         50.89         49.97         8.95 o                         
   7   5   4       1318.88       1339.01        24.45 o                         
   8   5   4          1.25          3.21        18.00 o                         
   9   5   4         22.90         14.23        19.57 o                         
  10   5   4         20.01         14.00        22.66 o                         
 -11   6   4         70.43         56.86        16.36 o                         
 -10   6   4       1440.47       1425.92        28.50 o                         
  -9   6   4         70.14         73.10         9.01 o                         
  -8   6   4        163.28        176.97         9.37 o                         
  -7   6   4        146.22        141.72         9.33 o                         
  -6   6   4       3788.42       3842.67        47.55 o                         
  -5   6   4        491.50        487.79        15.70 o                         
  -4   6   4        881.51        854.10        13.71 o                         
  -3   6   4        398.31        412.14         9.97 o                         
  -2   6   4      10465.06      10349.17        83.75 o                         
  -1   6   4        558.68        576.11        11.19 o                         
   0   6   4        507.15        516.55        10.65 o                         
   1   6   4        270.49        256.15        15.91 o                         
   2   6   4      10010.94      10075.85        81.14 o                         
   3   6   4        116.55        125.32         7.52 o                         
   4   6   4         24.92         33.05         7.90 o                         
   5   6   4        231.99        206.83        22.04 o                         
   6   6   4       2027.27       2082.40        32.21 o                         
   7   6   4        181.82        207.89        10.93 o                         
   8   6   4         10.36         18.72        11.82 o                         
   9   6   4         19.43         56.49        21.75 o                         
 -11   7   4        595.99        626.01        27.85 o                         
 -10   7   4        118.70        112.22        14.02 o                         
  -9   7   4          0.35         10.51         8.97 o                         
  -8   7   4         17.75         15.84         8.55 o                         
  -7   7   4       1280.58       1261.48        28.22 o                         
  -6   7   4          2.56          3.29         8.11 o                         
  -5   7   4        415.04        360.88        13.35 o                         
  -4   7   4        252.92        252.00         8.67 o                         
  -3   7   4        845.07        879.81        32.62 o                         
  -2   7   4        153.45        154.08         7.09 o                         
  -1   7   4       2285.63       2369.06        25.20 o                         
   0   7   4          1.60          0.93         4.75 o                         
   1   7   4       1267.68       1290.89        16.89 o                         
   2   7   4        199.20        195.92        14.62 o                         
   3   7   4        617.49        672.71        26.54 o                         
   4   7   4        224.60        238.49        11.92 o                         
   5   7   4        166.03        165.59        11.57 o                         
   6   7   4         40.72         46.57         9.89 o                         
   7   7   4       1042.19       1060.61        27.02 o                         
   8   7   4          3.16          0.18        15.86 o                         
   9   7   4          1.18         -4.24        32.22 o                         
 -11   8   4          1.00          9.20        16.76 o                         
 -10   8   4        667.28        608.01        22.95 o                         
  -9   8   4        112.68        105.26        10.91 o                         
  -8   8   4         13.70         18.57         9.79 o                         
  -7   8   4         96.69        102.40        14.17 o                         
  -6   8   4       4433.37       4386.29        55.18 o                         
  -5   8   4        591.84        587.67        27.30 o                         
  -4   8   4         46.67         56.34         6.43 o                         
  -3   8   4       1419.61       1409.89        29.87 o                         
  -2   8   4       5830.60       5937.09        52.67 o                         
  -1   8   4        178.31        176.41         7.25 o                         
   0   8   4        725.54        729.71        20.81 o                         
   1   8   4        302.29        325.73        16.96 o                         
   2   8   4       4157.20       4219.49        44.72 o                         
   3   8   4        591.04        595.95        25.39 o                         
   4   8   4         38.89         39.48        11.51 o                         
   5   8   4        158.68        180.41        13.22 o                         
   6   8   4       1621.59       1695.39        30.36 o                         
   7   8   4        118.65        144.41        12.58 o                         
   8   8   4         20.93         13.12        13.94 o                         
   9   8   4         15.80         15.87        27.86 o                         
 -10   9   4         72.42         53.44        14.77 o                         
  -9   9   4        111.65        130.92        23.46 o                         
  -8   9   4        111.82        106.56        11.71 o                         
  -7   9   4       1169.74       1140.80        22.72 o                         
  -6   9   4         24.14         18.76         8.94 o                         
  -5   9   4        137.75        152.85        12.09 o                         
  -4   9   4         66.01         72.71        10.61 o                         
  -3   9   4        658.81        657.56        14.56 o                         
  -2   9   4         16.06         17.75         5.61 o                         
  -1   9   4        893.91        907.22        18.10 o                         
   0   9   4          0.37          9.86         5.39 o                         
   1   9   4        459.22        486.81        11.49 o                         
   2   9   4          2.38         -3.82         8.31 o                         
   3   9   4        785.10        819.81        26.12 o                         
   4   9   4          5.65         14.76        10.02 o                         
   5   9   4        111.29        143.56        14.72 o                         
   6   9   4         38.72         29.52        11.77 o                         
   7   9   4        634.49        607.45        21.81 o                         
   8   9   4         57.31         14.78        23.50 o                         
 -10  10   4        778.23        785.58        47.32 o                         
  -9  10   4         16.57         35.17        13.08 o                         
  -8  10   4         55.23         41.84        11.13 o                         
  -7  10   4        170.96        162.50        12.46 o                         
  -6  10   4       1345.81       1303.67        24.76 o                         
  -5  10   4        473.39        476.12        18.24 o                         
  -4  10   4         10.84          4.10         8.29 o                         
  -3  10   4        267.98        278.93        15.20 o                         
  -2  10   4       3392.61       3418.31        34.58 o                         
  -1  10   4       1131.21       1106.11        16.64 o                         
   0  10   4        100.81         92.48         7.27 o                         
   1  10   4        397.00        418.44        15.96 o                         
   2  10   4       2757.76       2784.01        40.41 o                         
   3  10   4        167.79        175.67        15.81 o                         
   4  10   4          0.84         10.36        13.06 o                         
   5  10   4        289.70        309.59        22.36 o                         
   6  10   4        560.66        544.99        28.43 o                         
   7  10   4          7.66         -4.88        13.32 o                         
   8  10   4          1.41         36.01        25.39 o                         
  -9  11   4         13.43         12.91        13.87 o                         
  -8  11   4          2.38         -0.06        13.10 o                         
  -7  11   4        581.38        519.49        18.67 o                         
  -6  11   4        102.83         98.83        11.90 o                         
  -5  11   4         57.00         55.24        10.77 o                         
  -4  11   4        117.61        109.45        10.93 o                         
  -3  11   4        687.73        713.65        17.24 o                         
  -2  11   4          2.79          7.09         6.84 o                         
  -1  11   4        730.05        720.55        14.90 o                         
   0  11   4          1.16         -3.34         7.47 o                         
   1  11   4        283.99        303.99        16.03 o                         
   2  11   4          8.85          9.89        10.34 o                         
   3  11   4        754.91        741.21        26.74 o                         
   4  11   4        145.55        128.01        16.02 o                         
   5  11   4        102.17         95.38        16.35 o                         
   6  11   4         41.42         50.55        15.74 o                         
   7  11   4        428.56        432.15        22.46 o                         
  -8  12   4         11.69         19.40        18.29 o                         
  -7  12   4        149.71        168.32        16.07 o                         
  -6  12   4        988.50        958.44        24.14 o                         
  -5  12   4        147.10        155.12        13.29 o                         
  -4  12   4          1.04         -9.22         9.61 o                         
  -3  12   4        193.67        201.60        13.17 o                         
  -2  12   4       1016.64        993.07        17.94 o                         
  -1  12   4        279.46        296.90        12.68 o                         
   0  12   4         13.61          8.03         8.30 o                         
   1  12   4        374.59        343.68        15.92 o                         
   2  12   4       1566.33       1567.70        48.70 o                         
   3  12   4        122.22        106.62        16.44 o                         
   4  12   4         34.88         20.55        15.13 o                         
   5  12   4         37.30         49.73        16.39 o                         
   6  12   4        624.80        592.40        48.13 o                         
  -7  13   4        346.18        308.68        19.60 o                         
  -6  13   4         81.03         94.96        15.28 o                         
  -5  13   4        154.23        121.39        15.64 o                         
  -4  13   4         18.36          8.19        11.11 o                         
  -3  13   4        191.76        190.75        14.06 o                         
  -2  13   4          1.04         -5.14         8.20 o                         
  -1  13   4        538.17        559.59        18.96 o                         
   0  13   4         10.64         14.28         9.77 o                         
   1  13   4        261.10        277.27        17.39 o                         
   2  13   4         19.90          1.28        15.59 o                         
   3  13   4        107.84         94.24        17.90 o                         
   4  13   4          3.63          2.79        16.08 o                         
   5  13   4         85.51         65.27        39.23 o                         
  -6  14   4        393.69        404.47        21.66 o                         
  -5  14   4        143.76        158.76        28.42 o                         
  -4  14   4         35.46         29.98        14.37 o                         
  -3  14   4        168.84        175.27        14.71 o                         
  -2  14   4        893.99        881.47        24.89 o                         
  -1  14   4         51.68         58.00        15.59 o                         
   0  14   4         11.61         13.25        12.54 o                         
   1  14   4        113.10        115.81        16.10 o                         
   2  14   4        638.95        566.42        29.15 o                         
   3  14   4        184.43        170.07        21.39 o                         
   4  14   4          7.04         15.40        17.59 o                         
  -5  15   4        139.03        127.88        17.38 o                         
  -4  15   4          0.64         -4.32        18.56 o                         
  -3  15   4        137.55        137.89        17.55 o                         
  -2  15   4          0.59          6.33        15.21 o                         
  -1  15   4        109.59        113.36        14.72 o                         
   0  15   4          8.06         -3.68        14.79 o                         
   1  15   4        105.24        139.01        18.96 o                         
   2  15   4          0.64          8.93        18.94 o                         
   3  15   4        187.67        181.27        46.24 o                         
  -2  16   4        386.43        381.63        30.47 o                         
  -1  16   4        379.82        355.71        19.65 o                         
   0  16   4         11.41         -0.61        15.78 o                         
 -11   0   5         97.44         94.75        33.35 o                         
  -9   0   5        815.53        808.22        19.48 o                         
  -7   0   5        126.38        128.17         8.29 o                         
  -5   0   5       6367.76       6399.20        59.62 o                         
  -3   0   5          1.25          1.57         4.48 o                         
  -1   0   5      15851.65      15018.93       151.34 o                         
   1   0   5        170.59        164.16         7.77 o                         
   3   0   5       4797.99       4766.50       115.98 o                         
   5   0   5        862.25        878.84        21.51 o                         
   7   0   5       4186.92       4031.09        91.72 o                         
 -12   1   5        111.76         67.74        24.91 o                         
 -11   1   5         11.24         12.77        15.30 o                         
 -10   1   5       3384.03       3395.59        46.46 o                         
  -9   1   5          7.14          6.57         5.45 o                         
  -8   1   5        743.63        757.61        12.66 o                         
  -7   1   5        331.60        304.94        10.29 o                         
  -6   1   5      10220.16      10259.34        77.04 o                         
  -5   1   5        242.46        252.99         6.71 o                         
  -4   1   5        328.94        320.58         8.66 o                         
  -3   1   5        699.55        740.75         9.32 o                         
  -2   1   5       8553.83       8245.80        61.27 o                         
  -1   1   5         33.41         34.84         3.68 o                         
   0   1   5        374.16        381.61         7.85 o                         
   1   1   5         22.90         27.15         5.28 o                         
   2   1   5       6506.33       6182.49        51.06 o                         
   3   1   5         16.17         17.56         4.82 o                         
   4   1   5        231.75        227.02        11.48 o                         
   5   1   5        114.63        102.77         6.78 o                         
   6   1   5        947.02        985.19        21.44 o                         
   7   1   5          5.41          3.93        23.88 o                         
   8   1   5        188.62        196.32        26.91 o                         
   9   1   5          0.89        -22.36        22.36 o                         
 -12   2   5          0.36         32.22        22.51 o                         
 -11   2   5         77.52         72.02        14.01 o                         
 -10   2   5          4.85          1.91        11.19 o                         
  -9   2   5       1373.65       1367.62        18.60 o                         
  -8   2   5          1.78         -1.27         5.47 o                         
  -7   2   5        193.26        202.07         7.53 o                         
  -6   2   5         12.53         11.69         4.71 o                         
  -5   2   5       3135.08       3117.96        23.58 o                         
  -4   2   5         10.38          6.22         3.13 o                         
  -3   2   5        403.98        386.83         7.63 o                         
  -2   2   5         39.39         28.64         3.93 o                         
  -1   2   5      13694.60      13361.93        95.90 o                         
   0   2   5         29.00         15.95         3.48 o                         
   1   2   5        541.02        553.72        10.29 o                         
   2   2   5         45.22         52.63         4.71 o                         
   3   2   5       8955.28       8703.13        94.55 o                         
   4   2   5        109.35        102.86         7.24 o                         
   5   2   5         20.71         24.16         6.37 o                         
   6   2   5        227.69        229.47         9.57 o                         
   7   2   5       2460.16       2430.79        37.37 o                         
   8   2   5         20.21         21.20        17.85 o                         
   9   2   5         80.04        126.97        28.05 o                         
  10   2   5         21.57         15.54        27.29 o                         
 -12   3   5         84.74         82.11        15.81 o                         
 -11   3   5         42.94         41.11        13.65 o                         
 -10   3   5       2274.92       2225.79        36.72 o                         
  -9   3   5        130.74        150.70         9.20 o                         
  -8   3   5        693.36        722.56        14.41 o                         
  -7   3   5         80.80         76.52         6.24 o                         
  -6   3   5       4492.42       4619.33        46.70 o                         
  -5   3   5         82.26         88.24         3.85 o                         
  -4   3   5        187.82        199.45         5.78 o                         
  -3   3   5         91.56         94.02         4.87 o                         
  -2   3   5      14733.34      14627.39       104.80 o                         
  -1   3   5        144.76        138.01         5.26 o                         
   0   3   5        276.83        303.54         9.47 o                         
   1   3   5        304.97        308.05         8.67 o                         
   2   3   5       6482.54       6339.76        49.16 o                         
   3   3   5          1.17          8.48         6.18 o                         
   4   3   5        157.89        136.27         9.05 o                         
   5   3   5         96.29         93.10         9.25 o                         
   6   3   5        750.80        777.77        16.70 o                         
   7   3   5          2.09          6.11        13.32 o                         
   8   3   5        251.60        237.69        33.54 o                         
   9   3   5         21.07         10.36        18.91 o                         
  10   3   5        176.33        137.20        31.46 o                         
 -12   4   5         13.70         12.58        14.77 o                         
 -11   4   5        155.81        188.56        16.55 o                         
 -10   4   5          7.72         11.76        10.95 o                         
  -9   4   5        635.77        599.17        15.23 o                         
  -8   4   5          1.51         -0.27         5.90 o                         
  -7   4   5         81.65         89.47         6.47 o                         
  -6   4   5          9.23          0.31         4.87 o                         
  -5   4   5       4920.44       4977.05        37.63 o                         
  -4   4   5          2.04         -0.71         3.75 o                         
  -3   4   5        324.89        319.96         7.96 o                         
  -2   4   5        504.93        496.50        12.13 o                         
  -1   4   5      10553.20      10495.96        96.36 o                         
   0   4   5        727.35        828.70        12.82 o                         
   1   4   5        261.96        262.83        11.21 o                         
   2   4   5        325.10        352.51         8.40 o                         
   3   4   5       5196.04       5277.19        61.23 o                         
   4   4   5          2.41         -6.31         7.03 o                         
   5   4   5         19.10         24.66         7.93 o                         
   6   4   5         13.00         21.14         7.27 o                         
   7   4   5       2228.43       2286.52        52.61 o                         
   8   4   5         96.47        120.68        21.26 o                         
   9   4   5         17.48         17.03        19.21 o                         
 -12   5   5         55.87         64.67        17.59 o                         
 -11   5   5          9.88          9.46        14.79 o                         
 -10   5   5       2191.04       2141.78        40.73 o                         
  -9   5   5        291.75        301.69        11.41 o                         
  -8   5   5        124.61        132.94        10.45 o                         
  -7   5   5        131.36        159.91         8.86 o                         
  -6   5   5       6774.85       6699.72        64.44 o                         
  -5   5   5          5.67          0.01         5.03 o                         
  -4   5   5        231.57        237.05         7.22 o                         
  -3   5   5        262.00        268.11         8.35 o                         
  -2   5   5       5003.97       5057.22        44.83 o                         
  -1   5   5        346.22        319.41         9.69 o                         
   0   5   5         46.13         41.04         5.06 o                         
   1   5   5        623.11        665.59        10.47 o                         
   2   5   5       4819.05       4829.31        53.14 o                         
   3   5   5        274.04        272.27        11.30 o                         
   4   5   5         36.29         39.62         8.26 o                         
   5   5   5          4.97          4.13         7.84 o                         
   6   5   5        919.45        944.71        30.16 o                         
   7   5   5         16.49          7.75        13.02 o                         
   8   5   5        228.41        248.66        24.43 o                         
   9   5   5          0.01         -7.15        20.21 o                         
 -11   6   5        131.68        129.86        18.32 o                         
 -10   6   5          3.24          5.19        11.58 o                         
  -9   6   5        620.53        598.73        20.35 o                         
  -8   6   5          0.40         -3.38         7.20 o                         
  -7   6   5         42.26         70.95        22.71 o                         
  -6   6   5          0.94          9.40        12.88 o                         
  -5   6   5       3534.80       3440.92        38.38 o                         
  -4   6   5        604.13        634.55        12.58 o                         
  -3   6   5         33.61         31.50         5.40 o                         
  -2   6   5       1028.92       1047.03        15.62 o                         
  -1   6   5       5791.54       5832.20        51.11 o                         
   0   6   5        242.21        240.43         8.21 o                         
   1   6   5         96.39        100.36         6.33 o                         
   2   6   5         27.29         33.14         5.28 o                         
   3   6   5       3917.98       3916.59        49.13 o                         
   4   6   5         41.28         46.63         8.86 o                         
   5   6   5        241.81        270.05        13.18 o                         
   6   6   5         82.81         92.12        10.77 o                         
   7   6   5       1620.93       1720.84        26.38 o                         
   8   6   5        102.35        122.95        18.17 o                         
   9   6   5          0.59        -16.59        19.65 o                         
 -11   7   5        100.62        100.19        21.01 o                         
 -10   7   5       1287.94       1269.16        29.25 o                         
  -9   7   5        142.73        120.37        11.07 o                         
  -8   7   5         78.64         91.34        10.18 o                         
  -7   7   5        403.16        394.07        15.96 o                         
  -6   7   5       4066.67       3982.01        51.11 o                         
  -5   7   5        369.58        389.81        19.42 o                         
  -4   7   5        159.61        150.76         7.96 o                         
  -3   7   5          5.74          0.52         5.45 o                         
  -2   7   5       5677.65       5774.25        51.54 o                         
  -1   7   5        575.10        601.46        13.18 o                         
   0   7   5          8.18         18.24         5.59 o                         
   1   7   5        381.70        398.24        11.44 o                         
   2   7   5       1349.85       1395.13        20.37 o                         
   3   7   5         59.80         49.83        11.12 o                         
   4   7   5        200.98        214.92        12.32 o                         
   5   7   5         42.17         52.91        10.07 o                         
   6   7   5        777.36        820.28        30.97 o                         
   7   7   5         14.29         11.26        10.13 o                         
   8   7   5        115.53        109.92        18.94 o                         
   9   7   5          4.51          7.13        20.94 o                         
 -11   8   5         49.41         43.97        20.47 o                         
 -10   8   5          3.82         22.82        13.43 o                         
  -9   8   5        661.27        676.03        28.45 o                         
  -8   8   5          8.51          6.99         9.59 o                         
  -7   8   5         34.00         35.36        10.14 o                         
  -6   8   5         10.73         12.74         9.97 o                         
  -5   8   5       1386.50       1361.18        26.15 o                         
  -4   8   5         10.97          6.15         6.38 o                         
  -3   8   5         40.64         44.65         6.62 o                         
  -2   8   5        143.56        140.38         8.06 o                         
  -1   8   5       2674.28       2665.95        29.19 o                         
   0   8   5        816.87        819.44        15.32 o                         
   1   8   5         12.29         14.06         6.12 o                         
   2   8   5        138.06        149.33        11.08 o                         
   3   8   5       4768.08       4789.75        71.56 o                         
   4   8   5        155.32        152.34        14.52 o                         
   5   8   5          6.04         11.00        11.74 o                         
   6   8   5        247.06        258.59        35.63 o                         
   7   8   5        832.00        839.66        26.36 o                         
   8   8   5         29.84         41.98        17.21 o                         
 -10   9   5        777.11        783.93        26.27 o                         
  -9   9   5        259.36        265.46        21.03 o                         
  -8   9   5         67.01         50.66        10.88 o                         
  -7   9   5        138.09        141.46        11.95 o                         
  -6   9   5       1709.22       1758.90        32.24 o                         
  -5   9   5        400.54        373.65        16.38 o                         
  -4   9   5        145.47        146.52        10.86 o                         
  -3   9   5        446.27        460.36        16.95 o                         
  -2   9   5       2902.65       2908.77        32.16 o                         
  -1   9   5        175.74        164.36         9.11 o                         
   0   9   5        301.31        278.42        10.66 o                         
   1   9   5        175.21        204.77        15.49 o                         
   2   9   5       1690.51       1604.99        35.89 o                         
   3   9   5          5.07         15.54        11.52 o                         
   4   9   5         68.74         92.21        14.29 o                         
   5   9   5         30.64         33.69        13.57 o                         
   6   9   5        582.02        580.12        43.59 o                         
   7   9   5          7.54          9.80        13.31 o                         
   8   9   5         77.29         82.44        20.38 o                         
 -10  10   5          0.02          3.83        14.90 o                         
  -9  10   5        152.98        159.66        15.73 o                         
  -8  10   5         17.75         14.64        11.13 o                         
  -7  10   5         25.63         25.24        10.79 o                         
  -6  10   5          3.70          8.43        11.29 o                         
  -5  10   5       2154.12       2139.57        71.58 o                         
  -4  10   5         80.13         75.12        10.28 o                         
  -3  10   5         12.26          7.03         7.49 o                         
  -2  10   5        162.76        184.39        13.97 o                         
  -1  10   5       1615.22       1644.94        39.21 o                         
   0  10   5         85.43        104.10         9.01 o                         
   1  10   5          0.21          5.33         8.71 o                         
   2  10   5        407.06        407.86        16.77 o                         
   3  10   5       1450.56       1436.30        65.00 o                         
   4  10   5        185.79        182.56        17.10 o                         
   5  10   5          0.12         -6.62        13.81 o                         
   6  10   5         75.56         60.88        15.48 o                         
   7  10   5        678.11        726.07        28.39 o                         
  -9  11   5        220.10        193.07        17.59 o                         
  -8  11   5         46.10         49.05        14.21 o                         
  -7  11   5        296.19        281.04        15.78 o                         
  -6  11   5       1314.84       1258.84        26.70 o                         
  -5  11   5        144.52        118.38        13.95 o                         
  -4  11   5          0.15         -9.63         9.63 o                         
  -3  11   5        226.37        255.39        12.05 o                         
  -2  11   5       1432.62       1443.07        34.70 o                         
  -1  11   5        121.14        126.96        10.09 o                         
   0  11   5         17.24          9.76        12.17 o                         
   1  11   5         19.42         25.09        16.06 o                         
   2  11   5        844.95        818.07        28.81 o                         
   3  11   5        131.85        142.82        26.72 o                         
   4  11   5         14.83          6.59        24.82 o                         
   5  11   5         78.31         81.84        16.72 o                         
   6  11   5        354.12        353.19        22.40 o                         
  -8  12   5          0.94         -0.36        17.33 o                         
  -7  12   5         23.91         33.66        18.65 o                         
  -6  12   5         35.88         25.73        13.41 o                         
  -5  12   5        620.53        621.44        23.33 o                         
  -4  12   5        252.40        257.54        14.89 o                         
  -3  12   5         56.89         63.69        10.00 o                         
  -2  12   5        121.27        128.26        11.17 o                         
  -1  12   5       1094.10       1064.60        24.24 o                         
   0  12   5        145.98        145.70        12.62 o                         
   1  12   5          4.31        -10.71        11.37 o                         
   2  12   5        122.21        107.08        17.68 o                         
   3  12   5        993.37        993.58        33.42 o                         
   4  12   5        110.25        118.91        18.62 o                         
   5  12   5          3.20         18.93        16.48 o                         
   6  12   5         64.55         75.11        18.30 o                         
  -7  13   5         12.14          7.61        15.39 o                         
  -6  13   5        532.58        490.83        22.81 o                         
  -5  13   5        255.00        257.57        25.16 o                         
  -4  13   5          4.61        -12.97        12.97 o                         
  -3  13   5        111.90        125.14        15.59 o                         
  -2  13   5        938.68        965.24        26.97 o                         
  -1  13   5        226.21        244.40        15.32 o                         
   0  13   5         41.71         52.08        12.00 o                         
   1  13   5        137.51        137.96        16.26 o                         
   2  13   5        256.94        260.27        28.61 o                         
   3  13   5         16.67          8.75        16.17 o                         
   4  13   5        129.53        154.79        20.20 o                         
   5  13   5         13.17         11.29        25.01 o                         
  -6  14   5         45.65         44.95        16.35 o                         
  -5  14   5        311.01        319.44        20.70 o                         
  -4  14   5         13.82          6.35        13.98 o                         
  -3  14   5         81.40         76.84        16.25 o                         
  -2  14   5         26.41         14.84        16.10 o                         
  -1  14   5        346.13        341.25        17.73 o                         
   0  14   5        219.23        224.21        18.36 o                         
   1  14   5         63.74         64.06        15.68 o                         
   2  14   5        117.20        123.87        30.70 o                         
   3  14   5        500.80        440.06        26.91 o                         
   4  14   5         61.81         68.81        20.07 o                         
  -4  15   5          3.62         -2.00        19.16 o                         
  -3  15   5        139.45        161.49        18.69 o                         
  -2  15   5        208.14        214.35        19.74 o                         
  -1  15   5         33.47         28.79        13.80 o                         
   0  15   5        231.51        271.66        20.49 o                         
   1  15   5          3.49          7.04        18.89 o                         
   2  15   5        263.73        204.40        23.03 o                         
 -12   0   6         88.25        142.88        37.52 o                         
 -10   0   6        876.96        834.25        21.63 o                         
  -8   0   6        106.91        116.30        10.95 o                         
  -6   0   6       2224.60       2334.24        49.27 o                         
  -4   0   6        263.08        284.57        12.40 o                         
  -2   0   6       3036.31       3023.01        51.38 o                         
   0   0   6       2930.55       2809.64        36.03 o                         
   2   0   6         72.28         80.44         6.53 o                         
   4   0   6       2415.43       2412.29        39.64 o                         
   6   0   6        407.55        408.26        18.82 o                         
 -12   1   6          3.69         -7.49        22.08 o                         
 -11   1   6         13.75         16.35        14.70 o                         
 -10   1   6          0.19          5.39         9.29 o                         
  -9   1   6       3053.28       3103.30        32.12 o                         
  -8   1   6          2.61          5.60         6.00 o                         
  -7   1   6        869.65        898.51        14.31 o                         
  -6   1   6         55.87         41.08         5.88 o                         
  -5   1   6      10041.03      10059.50        68.90 o                         
  -4   1   6         20.30         13.60         4.36 o                         
  -3   1   6       1669.40       1627.49        17.55 o                         
  -2   1   6        423.24        458.80         9.61 o                         
  -1   1   6      13266.72      12902.56        93.97 o                         
   0   1   6         16.48         14.58         4.15 o                         
   1   1   6       1013.40        968.28        12.13 o                         
   2   1   6        401.15        440.25        12.42 o                         
   3   1   6       9214.34       8985.08        94.19 o                         
   4   1   6          1.14          3.05         6.85 o                         
   5   1   6         88.46        100.28         8.86 o                         
   6   1   6        149.18        144.90        13.96 o                         
   7   1   6       1215.65       1292.46        28.08 o                         
   8   1   6          4.35         23.12        20.85 o                         
 -12   2   6          7.65          2.68        22.70 o                         
 -11   2   6          0.67         -1.31        14.32 o                         
 -10   2   6       1619.67       1609.83        27.27 o                         
  -9   2   6          3.73         -5.39         7.60 o                         
  -8   2   6         16.87          9.13         6.26 o                         
  -7   2   6          8.60          5.73         5.49 o                         
  -6   2   6       2424.00       2362.26        23.56 o                         
  -5   2   6         35.40         24.83         4.48 o                         
  -4   2   6        370.65        380.49         8.23 o                         
  -3   2   6        211.80        210.00         5.81 o                         
  -2   2   6       1736.57       1725.08        22.18 o                         
  -1   2   6          1.17         -3.45         3.88 o                         
   0   2   6       3390.99       3304.31        28.90 o                         
   1   2   6        116.03        121.64         6.26 o                         
   2   2   6        358.68        332.57        11.01 o                         
   3   2   6          0.10         -3.10         6.36 o                         
   4   2   6       1486.69       1480.50        24.65 o                         
   5   2   6         34.37         37.35        10.22 o                         
   6   2   6         13.69         10.65         8.76 o                         
   7   2   6          1.19         -6.01        10.31 o                         
   8   2   6        921.13        893.69        45.10 o                         
   9   2   6          9.58          2.65        24.26 o                         
 -12   3   6          0.82         12.74        16.83 o                         
 -11   3   6         83.22         88.16        14.47 o                         
 -10   3   6          4.41         18.42         9.29 o                         
  -9   3   6       2902.51       2920.60        32.74 o                         
  -8   3   6         79.77         87.93         7.32 o                         
  -7   3   6        575.86        554.92        12.96 o                         
  -6   3   6        364.09        358.32         9.42 o                         
  -5   3   6      13489.93      13164.36        83.84 o                         
  -4   3   6        210.13        227.37         6.01 o                         
  -3   3   6        356.84        357.85        12.85 o                         
  -2   3   6         65.51         54.23         5.06 o                         
  -1   3   6       7251.38       7048.88        54.61 o                         
   0   3   6         44.97         55.08         5.44 o                         
   1   3   6        675.62        680.79        12.39 o                         
   2   3   6        129.29        128.76         6.70 o                         
   3   3   6       5780.26       5578.62        85.09 o                         
   4   3   6        240.12        216.21         9.73 o                         
   5   3   6        319.27        323.49        11.87 o                         
   6   3   6         32.92         28.84         8.16 o                         
   7   3   6       1981.01       2022.08        45.58 o                         
   8   3   6         12.04         12.51        22.36 o                         
   9   3   6         11.86          6.44        25.39 o                         
 -12   4   6          3.73         -9.47        14.37 o                         
 -11   4   6         91.90         84.06        14.89 o                         
 -10   4   6       1079.98       1056.11        23.06 o                         
  -9   4   6          6.53         12.11         8.07 o                         
  -8   4   6         62.39         61.30         8.58 o                         
  -7   4   6         30.13         16.55         6.01 o                         
  -6   4   6       2754.64       2833.42        27.20 o                         
  -5   4   6        302.15        291.41         7.73 o                         
  -4   4   6        166.32        177.47         9.34 o                         
  -3   4   6         30.63         26.77         4.81 o                         
  -2   4   6       1853.16       1848.92        20.34 o                         
  -1   4   6          4.48          4.81         5.03 o                         
   0   4   6       2177.65       2199.46        24.26 o                         
   1   4   6         22.14         18.80         5.25 o                         
   2   4   6         88.84        103.47         6.62 o                         
   3   4   6         26.31         21.20        11.43 o                         
   4   4   6       2467.20       2500.06        36.12 o                         
   5   4   6          1.25         -3.15         7.42 o                         
   6   4   6         31.38         36.85         8.49 o                         
   7   4   6          9.77         10.05        11.74 o                         
   8   4   6        606.80        592.60        31.56 o                         
   9   4   6         31.22         23.88        26.91 o                         
 -12   5   6         17.13         -1.34        16.38 o                         
 -11   5   6         38.70         38.69        15.79 o                         
 -10   5   6         59.61         61.85         9.41 o                         
  -9   5   6       2505.86       2501.18        30.46 o                         
  -8   5   6        112.78        106.45         9.33 o                         
  -7   5   6        435.23        430.10        12.69 o                         
  -6   5   6        576.73        546.09        14.74 o                         
  -5   5   6       4415.29       4523.68        38.66 o                         
  -4   5   6        422.31        441.48        18.48 o                         
  -3   5   6        743.91        740.33        15.47 o                         
  -2   5   6         24.63         14.24         5.52 o                         
  -1   5   6      10632.70      10602.31        87.11 o                         
   0   5   6        229.41        226.84         8.46 o                         
   1   5   6        179.11        182.78         9.20 o                         
   2   5   6        191.71        160.24         8.47 o                         
   3   5   6       5098.65       5165.11        62.00 o                         
   4   5   6        181.71        185.64        17.71 o                         
   5   5   6         23.11         26.94        11.61 o                         
   6   5   6        193.67        200.14        11.49 o                         
   7   5   6       1048.49       1146.95        28.68 o                         
   8   5   6          1.76         -6.70        18.94 o                         
   9   5   6          0.56         10.57        21.00 o                         
 -11   6   6          6.56          7.40        25.58 o                         
 -10   6   6        614.45        646.27        20.08 o                         
  -9   6   6         34.71         41.70        10.08 o                         
  -8   6   6          2.47          6.60         8.79 o                         
  -7   6   6          5.86          2.94         9.76 o                         
  -6   6   6       1193.78       1233.31        25.17 o                         
  -5   6   6        217.65        229.97         9.33 o                         
  -4   6   6        616.58        643.38        14.15 o                         
  -3   6   6        706.07        681.98        15.30 o                         
  -2   6   6       1162.34       1200.57        20.04 o                         
  -1   6   6          6.49          0.61         5.60 o                         
   0   6   6       1279.21       1271.63        18.67 o                         
   1   6   6        401.32        401.55        11.23 o                         
   2   6   6        336.46        342.38        11.74 o                         
   3   6   6        165.22        166.89        13.80 o                         
   4   6   6       1419.89       1456.11        32.96 o                         
   5   6   6         49.97         46.62        12.09 o                         
   6   6   6         95.41        102.67        13.29 o                         
   7   6   6          4.96         16.23         9.74 o                         
   8   6   6        545.83        700.40        47.38 o                         
 -11   7   6          1.46        -10.97        13.23 o                         
 -10   7   6         30.66         26.63        10.87 o                         
  -9   7   6       1484.38       1475.44        26.16 o                         
  -8   7   6        293.20        303.92        12.53 o                         
  -7   7   6         64.84         48.09        11.35 o                         
  -6   7   6        169.98        163.04        12.79 o                         
  -5   7   6       4691.68       4750.35        51.55 o                         
  -4   7   6        365.30        356.67        11.26 o                         
  -3   7   6        650.11        669.16        14.41 o                         
  -2   7   6        454.37        441.60        12.55 o                         
  -1   7   6       5531.90       5717.29        52.19 o                         
   0   7   6         85.88         93.36         7.51 o                         
   1   7   6        200.96        204.31         8.93 o                         
   2   7   6        593.57        647.81        15.73 o                         
   3   7   6       3352.68       3355.49        61.21 o                         
   4   7   6        285.17        303.09        17.93 o                         
   5   7   6          0.73         13.92        12.19 o                         
   6   7   6          5.04         12.17        13.27 o                         
   7   7   6        933.05        986.78        28.00 o                         
   8   7   6         36.20         48.76        17.21 o                         
 -11   8   6         28.04         23.73        14.35 o                         
 -10   8   6        768.79        765.80        21.72 o                         
  -9   8   6         54.08         41.96        11.32 o                         
  -8   8   6         22.83         10.18        10.27 o                         
  -7   8   6         74.10         94.79        12.76 o                         
  -6   8   6        807.42        823.74        26.48 o                         
  -5   8   6         22.55         17.96         8.44 o                         
  -4   8   6        947.55        957.12        17.47 o                         
  -3   8   6          1.87          9.41         6.84 o                         
  -2   8   6        481.72        487.47        13.38 o                         
  -1   8   6          0.06         -6.66         6.66 o                         
   0   8   6        746.98        840.20        20.65 o                         
   1   8   6         16.37          8.45         6.71 o                         
   2   8   6        689.00        660.89        19.99 o                         
   3   8   6         26.29         36.75        12.98 o                         
   4   8   6        508.42        532.91        43.77 o                         
   5   8   6          4.26         17.46        12.93 o                         
   6   8   6          5.51         -6.31        12.82 o                         
   7   8   6         12.72         23.21        13.08 o                         
   8   8   6        450.62        521.95        27.87 o                         
 -10   9   6          4.38          9.80        11.93 o                         
  -9   9   6        917.73        889.57        22.59 o                         
  -8   9   6        161.17        141.14        13.06 o                         
  -7   9   6          2.87         14.96        11.74 o                         
  -6   9   6        394.72        362.55        45.88 o                         
  -5   9   6       2642.16       2631.59        40.72 o                         
  -4   9   6        487.76        499.97        19.10 o                         
  -3   9   6         30.83         42.06         8.03 o                         
  -2   9   6        372.82        402.02        12.83 o                         
  -1   9   6       4412.71       4417.91        44.21 o                         
   0   9   6        408.32        412.45        12.86 o                         
   1   9   6        127.73        120.61        11.90 o                         
   2   9   6        200.44        244.40        17.68 o                         
   3   9   6       1084.73       1108.41        41.12 o                         
   4   9   6        272.19        285.75        30.32 o                         
   5   9   6          0.34         14.67        14.29 o                         
   6   9   6        117.17        141.43        16.84 o                         
   7   9   6        562.57        577.76        29.37 o                         
 -10  10   6        289.96        285.21        20.29 o                         
  -9  10   6         36.36         40.50        14.65 o                         
  -8  10   6         77.51         75.73        12.70 o                         
  -7  10   6          8.61         13.60        12.98 o                         
  -6  10   6        748.33        730.63        23.40 o                         
  -5  10   6         52.12         33.97        11.70 o                         
  -4  10   6        197.99        203.01        12.95 o                         
  -3  10   6          0.52         -5.02         8.17 o                         
  -2  10   6        463.99        494.02        14.95 o                         
  -1  10   6          0.13          2.16         8.10 o                         
   0  10   6        376.17        382.50        13.60 o                         
   1  10   6          3.02         -9.81        10.91 o                         
   2  10   6        169.79        168.25        17.41 o                         
   3  10   6          2.52          5.28        14.46 o                         
   4  10   6       1103.04       1075.90        83.19 o                         
   5  10   6         25.06         24.01        15.64 o                         
   6  10   6         29.83         40.73        16.10 o                         
  -9  11   6        720.95        779.19        27.72 o                         
  -8  11   6         51.75         37.42        15.40 o                         
  -7  11   6          8.05         -3.60        13.74 o                         
  -6  11   6        118.56        117.31        15.04 o                         
  -5  11   6        828.22        838.83        39.46 o                         
  -4  11   6        325.78        324.61        15.63 o                         
  -3  11   6         22.40         14.58         8.91 o                         
  -2  11   6        198.00        201.94        14.96 o                         
  -1  11   6       1887.18       1960.78        27.53 o                         
   0  11   6        581.75        635.89        24.29 o                         
   1  11   6         24.68         18.85        12.54 o                         
   2  11   6        238.83        226.29        20.44 o                         
   3  11   6        893.56        872.43        32.25 o                         
   4  11   6         18.91         28.62        20.85 o                         
   5  11   6         22.51         31.38        16.65 o                         
   6  11   6         42.79         28.73        16.68 o                         
  -8  12   6          5.06        -14.18        15.18 o                         
  -7  12   6         25.35         29.42        15.04 o                         
  -6  12   6        264.66        269.54        28.24 o                         
  -5  12   6         48.23         75.75        14.99 o                         
  -4  12   6        345.40        333.91        19.20 o                         
  -3  12   6         46.18         57.03        10.58 o                         
  -2  12   6        294.88        318.06        14.28 o                         
  -1  12   6          0.20         13.12        11.21 o                         
   0  12   6        415.69        426.53        17.71 o                         
   1  12   6         20.61         -1.33        12.57 o                         
   2  12   6        243.39        259.36        21.83 o                         
   3  12   6         57.21         33.64        17.15 o                         
   4  12   6        275.37        284.35        23.88 o                         
   5  12   6         59.05         55.54        18.75 o                         
  -7  13   6         11.39         19.78        26.46 o                         
  -6  13   6         85.15         87.13        16.56 o                         
  -5  13   6        740.45        736.72        26.80 o                         
  -4  13   6        101.85        107.10        15.89 o                         
  -3  13   6          2.10          1.45        11.86 o                         
  -2  13   6        279.61        305.26        24.50 o                         
  -1  13   6        697.74        683.69        30.53 o                         
   0  13   6         29.99         26.91        13.92 o                         
   1  13   6          9.85         15.78        17.36 o                         
   2  13   6         42.12         53.24        17.97 o                         
   3  13   6        550.92        511.95        28.65 o                         
   4  13   6        123.03        132.86        20.93 o                         
  -6  14   6        162.05        141.56        18.99 o                         
  -5  14   6          8.74        -15.08        15.08 o                         
  -4  14   6        227.08        232.69        23.40 o                         
  -3  14   6         28.38         17.70        15.80 o                         
  -2  14   6        124.45        144.49        15.38 o                         
  -1  14   6          0.87         -2.31        12.88 o                         
   0  14   6        116.22         91.86        17.56 o                         
   1  14   6          3.78         -0.95        18.75 o                         
   2  14   6        123.69        120.47        21.93 o                         
   3  14   6         14.55        -21.25        25.39 o                         
  -3  15   6         18.78         13.64        16.64 o                         
  -2  15   6        101.78        119.34        25.72 o                         
  -1  15   6        747.68        787.73        29.60 o                         
   0  15   6        193.12        194.21        23.99 o                         
 -11   0   7        332.62        351.34        41.31 o                         
  -9   0   7       5083.32       5354.67        68.08 o                         
  -7   0   7        357.73        351.96        17.42 o                         
  -5   0   7       8319.15       8231.30       110.66 o                         
  -3   0   7        304.34        269.68        17.47 o                         
  -1   0   7       5381.89       5393.91        62.50 o                         
   1   0   7          3.12          0.26         6.67 o                         
   3   0   7       1845.76       1817.00        32.20 o                         
   5   0   7        186.93        188.06        13.80 o                         
 -12   1   7        266.27        231.94        27.96 o                         
 -11   1   7          7.94          4.60        19.75 o                         
 -10   1   7        112.94        115.46        11.47 o                         
  -9   1   7          9.55          3.96         7.56 o                         
  -8   1   7       1145.16       1178.60        19.84 o                         
  -7   1   7          8.87         18.64         9.41 o                         
  -6   1   7          7.45         11.12         7.00 o                         
  -5   1   7         21.78         16.84         5.50 o                         
  -4   1   7       7078.55       7085.89        56.95 o                         
  -3   1   7          5.32          1.44         4.71 o                         
  -2   1   7        119.25        118.95         6.41 o                         
  -1   1   7          0.39         -4.61         4.61 o                         
   0   1   7       6184.40       6015.89        43.74 o                         
   1   1   7         19.90         23.50         4.24 o                         
   2   1   7         89.36        100.06         8.10 o                         
   3   1   7         27.74         28.91         7.34 o                         
   4   1   7       4214.33       4292.95        51.51 o                         
   5   1   7        164.05        177.23        15.31 o                         
   6   1   7        327.39        343.39        13.97 o                         
   7   1   7         93.08         93.24        15.54 o                         
 -12   2   7          1.98         13.49        21.83 o                         
 -11   2   7        270.75        327.91        21.73 o                         
 -10   2   7        141.94        160.50        13.09 o                         
  -9   2   7       2849.08       2846.23        29.66 o                         
  -8   2   7         27.58         33.51         7.14 o                         
  -7   2   7        352.70        362.67        11.38 o                         
  -6   2   7        131.11        116.38         6.89 o                         
  -5   2   7       5518.15       5551.81        55.49 o                         
  -4   2   7        192.07        195.98         6.37 o                         
  -3   2   7        399.88        380.10        23.57 o                         
  -2   2   7         89.05         98.82         8.98 o                         
  -1   2   7      10156.65       9671.25        73.41 o                         
   0   2   7         56.55         61.53         5.73 o                         
   1   2   7          1.80         -1.87         5.20 o                         
   2   2   7          2.87          8.62         5.57 o                         
   3   2   7       1500.71       1466.01        24.70 o                         
   4   2   7         45.98         45.08         8.90 o                         
   5   2   7        335.96        350.85        14.35 o                         
   6   2   7         28.46         27.65         9.73 o                         
   7   2   7        542.52        543.68        22.99 o                         
 -12   3   7        150.95        150.90        20.62 o                         
 -11   3   7         22.14         26.16        13.34 o                         
 -10   3   7        101.68        116.17        10.00 o                         
  -9   3   7          0.10          4.38         8.81 o                         
  -8   3   7       1379.53       1406.60        19.33 o                         
  -7   3   7          6.33          3.78         6.64 o                         
  -6   3   7          1.29          4.40         5.50 o                         
  -5   3   7         10.22         14.22         4.28 o                         
  -4   3   7       4300.17       4356.52        34.16 o                         
  -3   3   7         66.17         70.42         4.95 o                         
  -2   3   7        677.94        669.21        12.46 o                         
  -1   3   7         23.97         15.94         5.06 o                         
   0   3   7       6573.77       6464.32        56.84 o                         
   1   3   7         54.06         41.87         6.20 o                         
   2   3   7         54.17         59.38        11.23 o                         
   3   3   7        101.48        100.60        12.46 o                         
   4   3   7       4108.46       4112.46        51.11 o                         
   5   3   7         62.96         79.78        15.14 o                         
   6   3   7          1.59          5.18         9.42 o                         
   7   3   7         44.65         33.52        23.69 o                         
 -12   4   7         91.91        123.24        18.66 o                         
 -11   4   7         95.06         82.37        12.32 o                         
 -10   4   7         22.74         21.07         9.05 o                         
  -9   4   7       2609.79       2679.37        36.48 o                         
  -8   4   7        158.40        170.21         9.99 o                         
  -7   4   7        267.19        268.60        10.32 o                         
  -6   4   7         18.92         10.70         6.33 o                         
  -5   4   7       4375.58       4459.21        35.48 o                         
  -4   4   7         32.81         32.10         4.97 o                         
  -3   4   7        259.80        231.82         8.30 o                         
  -2   4   7       1480.06       1472.32        19.72 o                         
  -1   4   7       5846.43       5881.00        52.99 o                         
   0   4   7        122.66        121.09         7.67 o                         
   1   4   7          0.14         -2.70         5.78 o                         
   2   4   7          0.49         -3.89         7.75 o                         
   3   4   7       2469.13       2410.60        43.95 o                         
   4   4   7          0.21          5.14        10.95 o                         
   5   4   7        144.07        158.37        12.35 o                         
   6   4   7         20.16         39.15        10.47 o                         
   7   4   7        276.32        376.11        21.04 o                         
 -11   5   7          1.12          8.45        12.44 o                         
 -10   5   7        137.15        158.47        12.25 o                         
  -9   5   7         11.81         12.67         9.75 o                         
  -8   5   7        851.57        856.79        20.18 o                         
  -7   5   7          6.57         -0.25         7.99 o                         
  -6   5   7          0.25          5.96         6.51 o                         
  -5   5   7        136.76        149.39         7.75 o                         
  -4   5   7       5888.07       5869.63        48.78 o                         
  -3   5   7        616.67        631.51        12.75 o                         
  -2   5   7         15.91         14.70         6.22 o                         
  -1   5   7        266.92        270.06        11.43 o                         
   0   5   7       4232.51       4264.87        41.35 o                         
   1   5   7          2.59          4.87         6.06 o                         
   2   5   7         77.56         79.43         9.37 o                         
   3   5   7         97.77        119.88        25.20 o                         
   4   5   7       2031.79       2106.03        41.94 o                         
   5   5   7         58.18         55.26        11.20 o                         
   6   5   7         59.74         50.38        11.26 o                         
   7   5   7         11.87         39.68        15.47 o                         
 -11   6   7        105.06         79.06        14.95 o                         
 -10   6   7         95.21        100.27        12.47 o                         
  -9   6   7       2214.13       2267.56        36.98 o                         
  -8   6   7        108.76        109.53        11.15 o                         
  -7   6   7         74.43         81.01        10.39 o                         
  -6   6   7        189.76        195.92        11.16 o                         
  -5   6   7       5422.87       5508.48        51.57 o                         
  -4   6   7        120.53        132.81         8.76 o                         
  -3   6   7         11.39         18.14         6.77 o                         
  -2   6   7        110.28         99.77         8.13 o                         
  -1   6   7       2728.68       2777.75        30.87 o                         
   0   6   7        518.05        544.16        13.95 o                         
   1   6   7          4.09          8.28         7.01 o                         
   2   6   7         85.25         76.08         9.52 o                         
   3   6   7       1319.96       1396.44       100.25 o                         
   4   6   7          3.55         11.53        12.83 o                         
   5   6   7        121.76        107.20        15.39 o                         
   6   6   7         24.20         18.13        11.40 o                         
   7   6   7        276.14        331.16        23.09 o                         
 -11   7   7          8.59         -4.81        17.48 o                         
 -10   7   7         33.71         38.13        11.55 o                         
  -9   7   7         10.97         21.03        10.86 o                         
  -8   7   7       1096.41       1122.73        23.52 o                         
  -7   7   7         20.82          9.55        11.07 o                         
  -6   7   7         35.35         43.81        11.59 o                         
  -5   7   7        190.04        181.61        11.77 o                         
  -4   7   7       1196.46       1242.87        20.14 o                         
  -3   7   7        396.05        389.54        14.94 o                         
  -2   7   7         10.25         16.03         7.31 o                         
  -1   7   7        121.78        146.89         9.22 o                         
   0   7   7       4155.49       4109.70        46.64 o                         
   1   7   7         94.99         81.59         8.28 o                         
   2   7   7         59.71         72.32        10.12 o                         
   3   7   7         10.74         19.53        13.00 o                         
   4   7   7       2171.69       2197.61        59.31 o                         
   5   7   7        191.76        214.89        25.77 o                         
   6   7   7         11.25         15.74        14.00 o                         
   7   7   7        160.15        143.91        20.82 o                         
 -10   8   7        213.41        199.65        17.70 o                         
  -9   8   7       1041.81       1058.74        24.16 o                         
  -8   8   7        121.20        124.14        15.86 o                         
  -7   8   7        180.03        193.81        15.45 o                         
  -6   8   7         85.64         75.09        12.54 o                         
  -5   8   7       2524.13       2483.35        34.91 o                         
  -4   8   7        500.56        550.80        25.10 o                         
  -3   8   7         10.37          2.26         7.52 o                         
  -2   8   7        256.23        288.36        14.88 o                         
  -1   8   7       2168.31       2205.86        28.08 o                         
   0   8   7        187.76        198.24        10.67 o                         
   1   8   7        138.27        129.34        10.74 o                         
   2   8   7         22.48         43.83        13.53 o                         
   3   8   7        829.14        835.81        74.10 o                         
   4   8   7         16.38          8.28        14.02 o                         
   5   8   7        161.65        214.68        18.18 o                         
   6   8   7          1.13          3.09        15.16 o                         
   7   8   7        262.84        306.33        47.75 o                         
 -10   9   7         30.98         50.33        15.24 o                         
  -9   9   7          3.65         -3.91        11.60 o                         
  -8   9   7        618.70        597.62        27.68 o                         
  -7   9   7          6.72         11.90        13.08 o                         
  -6   9   7         28.99          7.08        11.91 o                         
  -5   9   7         13.07         22.16        14.24 o                         
  -4   9   7       1337.44       1396.42        25.91 o                         
  -3   9   7         38.58         41.53         9.21 o                         
  -2   9   7          2.68          1.18         8.22 o                         
  -1   9   7         98.05        108.58        10.03 o                         
   0   9   7       1927.38       2001.93        27.56 o                         
   1   9   7        251.62        266.66        19.87 o                         
   2   9   7         17.34         29.75        14.74 o                         
   3   9   7        260.72        248.51        26.53 o                         
   4   9   7       1233.08       1245.69        35.27 o                         
   5   9   7         97.17        105.01        17.70 o                         
   6   9   7         27.44          9.67        15.70 o                         
  -9  10   7        755.60        714.88        41.74 o                         
  -8  10   7        326.78        316.49        19.79 o                         
  -7  10   7         41.22         60.74        14.55 o                         
  -6  10   7        213.18        215.43        16.75 o                         
  -5  10   7       1342.90       1352.83        36.32 o                         
  -4  10   7        134.10        117.53        12.70 o                         
  -3  10   7         10.44          0.98         8.91 o                         
  -2  10   7        278.59        301.04        24.27 o                         
  -1  10   7        892.04        929.32        22.40 o                         
   0  10   7         32.86         22.31        10.65 o                         
   1  10   7         93.53         95.74        19.08 o                         
   2  10   7          4.29          9.78        14.79 o                         
   3  10   7       1273.93       1198.73        35.10 o                         
   4  10   7         14.72         37.43        16.78 o                         
   5  10   7         15.17         21.69        16.38 o                         
   6  10   7          1.40         -3.44        16.29 o                         
  -9  11   7          1.09         16.88        16.10 o                         
  -8  11   7        392.14        389.50        21.75 o                         
  -7  11   7         54.30         34.34        14.87 o                         
  -6  11   7         19.28          0.89        16.65 o                         
  -5  11   7         34.82         48.48        14.12 o                         
  -4  11   7       1055.57       1013.46        25.05 o                         
  -3  11   7        182.43        191.26        12.73 o                         
  -2  11   7         17.68         29.25        10.14 o                         
  -1  11   7        166.25        167.77        15.21 o                         
   0  11   7       1269.11       1301.18        30.63 o                         
   1  11   7         27.18         20.09        16.88 o                         
   2  11   7          1.65         -6.20        16.21 o                         
   3  11   7        105.08         77.28        18.08 o                         
   4  11   7        414.66        370.58        44.72 o                         
   5  11   7        101.67         88.06        18.85 o                         
  -8  12   7         86.36        102.63        18.30 o                         
  -7  12   7         37.43         11.53        15.60 o                         
  -6  12   7        155.98        138.82        17.11 o                         
  -5  12   7       1047.05       1099.75        39.62 o                         
  -4  12   7        165.55        178.20        15.26 o                         
  -3  12   7         38.54         52.60        11.39 o                         
  -2  12   7         23.37         19.62        10.76 o                         
  -1  12   7        667.82        651.11        21.78 o                         
   0  12   7        124.92        125.03        16.23 o                         
   1  12   7          2.05          3.21        25.20 o                         
   2  12   7        100.15         67.10        31.27 o                         
   3  12   7        273.20        240.54        23.09 o                         
   4  12   7         29.52         21.57        26.15 o                         
  -7  13   7         15.77         59.88        31.46 o                         
  -6  13   7         28.96         37.76        15.99 o                         
  -5  13   7         40.48         33.01        16.03 o                         
  -4  13   7        194.37        183.44        16.57 o                         
  -3  13   7         62.44         41.60        14.05 o                         
  -2  13   7         48.00         41.67        13.64 o                         
  -1  13   7         69.36         66.90        14.31 o                         
   0  13   7        819.84        865.69        28.80 o                         
   1  13   7        318.97        318.31        26.12 o                         
   2  13   7          9.07         -3.56        18.75 o                         
   3  13   7         36.56         45.24        21.79 o                         
  -5  14   7        301.26        327.73        22.66 o                         
  -4  14   7        176.64        176.35        19.70 o                         
  -3  14   7         19.25          3.08        16.33 o                         
  -2  14   7         76.17         73.19        15.23 o                         
  -1  14   7        213.67        225.67        20.41 o                         
   0  14   7         48.21         42.75        16.68 o                         
   1  14   7        170.15        171.29        23.85 o                         
 -12   0   8       1031.56        931.97        59.88 o                         
 -10   0   8         77.89         86.76        13.90 o                         
  -8   0   8       3766.76       3786.62        71.82 o                         
  -6   0   8        832.33        873.37        30.32 o                         
  -4   0   8       5490.74       5539.83        66.22 o                         
  -2   0   8       1470.38       1418.73        45.09 o                         
   0   0   8      11645.38      11488.81       122.83 o                         
   2   0   8        390.88        435.48        28.43 o                         
   4   0   8       2861.43       2889.15        72.39 o                         
   6   0   8         72.95         62.54        18.57 o                         
 -12   1   8         39.72         44.53        23.17 o                         
 -11   1   8          3.15          3.63        11.30 o                         
 -10   1   8         65.45         81.99         9.63 o                         
  -9   1   8        979.41        954.35        18.40 o                         
  -8   1   8          0.16         -3.36         7.93 o                         
  -7   1   8         30.98         39.43         8.07 o                         
  -6   1   8         10.06          4.99         7.76 o                         
  -5   1   8       1877.39       1910.84        22.06 o                         
  -4   1   8         35.11         38.73         6.28 o                         
  -3   1   8        905.20        935.62        17.38 o                         
  -2   1   8         65.31         62.10         6.33 o                         
  -1   1   8        411.75        399.91        10.58 o                         
   0   1   8          0.74         -2.61         5.39 o                         
   1   1   8       1745.32       1749.45        23.08 o                         
   2   1   8         36.60         22.58        10.98 o                         
   3   1   8        332.12        326.55        19.71 o                         
   4   1   8          3.83         -0.94        11.64 o                         
   5   1   8        926.31        985.18        72.58 o                         
   6   1   8         17.09          4.67        12.19 o                         
   7   1   8         15.88         26.91        16.30 o                         
 -12   2   8        551.91        581.01        51.54 o                         
 -11   2   8          1.02        -11.41        11.41 o                         
 -10   2   8        178.67        178.72        12.06 o                         
  -9   2   8          1.70         -4.27         8.38 o                         
  -8   2   8       4434.43       4520.55        45.70 o                         
  -7   2   8         61.29         64.30         8.18 o                         
  -6   2   8        571.71        569.98        16.20 o                         
  -5   2   8         10.39          7.64         5.93 o                         
  -4   2   8       8375.33       8153.22        64.54 o                         
  -3   2   8         73.20         76.10         6.72 o                         
  -2   2   8        313.36        311.55        17.96 o                         
  -1   2   8        568.26        579.40        14.79 o                         
   0   2   8       6167.47       6053.68        55.18 o                         
   1   2   8         53.69         48.89         9.59 o                         
   2   2   8        519.32        487.55        25.01 o                         
   3   2   8         83.16         86.62        13.53 o                         
   4   2   8       2913.58       2880.64        50.78 o                         
   5   2   8          1.39        -12.32        12.32 o                         
   6   2   8          1.98          8.11        12.36 o                         
   7   2   8         70.94         72.01        18.95 o                         
 -12   3   8          8.47         26.82        21.66 o                         
 -11   3   8          0.41         14.57        14.42 o                         
 -10   3   8         20.91         34.23        12.16 o                         
  -9   3   8       1670.60       1718.13        27.32 o                         
  -8   3   8         15.25          7.15         8.09 o                         
  -7   3   8         11.51         11.51         8.06 o                         
  -6   3   8         20.08         15.41         6.69 o                         
  -5   3   8       1963.99       1999.75        23.31 o                         
  -4   3   8         10.97          9.34         6.09 o                         
  -3   3   8        988.76       1007.10        16.07 o                         
  -2   3   8        156.13        137.75         7.68 o                         
  -1   3   8        411.92        406.87        11.17 o                         
   0   3   8         15.80         16.58         6.74 o                         
   1   3   8       1730.98       1728.50        28.34 o                         
   2   3   8         62.78         26.82        17.81 o                         
   3   3   8        163.03        165.91        15.66 o                         
   4   3   8         13.43         12.03        12.44 o                         
   5   3   8        875.47        927.24        36.57 o                         
   6   3   8          4.35         13.59        12.90 o                         
   7   3   8          5.82         12.89        18.57 o                         
 -11   4   8          6.74          4.39        14.08 o                         
 -10   4   8        208.67        215.19        13.24 o                         
  -9   4   8         88.85        106.58        12.53 o                         
  -8   4   8       3198.03       3277.90        40.16 o                         
  -7   4   8        171.09        166.50         9.75 o                         
  -6   4   8        382.91        377.53        14.17 o                         
  -5   4   8        418.35        408.70        14.63 o                         
  -4   4   8       5842.54       5854.51        49.65 o                         
  -3   4   8         15.34          9.21         6.09 o                         
  -2   4   8        135.21        131.36         8.00 o                         
  -1   4   8         10.33          8.09         6.77 o                         
   0   4   8       6080.33       5931.51        54.64 o                         
   1   4   8        504.03        521.06        14.39 o                         
   2   4   8        204.38        176.57        13.12 o                         
   3   4   8         41.57         48.66        13.25 o                         
   4   4   8       2061.40       2079.41        42.59 o                         
   5   4   8         14.32         32.95        15.16 o                         
   6   4   8         13.27         29.09        13.57 o                         
   7   4   8         66.26         89.82        22.36 o                         
 -11   5   8          0.54         13.05        23.12 o                         
 -10   5   8         29.88         25.98        12.87 o                         
  -9   5   8        678.60        688.23        19.95 o                         
  -8   5   8         62.38         67.58        10.56 o                         
  -7   5   8         81.27        104.75        16.45 o                         
  -6   5   8        115.80        103.77        11.71 o                         
  -5   5   8       1505.53       1526.17        20.69 o                         
  -4   5   8        179.15        172.11         8.84 o                         
  -3   5   8        256.81        278.96        13.42 o                         
  -2   5   8         17.56         25.01         7.27 o                         
  -1   5   8        466.59        475.06        19.23 o                         
   0   5   8         97.46         89.35         8.56 o                         
   1   5   8       1502.00       1448.72        24.40 o                         
   2   5   8         28.19         30.78         9.62 o                         
   3   5   8         46.75         50.36        13.25 o                         
   4   5   8          2.26         -7.75        13.12 o                         
   5   5   8       1138.65       1190.55        40.74 o                         
   6   5   8         44.65         30.47        14.29 o                         
   7   5   8         73.62         64.43        23.50 o                         
 -11   6   8         88.85         96.45        19.21 o                         
 -10   6   8         18.42         35.20        13.25 o                         
  -9   6   8        203.98        231.32        19.80 o                         
  -8   6   8       2055.32       2084.64        37.45 o                         
  -7   6   8        201.58        173.31        16.14 o                         
  -6   6   8        267.26        295.50        13.26 o                         
  -5   6   8         13.22         16.89        10.33 o                         
  -4   6   8       3672.71       3846.14        44.50 o                         
  -3   6   8        119.06        123.10         9.85 o                         
  -2   6   8        636.22        632.80        17.03 o                         
  -1   6   8        269.54        288.05        11.74 o                         
   0   6   8       4466.69       4547.02        45.59 o                         
   1   6   8        250.85        236.95        11.99 o                         
   2   6   8         11.80         15.88         9.74 o                         
   3   6   8        219.09        212.44        38.47 o                         
   4   6   8       2032.81       1996.76        51.54 o                         
   5   6   8          9.29         -7.49        14.19 o                         
   6   6   8         10.74          5.38        14.66 o                         
   7   6   8          0.89         -8.34        23.50 o                         
 -11   7   8          0.80         14.99        31.84 o                         
 -10   7   8          3.52         -5.95        13.62 o                         
  -9   7   8        690.36        680.65        24.42 o                         
  -8   7   8         90.62         81.84        14.33 o                         
  -7   7   8         47.33         49.11        17.47 o                         
  -6   7   8        128.49        122.03        14.07 o                         
  -5   7   8        342.92        346.73        14.92 o                         
  -4   7   8         18.52         22.31         8.62 o                         
  -3   7   8        995.03       1011.10        23.00 o                         
  -2   7   8          4.32         -1.06         7.90 o                         
  -1   7   8        732.22        770.28        18.45 o                         
   0   7   8         44.28         38.95         8.74 o                         
   1   7   8        650.59        660.91        18.58 o                         
   2   7   8         64.03         63.02        11.09 o                         
   3   7   8        185.35        184.95        22.55 o                         
   4   7   8         14.00         43.08        16.05 o                         
   5   7   8        369.75        372.53        22.55 o                         
   6   7   8          1.33        -11.29        14.83 o                         
   7   7   8         16.83        -24.64        24.64 o                         
 -10   8   8          6.45         18.12        14.89 o                         
  -9   8   8         31.96         44.60        14.91 o                         
  -8   8   8       1248.71       1232.37        30.95 o                         
  -7   8   8        384.04        383.12        19.75 o                         
  -6   8   8         41.20         39.08        15.55 o                         
  -5   8   8        204.88        213.80        14.07 o                         
  -4   8   8       4198.46       4313.07        45.51 o                         
  -3   8   8        167.45        153.82        10.93 o                         
  -2   8   8        146.36        132.63        10.46 o                         
  -1   8   8        426.99        411.35        18.60 o                         
   0   8   8       2029.69       2047.35        28.52 o                         
   1   8   8        195.58        218.90        12.93 o                         
   2   8   8         16.83         40.38        15.41 o                         
   3   8   8        153.64        112.18        17.68 o                         
   4   8   8       1157.30       1130.23        35.35 o                         
   5   8   8         77.39         68.71        17.57 o                         
   6   8   8          0.33         14.96        16.20 o                         
 -10   9   8         79.50         62.96        20.02 o                         
  -9   9   8        527.04        492.57        22.83 o                         
  -8   9   8         43.04         41.88        15.08 o                         
  -7   9   8        271.75        263.91        20.49 o                         
  -6   9   8         10.51          0.97        12.94 o                         
  -5   9   8        494.82        511.26        30.42 o                         
  -4   9   8          2.33         -1.56         9.25 o                         
  -3   9   8        240.50        276.09        13.34 o                         
  -2   9   8         93.19         86.45        14.41 o                         
  -1   9   8        415.81        434.80        15.29 o                         
   0   9   8          0.48          6.41         9.48 o                         
   1   9   8        473.77        473.06        25.77 o                         
   2   9   8         27.97         10.11        15.25 o                         
   3   9   8         50.49         58.64        17.13 o                         
   4   9   8          2.97         -8.41        27.29 o                         
   5   9   8        521.78        491.05        26.17 o                         
   6   9   8         11.28         13.95        17.30 o                         
  -9  10   8         75.29         55.54        16.76 o                         
  -8  10   8        581.90        570.50        42.37 o                         
  -7  10   8         64.97         50.98        16.48 o                         
  -6  10   8         11.72          3.92        13.32 o                         
  -5  10   8        246.66        237.78        20.22 o                         
  -4  10   8       1628.74       1625.55        30.64 o                         
  -3  10   8        415.54        441.36        19.80 o                         
  -2  10   8          4.78         10.42         9.76 o                         
  -1  10   8        126.88        134.07        16.27 o                         
   0  10   8       1641.74       1627.33        34.06 o                         
   1  10   8        425.07        376.95        24.79 o                         
   2  10   8         10.06         33.97        16.98 o                         
   3  10   8        103.01        124.81        25.20 o                         
   4  10   8        446.14        447.51        26.54 o                         
   5  10   8          8.01         29.16        18.39 o                         
  -8  11   8         34.55         43.41        17.23 o                         
  -7  11   8         46.33         35.33        16.11 o                         
  -6  11   8          3.87         -1.10        14.68 o                         
  -5  11   8        279.39        249.54        18.93 o                         
  -4  11   8         34.74         34.22        12.91 o                         
  -3  11   8        123.41        115.73        12.54 o                         
  -2  11   8         30.24         35.10        11.07 o                         
  -1  11   8        333.63        381.52        21.50 o                         
   0  11   8          1.93         20.16        14.13 o                         
   1  11   8        490.65        457.13        27.74 o                         
   2  11   8         76.62         65.82        29.94 o                         
   3  11   8         18.44         -5.04        17.27 o                         
   4  11   8         19.04         20.51        35.06 o                         
  -7  12   8        109.12        107.43        18.23 o                         
  -6  12   8          4.76         11.35        15.27 o                         
  -5  12   8         78.67         58.00        16.52 o                         
  -4  12   8        758.69        749.50        24.18 o                         
  -3  12   8        170.50        205.79        16.07 o                         
  -2  12   8          8.37         -9.19        12.63 o                         
  -1  12   8        174.79        189.17        16.50 o                         
   0  12   8        347.75        323.13        20.84 o                         
   1  12   8         42.57         42.64        18.76 o                         
   2  12   8         77.40         89.66        20.98 o                         
   3  12   8         54.29         77.29        21.09 o                         
  -6  13   8         20.52         25.68        20.03 o                         
  -5  13   8         98.26         95.22        21.55 o                         
  -4  13   8          7.08          0.06        14.21 o                         
  -3  13   8        300.60        281.00        21.08 o                         
  -2  13   8          0.00         12.99        16.19 o                         
  -1  13   8        221.47        200.11        22.87 o                         
   0  13   8          1.18          1.51        20.23 o                         
   1  13   8        136.19         90.09        22.59 o                         
   2  13   8          9.92        -19.13        20.01 o                         
  -3  14   8         94.96        130.28        37.41 o                         
  -2  14   8          4.00         -2.12        14.57 o                         
  -1  14   8         45.58         24.02        17.35 o                         
 -11   0   9        215.90        237.81        20.96 o                         
  -9   0   9         71.49         68.20        13.52 o                         
  -7   0   9       1934.58       1926.89        42.61 o                         
  -5   0   9         44.39         53.75        10.72 o                         
  -3   0   9       5012.60       4905.70        61.90 o                         
  -1   0   9         59.42         56.97        11.37 o                         
   1   0   9       3171.92       3124.46        55.06 o                         
   3   0   9        350.98        398.71        30.70 o                         
   5   0   9       2163.17       2126.21        62.54 o                         
 -12   1   9       1037.67        970.25        60.64 o                         
 -11   1   9          0.19          1.73        11.42 o                         
 -10   1   9        295.09        316.50        14.17 o                         
  -9   1   9        139.67        140.11        12.42 o                         
  -8   1   9       3468.04       3509.54        43.38 o                         
  -7   1   9          0.53         12.16         9.64 o                         
  -6   1   9        275.92        268.50        17.06 o                         
  -5   1   9         80.20         50.50         7.33 o                         
  -4   1   9       6023.70       5921.46        50.68 o                         
  -3   1   9         61.85         61.18         8.70 o                         
  -2   1   9         61.68         52.00         7.17 o                         
  -1   1   9        333.70        335.88        10.88 o                         
   0   1   9       2154.23       2092.76        28.39 o                         
   1   1   9          0.37          6.14         8.04 o                         
   2   1   9        168.19        125.20        15.25 o                         
   3   1   9         16.80         12.89        13.40 o                         
   4   1   9        819.87        846.32        39.42 o                         
   5   1   9          1.72         14.41        14.34 o                         
   6   1   9         53.75         92.88        15.66 o                         
 -12   2   9          6.62          9.14        22.28 o                         
 -11   2   9        325.05        316.63        16.07 o                         
 -10   2   9          4.35         10.62        11.63 o                         
  -9   2   9         51.83         43.69        11.26 o                         
  -8   2   9          1.94          1.44        10.20 o                         
  -7   2   9       1892.92       1900.89        29.93 o                         
  -6   2   9         37.45         37.97         9.33 o                         
  -5   2   9         40.28         48.91         7.49 o                         
  -4   2   9         31.69         37.60         7.16 o                         
  -3   2   9       3053.50       3035.67        31.21 o                         
  -2   2   9         42.74         40.03         6.93 o                         
  -1   2   9         92.64         98.89         9.40 o                         
   0   2   9          9.30          7.67         7.17 o                         
   1   2   9       4326.22       4306.03        48.70 o                         
   2   2   9         85.56        101.74        16.30 o                         
   3   2   9         86.37         70.42        15.14 o                         
   4   2   9         26.40         41.62        15.27 o                         
   5   2   9       1859.24       1890.54        42.05 o                         
   6   2   9         78.15         71.75        15.59 o                         
 -11   3   9         45.58         31.71        12.46 o                         
 -10   3   9        107.90        136.12        14.84 o                         
  -9   3   9         11.36         11.67        12.64 o                         
  -8   3   9       1769.63       1780.77        29.17 o                         
  -7   3   9         50.03         66.84        15.37 o                         
  -6   3   9        249.99        274.97        13.62 o                         
  -5   3   9         50.24         56.97         7.76 o                         
  -4   3   9       4059.19       4095.00        46.92 o                         
  -3   3   9        168.63        166.81         9.25 o                         
  -2   3   9        285.06        274.24        12.80 o                         
  -1   3   9        116.80        116.97         9.28 o                         
   0   3   9       3413.84       3412.18        43.47 o                         
   1   3   9         24.91         35.25         9.10 o                         
   2   3   9        128.69         94.89        14.47 o                         
   3   3   9         23.65         39.82        19.52 o                         
   4   3   9        752.01        707.24        36.76 o                         
   5   3   9          8.95         10.99        15.13 o                         
   6   3   9        139.24        139.68        16.78 o                         
   7   3   9          5.94          4.93        20.47 o                         
 -11   4   9        136.07        152.17        20.50 o                         
 -10   4   9          7.05         16.24        12.92 o                         
  -9   4   9         48.01         32.81        12.91 o                         
  -8   4   9         14.78         10.88        10.61 o                         
  -7   4   9       1604.04       1681.46        28.73 o                         
  -6   4   9         17.67          9.07         9.59 o                         
  -5   4   9         43.49         44.38        10.68 o                         
  -4   4   9         14.28         -0.75         7.18 o                         
  -3   4   9       4205.06       4134.74        39.25 o                         
  -2   4   9         75.11         77.42        10.76 o                         
  -1   4   9         81.17         90.14         9.15 o                         
   0   4   9         50.17         59.52         8.77 o                         
   1   4   9       2539.31       2516.41        59.19 o                         
   2   4   9         60.90         57.24        19.14 o                         
   3   4   9         22.59         12.70        14.34 o                         
   4   4   9        204.87        171.27        18.61 o                         
   5   4   9       1296.85       1339.33        81.86 o                         
   6   4   9          0.91          9.96        15.02 o                         
   7   4   9          3.30        -12.13        21.60 o                         
 -11   5   9         90.24         91.90        15.02 o                         
 -10   5   9         93.31         88.60        18.69 o                         
  -9   5   9          2.39         -7.44        12.77 o                         
  -8   5   9       2708.95       2769.53        54.35 o                         
  -7   5   9         84.04         90.02        11.76 o                         
  -6   5   9        119.44        120.31        11.97 o                         
  -5   5   9        111.13        113.16        11.45 o                         
  -4   5   9       3127.80       3263.67        33.98 o                         
  -3   5   9        159.89        180.20        11.08 o                         
  -2   5   9          0.50          6.45        10.08 o                         
  -1   5   9        296.26        295.24        12.47 o                         
   0   5   9       1954.32       1916.55        27.37 o                         
   1   5   9         10.97          7.38        14.51 o                         
   2   5   9         24.57         18.24        11.13 o                         
   3   5   9          2.08        -14.29        14.29 o                         
   4   5   9        819.93        825.03        57.04 o                         
   5   5   9         29.99         18.70        16.08 o                         
   6   5   9         76.10         78.44        16.66 o                         
 -11   6   9        247.30        279.52        34.26 o                         
 -10   6   9         41.05         38.55        14.99 o                         
  -9   6   9         33.40         26.68        14.39 o                         
  -8   6   9          0.16         -1.43        13.02 o                         
  -7   6   9       1051.62       1071.23        28.15 o                         
  -6   6   9        298.78        281.90        16.19 o                         
  -5   6   9          4.74         -2.14        10.23 o                         
  -4   6   9        295.99        308.91        13.57 o                         
  -3   6   9       2598.51       2697.63        38.08 o                         
  -2   6   9         91.66         67.44         9.52 o                         
  -1   6   9          0.59         10.47         8.74 o                         
   0   6   9         19.65         35.36         9.20 o                         
   1   6   9       2321.68       2293.72        38.73 o                         
   2   6   9         35.26         43.12        14.18 o                         
   3   6   9         17.75          9.91        15.27 o                         
   4   6   9         37.20         33.64        19.33 o                         
   5   6   9        945.41        935.22        60.26 o                         
   6   6   9         54.64         63.24        17.03 o                         
 -10   7   9        119.06        121.21        16.84 o                         
  -9   7   9        166.96        162.13        29.01 o                         
  -8   7   9       1535.81       1527.54        39.54 o                         
  -7   7   9         40.66         16.86        13.65 o                         
  -6   7   9         30.96         26.30        18.97 o                         
  -5   7   9        229.82        236.46        14.92 o                         
  -4   7   9       2641.97       2765.03        35.17 o                         
  -3   7   9        440.24        447.42        15.47 o                         
  -2   7   9          6.33          7.25         8.93 o                         
  -1   7   9          2.11         -8.76         8.76 o                         
   0   7   9       1233.04       1292.85        25.77 o                         
   1   7   9         54.56         71.71        13.12 o                         
   2   7   9         46.25         23.17        15.66 o                         
   3   7   9         31.33         16.48        15.94 o                         
   4   7   9        231.04        228.03        24.07 o                         
   5   7   9          1.09         15.10        18.95 o                         
   6   7   9        159.74        139.68        19.10 o                         
 -10   8   9          9.16          0.02        15.13 o                         
  -9   8   9          8.10          6.99        15.29 o                         
  -8   8   9         11.71         -1.42        18.83 o                         
  -7   8   9        622.22        638.47        27.55 o                         
  -6   8   9         22.39         50.96        14.35 o                         
  -5   8   9         63.49         69.55        13.84 o                         
  -4   8   9         43.17         50.57        10.62 o                         
  -3   8   9        903.73        949.39        21.32 o                         
  -2   8   9         36.86         24.68         9.91 o                         
  -1   8   9         32.86         28.75        10.04 o                         
   0   8   9         34.88         45.23        11.44 o                         
   1   8   9       1985.47       1957.76        41.59 o                         
   2   8   9        266.87        310.41        26.53 o                         
   3   8   9          1.17         24.06        17.27 o                         
   4   8   9        115.54        147.03        20.44 o                         
   5   8   9        715.53        782.53        36.95 o                         
  -9   9   9         57.00         65.47        17.48 o                         
  -8   9   9       1077.44       1091.56        30.61 o                         
  -7   9   9        221.40        216.67        29.72 o                         
  -6   9   9        104.14        140.17        19.73 o                         
  -5   9   9        128.52        150.80        17.14 o                         
  -4   9   9        675.04        671.45        21.81 o                         
  -3   9   9        200.85        219.00        15.84 o                         
  -2   9   9         22.72         20.28        10.74 o                         
  -1   9   9        189.49        222.13        13.64 o                         
   0   9   9       1077.55       1095.14        35.83 o                         
   1   9   9          2.27        -10.23        15.54 o                         
   2   9   9         86.91        108.03        19.70 o                         
   3   9   9         18.60          8.78        17.81 o                         
   4   9   9        449.93        425.03        26.97 o                         
   5   9   9          2.06          7.40        18.12 o                         
  -8  10   9          2.85        -15.31        15.31 o                         
  -7  10   9        450.84        482.99        26.48 o                         
  -6  10   9         41.11         41.62        15.49 o                         
  -5  10   9         26.71         24.27        15.38 o                         
  -4  10   9          9.59         21.46        12.74 o                         
  -3  10   9       1523.91       1626.15        28.30 o                         
  -2  10   9         65.87         90.52        12.45 o                         
  -1  10   9          8.18         16.73        11.00 o                         
   0  10   9        118.14        119.39        16.10 o                         
   1  10   9        554.75        541.90        39.80 o                         
   2  10   9         39.10         47.75        20.09 o                         
   3  10   9         16.56         -0.54        18.47 o                         
   4  10   9        138.83        125.39        21.57 o                         
  -7  11   9        224.09        224.17        20.85 o                         
  -6  11   9         17.62         11.12        30.05 o                         
  -5  11   9        148.48        165.77        18.43 o                         
  -4  11   9        665.70        722.37        24.55 o                         
  -3  11   9         33.97         44.61        12.49 o                         
  -2  11   9         55.20         65.70        13.00 o                         
  -1  11   9         18.44         32.06        18.55 o                         
   0  11   9        700.43        704.41        33.76 o                         
   1  11   9         46.90         52.33        21.98 o                         
   2  11   9          3.02         20.41        18.75 o                         
   3  11   9         29.58         47.46        20.17 o                         
  -6  12   9         41.41         43.71        17.50 o                         
  -5  12   9         27.75         40.82        17.28 o                         
  -4  12   9         75.23        106.17        16.01 o                         
  -3  12   9        458.28        448.02        18.90 o                         
  -2  12   9        139.82        131.00        15.61 o                         
  -1  12   9          0.98          7.26        15.76 o                         
   0  12   9         55.38         57.87        21.04 o                         
   1  12   9        778.28        857.37        36.58 o                         
   2  12   9         47.17         57.07        21.79 o                         
  -4  13   9        401.47        420.51        21.77 o                         
  -3  13   9        122.42        119.39        19.44 o                         
  -2  13   9         21.33         30.64        15.43 o                         
  -1  13   9         65.30         70.11        18.72 o                         
   0  13   9        268.10        288.13        27.87 o                         
 -10   0  10          1.01          0.00        29.94 o                         
  -8   0  10        751.85        694.03        30.14 o                         
  -6   0  10        147.49        157.43        17.27 o                         
  -4   0  10        594.11        617.76        22.53 o                         
  -2   0  10        752.85        718.83        35.79 o                         
   0   0  10        362.56        346.82        16.98 o                         
   2   0  10        761.78        740.57        39.80 o                         
   4   0  10        108.17        102.33        25.01 o                         
   6   0  10        654.74        653.78        41.69 o                         
 -11   1  10       1227.46       1247.39        30.64 o                         
 -10   1  10          0.74          4.98        10.84 o                         
  -9   1  10        176.43        164.63        14.11 o                         
  -8   1  10          7.31          2.67        11.01 o                         
  -7   1  10       2973.58       3056.05        40.97 o                         
  -6   1  10         10.63         17.38        10.01 o                         
  -5   1  10        355.14        357.06        14.55 o                         
  -4   1  10         43.23         14.68         7.73 o                         
  -3   1  10       5062.97       5028.19        46.07 o                         
  -2   1  10        127.26        132.64         9.38 o                         
  -1   1  10        916.04        886.31        17.44 o                         
   0   1  10        400.21        386.54        13.95 o                         
   1   1  10       4077.44       3909.16       140.04 o                         
   2   1  10         23.38         34.92        15.14 o                         
   3   1  10          1.53          0.80        14.87 o                         
   4   1  10          1.80         15.27        15.94 o                         
   5   1  10        795.60        859.77        61.02 o                         
   6   1  10          1.67        -18.95        21.41 o                         
 -11   2  10         34.86         19.64        13.00 o                         
 -10   2  10          4.98         13.69        13.98 o                         
  -9   2  10         26.65         25.77        18.33 o                         
  -8   2  10       1385.55       1422.33        27.73 o                         
  -7   2  10          1.61          7.97        10.71 o                         
  -6   2  10         91.27         85.95        11.46 o                         
  -5   2  10          4.03          1.53         7.73 o                         
  -4   2  10        507.74        503.34        14.07 o                         
  -3   2  10         47.13         53.38        10.41 o                         
  -2   2  10       1345.32       1335.89        24.49 o                         
  -1   2  10          2.07         -4.76         7.56 o                         
   0   2  10        424.18        395.22        14.12 o                         
   1   2  10         29.73         19.71        11.06 o                         
   2   2  10        583.72        631.93        27.96 o                         
   3   2  10          1.15          2.29        15.14 o                         
   4   2  10         42.52         37.71        23.31 o                         
   5   2  10          1.84         -1.42        16.40 o                         
   6   2  10        582.75        622.19        27.98 o                         
 -11   3  10        823.71        881.85        25.74 o                         
 -10   3  10         19.25          7.93        14.08 o                         
  -9   3  10        322.92        312.41        27.63 o                         
  -8   3  10         25.62         36.06        12.03 o                         
  -7   3  10       3457.19       3418.89        44.21 o                         
  -6   3  10         32.49         53.16        11.12 o                         
  -5   3  10        181.36        164.95        10.29 o                         
  -4   3  10        108.60        106.98         9.28 o                         
  -3   3  10       4845.84       4832.54        44.96 o                         
  -2   3  10        113.57        118.60         9.37 o                         
  -1   3  10         66.86         70.21         9.95 o                         
   0   3  10         62.92         56.12         9.75 o                         
   1   3  10       2482.46       2403.36        39.96 o                         
   2   3  10         50.18         33.71        15.21 o                         
   3   3  10         55.79         54.30        16.74 o                         
   4   3  10          0.43         -8.77        15.94 o                         
   5   3  10        935.30        977.76        34.01 o                         
   6   3  10          0.59        -10.21        15.78 o                         
 -11   4  10          1.20         10.51        14.91 o                         
 -10   4  10          0.72         -5.14        13.50 o                         
  -9   4  10        213.36        206.60        17.73 o                         
  -8   4  10       1078.63       1144.73        25.98 o                         
  -7   4  10         68.47         79.74        12.30 o                         
  -6   4  10        117.84        138.45        22.95 o                         
  -5   4  10         21.65         12.98         8.51 o                         
  -4   4  10        908.20        942.75        18.83 o                         
  -3   4  10          0.75          2.68         9.97 o                         
  -2   4  10        530.38        533.05        16.40 o                         
  -1   4  10         30.52         41.66         9.40 o                         
   0   4  10        142.73        159.53        15.77 o                         
   1   4  10          3.26         -2.19        11.67 o                         
   2   4  10       1032.70       1003.75        32.81 o                         
   3   4  10         19.86         29.36        16.34 o                         
   4   4  10         20.94         30.64        16.94 o                         
   5   4  10         12.89          9.32        17.36 o                         
   6   4  10        551.90        600.23        26.75 o                         
 -10   5  10        109.42        113.22        16.86 o                         
  -9   5  10        103.48        115.34        17.18 o                         
  -8   5  10        142.89        129.76        17.45 o                         
  -7   5  10       1815.69       1893.39        32.26 o                         
  -6   5  10         14.68         16.22        11.02 o                         
  -5   5  10        223.02        220.56        11.28 o                         
  -4   5  10         71.85         75.53         9.45 o                         
  -3   5  10       2978.92       2989.01        40.80 o                         
  -2   5  10        152.63        131.26        11.13 o                         
  -1   5  10        193.66        182.81        12.29 o                         
   0   5  10         32.53         39.41        10.74 o                         
   1   5  10       2733.84       2678.76        43.64 o                         
   2   5  10        100.36         96.46        18.05 o                         
   3   5  10          2.39         -6.79        18.76 o                         
   4   5  10          6.20         -2.65        16.88 o                         
   5   5  10        630.74        630.58        30.01 o                         
 -10   6  10          2.43        -14.90        16.55 o                         
  -9   6  10          3.28         11.18        15.18 o                         
  -8   6  10        363.88        349.99        20.69 o                         
  -7   6  10        108.14        131.62        16.69 o                         
  -6   6  10         94.76        110.45        13.03 o                         
  -5   6  10         79.88         87.90        12.70 o                         
  -4   6  10        446.84        469.66        16.59 o                         
  -3   6  10          0.14         13.09         9.63 o                         
  -2   6  10        464.64        476.20        16.35 o                         
  -1   6  10          0.28        -10.66        10.66 o                         
   0   6  10        214.83        236.17        14.86 o                         
   1   6  10          5.68          7.72        12.60 o                         
   2   6  10        684.22        692.93        30.54 o                         
   3   6  10         80.91         78.45        19.02 o                         
   4   6  10         72.05         51.71        18.59 o                         
   5   6  10         48.11         42.48        18.75 o                         
 -10   7  10        107.86         86.66        17.38 o                         
  -9   7  10          4.67         -8.99        19.14 o                         
  -8   7  10         40.29         33.89        15.78 o                         
  -7   7  10       1993.69       1969.40        51.97 o                         
  -6   7  10        150.09        154.59        17.33 o                         
  -5   7  10        195.91        217.81        15.94 o                         
  -4   7  10         17.19         20.99        10.70 o                         
  -3   7  10       2325.21       2394.61        33.65 o                         
  -2   7  10        214.08        250.17        14.35 o                         
  -1   7  10        112.38        117.58        13.20 o                         
   0   7  10        497.10        515.47        20.08 o                         
   1   7  10       1351.40       1333.38        51.45 o                         
   2   7  10         11.01        -10.56        20.09 o                         
   3   7  10          1.58         -5.22        17.36 o                         
   4   7  10         11.52         23.81        18.82 o                         
   5   7  10        737.03        748.48        55.52 o                         
  -9   8  10         38.45         47.16        17.54 o                         
  -8   8  10        366.25        349.61        27.30 o                         
  -7   8  10         52.37         51.65        16.33 o                         
  -6   8  10        232.27        220.16        18.94 o                         
  -5   8  10          0.60        -11.96        11.96 o                         
  -4   8  10        322.59        324.69        15.76 o                         
  -3   8  10         21.31         22.03        11.12 o                         
  -2   8  10        517.11        506.87        17.83 o                         
  -1   8  10         14.52         27.68        11.39 o                         
   0   8  10        250.61        266.33        16.64 o                         
   1   8  10          4.88         -3.31        16.34 o                         
   2   8  10        298.65        306.19        24.23 o                         
   3   8  10         13.63          2.85        18.59 o                         
   4   8  10         73.54         63.82        20.18 o                         
  -9   9  10         20.95         41.69        30.70 o                         
  -8   9  10         58.55         40.62        16.98 o                         
  -7   9  10        863.52        839.27        30.68 o                         
  -6   9  10        151.15        135.95        18.39 o                         
  -5   9  10         40.07         19.15        15.88 o                         
  -4   9  10        285.38        298.44        15.94 o                         
  -3   9  10       1836.94       1899.23        40.06 o                         
  -2   9  10        235.37        243.32        15.27 o                         
  -1   9  10         15.04          5.37        11.51 o                         
   0   9  10         82.02         78.12        20.17 o                         
   1   9  10       1003.54       1023.76        37.71 o                         
   2   9  10        154.40        158.85        21.56 o                         
   3   9  10         12.69         15.74        19.51 o                         
  -8  10  10        193.97        170.71        19.99 o                         
  -7  10  10          9.04         -2.33        16.45 o                         
  -6  10  10        146.10        127.14        19.05 o                         
  -5  10  10          1.97          6.30        16.44 o                         
  -4  10  10        495.43        528.02        22.31 o                         
  -3  10  10          3.66         -0.98        11.97 o                         
  -2  10  10         44.60         49.59        12.81 o                         
  -1  10  10          1.30         26.06        21.60 o                         
   0  10  10         34.12         24.64        25.01 o                         
   1  10  10          0.49         -2.38        18.89 o                         
   2  10  10        635.72        601.79        32.11 o                         
   3  10  10          2.22        -19.25        19.25 o                         
  -7  11  10        595.43        524.55        34.13 o                         
  -6  11  10         54.79         55.49        18.29 o                         
  -5  11  10         21.55         28.51        18.09 o                         
  -4  11  10         89.67        118.60        16.74 o                         
  -3  11  10        510.75        551.46        25.28 o                         
  -2  11  10        220.22        195.38        17.09 o                         
  -1  11  10         13.41          7.52        16.64 o                         
   0  11  10        105.26        104.70        22.91 o                         
   1  11  10        399.07        335.49        48.32 o                         
   2  11  10         77.61         91.08        28.80 o                         
  -5  12  10         22.84         40.33        18.78 o                         
  -4  12  10        142.39        142.97        18.12 o                         
  -3  12  10         22.99         52.41        15.87 o                         
  -2  12  10        238.25        216.71        21.21 o                         
  -1  12  10          0.14         -7.53        24.91 o                         
   0  12  10        103.93        110.67        42.45 o                         
 -11   0  11        848.16        905.44        49.27 o                         
  -9   0  11        297.86        299.41        63.10 o                         
  -7   0  11       3686.33       3759.66        88.50 o                         
  -5   0  11        197.89        203.54        16.09 o                         
  -3   0  11       2499.73       2396.09        52.43 o                         
  -1   0  11        208.04        195.21        20.02 o                         
   1   0  11        751.92        748.91        45.48 o                         
   3   0  11         17.25         -0.76        23.12 o                         
   5   0  11        420.14        414.63        36.76 o                         
 -11   1  11          1.07         -7.98        15.24 o                         
 -10   1  11        397.88        393.70        18.52 o                         
  -9   1  11          1.17         -9.23        12.02 o                         
  -8   1  11          0.17         -6.42        11.79 o                         
  -7   1  11          1.10         -3.34        11.36 o                         
  -6   1  11       1694.46       1658.52        30.11 o                         
  -5   1  11         13.93         13.45         9.04 o                         
  -4   1  11          0.91          2.99         8.32 o                         
  -3   1  11         12.57          8.74         8.28 o                         
  -2   1  11       2119.92       2104.43        35.71 o                         
  -1   1  11         48.09         40.94         9.05 o                         
   0   1  11         29.30         20.52        12.70 o                         
   1   1  11          2.10        -14.56        14.56 o                         
   2   1  11       2221.81       2124.03        48.51 o                         
   3   1  11         57.62         44.25        17.95 o                         
   4   1  11         53.64         53.73        19.16 o                         
   5   1  11          0.34         16.03        22.55 o                         
 -11   2  11       1149.69       1252.91        33.08 o                         
 -10   2  11          4.25         -6.09        14.62 o                         
  -9   2  11         94.08         82.19        13.82 o                         
  -8   2  11        196.37        195.28        15.15 o                         
  -7   2  11       1962.11       1939.35        32.64 o                         
  -6   2  11         21.30         19.69        11.58 o                         
  -5   2  11        201.80        201.63        11.67 o                         
  -4   2  11         25.74         21.23         8.72 o                         
  -3   2  11       2679.47       2608.53        31.10 o                         
  -2   2  11          8.15         13.22         8.96 o                         
  -1   2  11          0.20         -5.85         9.34 o                         
   0   2  11        149.67        131.58        14.88 o                         
   1   2  11        979.28        965.58        33.81 o                         
   2   2  11          0.62        -16.34        16.34 o                         
   3   2  11         79.08         74.28        29.37 o                         
   4   2  11         29.43         33.03        18.62 o                         
   5   2  11        330.23        308.55        24.08 o                         
 -10   3  11        439.25        376.37        24.65 o                         
  -9   3  11         17.23         16.39        12.94 o                         
  -8   3  11          0.24          9.28        12.42 o                         
  -7   3  11         17.40         21.31        12.12 o                         
  -6   3  11       1426.02       1398.41        27.90 o                         
  -5   3  11          4.69         -0.01         8.86 o                         
  -4   3  11         16.56         18.66         8.93 o                         
  -3   3  11         18.34         27.77        11.53 o                         
  -2   3  11       1964.37       1956.50        26.85 o                         
  -1   3  11         28.15         25.60        10.25 o                         
   0   3  11        154.53        137.00        23.45 o                         
   1   3  11         90.13        122.66        15.60 o                         
   2   3  11       1906.64       1720.08        44.22 o                         
   3   3  11         58.86         46.41        18.36 o                         
   4   3  11          1.70        -17.02        17.02 o                         
   5   3  11         13.00         13.21        18.78 o                         
 -10   4  11         36.44         47.75        16.34 o                         
  -9   4  11         49.24         60.38        17.45 o                         
  -8   4  11         30.18         41.33        12.99 o                         
  -7   4  11       1785.47       1779.25        41.14 o                         
  -6   4  11        208.84        210.41        14.87 o                         
  -5   4  11        144.90        142.25        11.11 o                         
  -4   4  11        106.12        126.18        10.79 o                         
  -3   4  11       1671.24       1671.68        24.97 o                         
  -2   4  11          2.46          4.28        10.34 o                         
  -1   4  11          0.05          0.79         9.94 o                         
   0   4  11        105.14         94.39        15.16 o                         
   1   4  11       1247.16       1237.50        30.89 o                         
   2   4  11          0.26          2.29        17.02 o                         
   3   4  11         51.11         45.92        18.62 o                         
   4   4  11          0.94        -17.13        17.13 o                         
   5   4  11        317.03        310.51        70.12 o                         
 -10   5  11        170.03        175.81        19.12 o                         
  -9   5  11          8.72         -4.81        15.87 o                         
  -8   5  11          5.71         -5.65        14.95 o                         
  -7   5  11         44.18         33.35        12.55 o                         
  -6   5  11       1498.25       1463.05        29.49 o                         
  -5   5  11         78.65         81.07        11.73 o                         
  -4   5  11          9.26         18.71        10.70 o                         
  -3   5  11          9.93          2.58        14.21 o                         
  -2   5  11       2222.96       2179.34        48.85 o                         
  -1   5  11         80.01         67.67        16.78 o                         
   0   5  11          0.38        -13.66        14.38 o                         
   1   5  11        116.40        151.59        18.76 o                         
   2   5  11        881.42        899.27        34.97 o                         
   3   5  11          8.07         -5.13        17.81 o                         
   4   5  11          6.56         13.59        18.99 o                         
 -10   6  11         22.38         35.59        17.18 o                         
  -9   6  11        139.82        144.21        18.75 o                         
  -8   6  11        113.30        143.25        18.45 o                         
  -7   6  11       1692.28       1702.77        38.27 o                         
  -6   6  11        106.59        138.63        17.63 o                         
  -5   6  11          0.78         -0.33        12.66 o                         
  -4   6  11         97.86         79.29        12.28 o                         
  -3   6  11       1734.89       1696.84        29.24 o                         
  -2   6  11         54.96         58.96        11.67 o                         
  -1   6  11         33.20         16.65        11.30 o                         
   0   6  11          1.96          2.23        14.15 o                         
   1   6  11        583.59        569.12        23.97 o                         
   2   6  11         66.34         80.96        19.48 o                         
   3   6  11         42.85         49.83        19.69 o                         
   4   6  11         88.18         40.58        20.47 o                         
  -9   7  11          3.33          9.30        17.13 o                         
  -8   7  11         26.79         15.71        16.54 o                         
  -7   7  11         28.24         30.55        15.91 o                         
  -6   7  11        485.87        517.75        25.09 o                         
  -5   7  11         78.17         74.33        14.99 o                         
  -4   7  11          1.60         -3.88        11.10 o                         
  -3   7  11         63.70         68.87        12.35 o                         
  -2   7  11       1004.54       1027.58        25.50 o                         
  -1   7  11         19.51         35.06        13.02 o                         
   0   7  11          0.05        -16.92        17.90 o                         
   1   7  11         29.97         36.56        14.77 o                         
   2   7  11       1226.80       1228.98        41.00 o                         
   3   7  11        121.88        115.81        21.96 o                         
  -8   8  11        106.91        104.36        26.92 o                         
  -7   8  11        753.83        754.91        31.07 o                         
  -6   8  11        122.56        125.25        23.54 o                         
  -5   8  11          3.07         14.97        14.07 o                         
  -4   8  11        115.58        144.70        14.30 o                         
  -3   8  11        902.99        916.11        24.93 o                         
  -2   8  11         99.91         96.33        13.22 o                         
  -1   8  11          0.57          4.99        13.33 o                         
   0   8  11          1.85          3.64        14.73 o                         
   1   8  11        392.65        423.12        29.94 o                         
   2   8  11          1.57         -5.85        28.24 o                         
   3   8  11        184.27        203.98        27.67 o                         
  -8   9  11         26.54         18.22        18.45 o                         
  -7   9  11          7.78         12.23        17.35 o                         
  -6   9  11        505.90        516.75        37.57 o                         
  -5   9  11          1.51         31.27        16.70 o                         
  -4   9  11          0.49         -8.14        12.18 o                         
  -3   9  11          2.49          0.96        12.53 o                         
  -2   9  11        925.78        926.71        26.37 o                         
  -1   9  11         71.88         87.04        15.25 o                         
   0   9  11          0.22        -18.34        18.34 o                         
   1   9  11        138.61        146.76        23.04 o                         
   2   9  11        315.72        295.84        26.66 o                         
  -7  10  11        541.79        506.84        29.01 o                         
  -6  10  11        210.80        217.35        22.43 o                         
  -5  10  11          0.95         -2.42        17.61 o                         
  -4  10  11         73.80         91.96        16.56 o                         
  -3  10  11        323.46        358.97        18.66 o                         
  -2  10  11          9.20          2.88        14.46 o                         
  -1  10  11         14.19         19.23        17.50 o                         
   0  10  11         16.73         32.54        20.23 o                         
   1  10  11        564.38        512.20        32.02 o                         
  -5  11  11         86.03        118.92        25.44 o                         
  -4  11  11          1.65        -13.31        15.07 o                         
  -3  11  11         59.54         62.31        15.05 o                         
  -2  11  11        712.76        690.03        29.69 o                         
  -1  11  11         36.19         62.72        23.27 o                         
 -10   0  12       1246.71       1192.81        40.55 o                         
  -8   0  12         42.03         15.95        18.40 o                         
  -6   0  12       1825.94       1778.86        45.69 o                         
  -4   0  12        489.08        468.36        21.97 o                         
  -2   0  12       3416.81       3386.37        53.71 o                         
   0   0  12        288.31        267.58        33.35 o                         
   2   0  12       1144.79       1018.38        49.65 o                         
   4   0  12         28.69         33.73        27.67 o                         
 -10   1  12         18.70          9.61        14.19 o                         
  -9   1  12          4.18         -4.70        13.89 o                         
  -8   1  12         69.27         69.84        14.59 o                         
  -7   1  12        395.30        396.31        33.64 o                         
  -6   1  12          6.85         10.13        12.31 o                         
  -5   1  12        301.66        291.72        13.63 o                         
  -4   1  12         32.78         25.05         9.77 o                         
  -3   1  12        280.54        300.43        16.05 o                         
  -2   1  12          0.17         -8.93         9.72 o                         
  -1   1  12        336.68        364.13        15.82 o                         
   0   1  12          0.88          5.12        17.15 o                         
   1   1  12        189.00        139.18        20.50 o                         
   2   1  12          2.58          4.97        18.34 o                         
   3   1  12        532.26        532.92        29.74 o                         
   4   1  12          2.47         32.97        27.48 o                         
 -10   2  12        872.32        791.44        35.89 o                         
  -9   2  12          0.44          3.38        14.82 o                         
  -8   2  12        152.61        150.78        15.75 o                         
  -7   2  12         14.78          7.65        12.90 o                         
  -6   2  12       2639.20       2612.65        40.59 o                         
  -5   2  12         89.39         88.11        11.20 o                         
  -4   2  12        240.53        240.72        13.14 o                         
  -3   2  12         28.88         26.50        13.53 o                         
  -2   2  12       2648.75       2586.32        33.73 o                         
  -1   2  12         84.77         68.10        11.56 o                         
   0   2  12         16.14         19.61        14.50 o                         
   1   2  12        100.64         80.30        19.27 o                         
   2   2  12        966.17        860.73        35.64 o                         
   3   2  12         24.79         41.31        19.83 o                         
   4   2  12          2.43         30.51        20.37 o                         
 -10   3  12         17.65         11.96        21.84 o                         
  -9   3  12          6.12         31.22        13.93 o                         
  -8   3  12         22.29         30.14        13.49 o                         
  -7   3  12        760.00        763.10        24.36 o                         
  -6   3  12          1.65          4.14        12.47 o                         
  -5   3  12        303.51        294.60        13.81 o                         
  -4   3  12         52.74         48.90        10.49 o                         
  -3   3  12        320.88        321.83        16.72 o                         
  -2   3  12          0.70         -4.16        11.04 o                         
  -1   3  12        545.85        556.16        24.54 o                         
   0   3  12         19.56         28.36        13.97 o                         
   1   3  12        117.36         89.50        19.48 o                         
   2   3  12          2.17          7.79        18.17 o                         
   3   3  12        466.31        428.47        28.27 o                         
   4   3  12          0.55         14.26        19.51 o                         
 -10   4  12        969.31       1013.46        60.64 o                         
  -9   4  12         33.14          4.95        16.63 o                         
  -8   4  12        159.23        177.39        16.32 o                         
  -7   4  12         84.66         89.80        14.29 o                         
  -6   4  12       1605.09       1600.24        40.65 o                         
  -5   4  12         15.41         30.10        10.63 o                         
  -4   4  12         86.74         90.25        11.52 o                         
  -3   4  12        193.72        166.38        13.66 o                         
  -2   4  12       2188.76       2124.36        32.76 o                         
  -1   4  12         35.10         57.75        13.54 o                         
   0   4  12          4.56         24.26        15.45 o                         
   1   4  12         56.59         57.99        18.61 o                         
   2   4  12        948.87        880.65        69.17 o                         
   3   4  12         47.61         51.24        26.91 o                         
  -9   5  12         37.76         39.14        17.38 o                         
  -8   5  12         69.88         67.32        17.69 o                         
  -7   5  12        397.93        427.92        20.24 o                         
  -6   5  12          8.78          0.29        13.50 o                         
  -5   5  12         84.69         73.17        13.57 o                         
  -4   5  12          1.52        -11.46        11.46 o                         
  -3   5  12        309.05        284.19        17.52 o                         
  -2   5  12         13.54         20.93        11.90 o                         
  -1   5  12        279.45        279.98        19.86 o                         
   0   5  12          0.22        -14.73        14.73 o                         
   1   5  12         25.50         25.01        19.56 o                         
   2   5  12         20.95         18.72        19.56 o                         
   3   5  12        589.58        530.92        31.22 o                         
  -9   6  12         50.57         34.12        18.14 o                         
  -8   6  12         24.51         54.93        17.21 o                         
  -7   6  12          5.76          9.01        17.58 o                         
  -6   6  12       1396.58       1337.76        35.67 o                         
  -5   6  12         68.61         69.59        19.91 o                         
  -4   6  12        116.42        119.61        14.99 o                         
  -3   6  12         53.85         24.33        14.74 o                         
  -2   6  12       1283.10       1273.26        27.23 o                         
  -1   6  12         93.66        117.92        15.48 o                         
   0   6  12         98.48        108.40        17.78 o                         
   1   6  12         56.69         64.51        16.60 o                         
   2   6  12        807.29        729.06        34.25 o                         
   3   6  12          1.06          7.59        20.32 o                         
  -8   7  12          0.78          1.92        17.28 o                         
  -7   7  12        179.67        159.36        20.18 o                         
  -6   7  12          9.32        -16.69        16.69 o                         
  -5   7  12        151.35        168.58        17.55 o                         
  -4   7  12         12.11         -3.55        12.45 o                         
  -3   7  12        133.85        142.00        14.98 o                         
  -2   7  12          0.22        -11.52        12.21 o                         
  -1   7  12        518.12        547.14        22.78 o                         
   0   7  12          0.86         -3.79        16.18 o                         
   1   7  12        181.92        153.97        39.42 o                         
   2   7  12         10.81         -6.77        36.95 o                         
  -7   8  12         31.21         66.44        18.89 o                         
  -6   8  12       1262.68       1278.04        65.56 o                         
  -5   8  12        197.97        200.94        23.12 o                         
  -4   8  12         20.64          3.32        13.40 o                         
  -3   8  12        138.00        182.44        15.94 o                         
  -2   8  12        970.82        933.86        26.12 o                         
  -1   8  12         86.37        110.26        19.31 o                         
   0   8  12          0.87          7.20        20.13 o                         
   1   8  12         40.76         41.96        21.15 o                         
  -6   9  12          0.60        -16.52        18.32 o                         
  -5   9  12        126.60        131.93        20.45 o                         
  -4   9  12         43.36         24.77        16.07 o                         
  -3   9  12        209.00        195.81        16.94 o                         
  -2   9  12          0.52        -14.66        14.66 o                         
  -1   9  12        205.27        205.51        28.61 o                         
   0   9  12          5.72         13.27        29.56 o                         
  -5  10  12         62.94         60.71        20.02 o                         
  -4  10  12          3.03        -14.18        24.62 o                         
  -3  10  12        135.09        170.55        18.53 o                         
  -2  10  12        578.74        599.52        25.14 o                         
  -1  10  12        157.55        151.12        25.96 o                         
  -9   0  13        393.21        423.94        29.86 o                         
  -7   0  13          1.18        -17.36        18.09 o                         
  -5   0  13       1068.32       1066.70        31.58 o                         
  -3   0  13          0.87         -9.70        14.37 o                         
  -1   0  13       1420.45       1586.13        65.95 o                         
   1   0  13         10.67         15.16        27.67 o                         
   3   0  13        702.02        650.75        48.51 o                         
  -9   1  13          3.52          0.43        14.78 o                         
  -8   1  13        241.66        259.97        18.29 o                         
  -7   1  13        202.45        221.42        17.50 o                         
  -6   1  13       1806.01       1833.36        49.42 o                         
  -5   1  13          3.94        -10.63        10.63 o                         
  -4   1  13          0.79          3.11        10.74 o                         
  -3   1  13         28.18         31.69        10.98 o                         
  -2   1  13        823.60        802.57        20.55 o                         
  -1   1  13          0.85         25.13        16.17 o                         
   0   1  13         56.03         29.20        18.36 o                         
   1   1  13         28.88         10.50        19.01 o                         
   2   1  13        466.84        498.27        64.05 o                         
   3   1  13          4.43          1.28        21.27 o                         
  -9   2  13        598.75        589.63        23.25 o                         
  -8   2  13          2.12         -3.42        13.93 o                         
  -7   2  13          1.27         -5.48        13.70 o                         
  -6   2  13          3.55         -2.21        13.68 o                         
  -5   2  13        686.66        685.95        22.85 o                         
  -4   2  13          2.99          6.35        10.74 o                         
  -3   2  13         10.42         17.18        12.49 o                         
  -2   2  13         11.69          1.15        11.92 o                         
  -1   2  13       1475.24       1424.10        35.77 o                         
   0   2  13          0.44         -5.32        18.44 o                         
   1   2  13         55.56         47.10        19.78 o                         
   2   2  13          1.28         15.19        20.77 o                         
  -9   3  13         34.53         67.84        29.93 o                         
  -8   3  13         19.92         55.86        15.30 o                         
  -7   3  13         12.51         23.69        14.42 o                         
  -6   3  13       1047.72       1013.01        34.10 o                         
  -5   3  13         35.45         39.36        15.84 o                         
  -4   3  13         48.19         29.07        11.73 o                         
  -3   3  13          5.64         -5.93        11.88 o                         
  -2   3  13        893.82        942.93        32.10 o                         
  -1   3  13          0.66         -7.50        15.23 o                         
   0   3  13          5.42        -17.77        18.15 o                         
   1   3  13          7.05          1.69        19.56 o                         
   2   3  13        482.57        488.81        30.95 o                         
  -9   4  13        296.53        286.01        22.75 o                         
  -8   4  13         10.26        -15.65        15.65 o                         
  -7   4  13          0.82         -8.75        13.86 o                         
  -6   4  13          0.21         13.69        14.22 o                         
  -5   4  13       1171.13       1182.89        27.16 o                         
  -4   4  13          0.64          6.19        12.38 o                         
  -3   4  13         16.24         29.32        12.83 o                         
  -2   4  13          3.22         10.59        12.75 o                         
  -1   4  13       1157.85       1130.25        33.95 o                         
   0   4  13        160.39        175.31        22.47 o                         
   1   4  13          8.47         45.30        20.47 o                         
   2   4  13         57.90         17.85        21.69 o                         
  -8   5  13         82.96        105.95        19.25 o                         
  -7   5  13          7.36          9.23        14.78 o                         
  -6   5  13       1109.85       1134.95        33.48 o                         
  -5   5  13         77.70         99.74        16.63 o                         
  -4   5  13          0.35         -7.08        12.48 o                         
  -3   5  13          9.59          4.89        13.01 o                         
  -2   5  13        698.06        687.16        22.39 o                         
  -1   5  13          4.75          2.14        18.52 o                         
   0   5  13         49.48         43.78        17.47 o                         
   1   5  13         76.80         77.26        21.01 o                         
   2   5  13        433.49        437.94        30.66 o                         
  -8   6  13         16.02         19.52        18.13 o                         
  -7   6  13          3.63         16.84        18.02 o                         
  -6   6  13         17.86         16.11        18.14 o                         
  -5   6  13        719.90        700.35        27.63 o                         
  -4   6  13         65.26         69.94        14.78 o                         
  -3   6  13          0.04         -3.48        13.07 o                         
  -2   6  13         98.83        115.21        16.49 o                         
  -1   6  13        717.28        740.20        60.48 o                         
   0   6  13         23.89         35.87        17.11 o                         
   1   6  13          5.30         15.03        21.42 o                         
  -7   7  13        215.73        210.34        22.14 o                         
  -6   7  13        684.29        677.73        30.92 o                         
  -5   7  13         23.66         19.65        18.39 o                         
  -4   7  13          2.22         15.34        13.95 o                         
  -3   7  13          1.85         -4.94        13.52 o                         
  -2   7  13        748.84        743.79        26.76 o                         
  -1   7  13         42.49         29.85        17.95 o                         
   0   7  13         33.16         17.62        18.09 o                         
  -6   8  13          0.63        -17.86        19.15 o                         
  -5   8  13        309.50        295.98        24.37 o                         
  -4   8  13          1.41         -1.03        14.56 o                         
  -3   8  13          2.05         17.37        14.30 o                         
  -2   8  13         17.67          2.67        15.93 o                         
  -1   8  13        427.27        428.38        26.21 o                         
  -8   0  14        142.81        183.71        25.84 o                         
  -6   0  14        125.91        111.29        23.30 o                         
  -4   0  14         68.99         70.93        17.83 o                         
  -2   0  14        196.97        177.23        24.78 o                         
   0   0  14        232.90        204.66        36.76 o                         
  -8   1  14          3.36        -14.59        14.59 o                         
  -7   1  14         72.92         72.40        16.44 o                         
  -6   1  14         22.92         27.72        19.65 o                         
  -5   1  14       1625.11       1613.06        28.63 o                         
  -4   1  14         77.44         83.71        13.11 o                         
  -3   1  14        168.07        145.46        13.65 o                         
  -2   1  14          7.03         21.88        14.80 o                         
  -1   1  14       1037.52       1039.19        79.40 o                         
   0   1  14          4.99        -15.13        20.13 o                         
   1   1  14          8.64          5.84        20.61 o                         
  -8   2  14          7.58          2.75        15.53 o                         
  -7   2  14         42.42         66.36        16.33 o                         
  -6   2  14        223.50        226.66        18.75 o                         
  -5   2  14          2.39         18.37        13.41 o                         
  -4   2  14        254.77        239.95        15.50 o                         
  -3   2  14         23.48         20.85        13.37 o                         
  -2   2  14        197.62        191.27        18.22 o                         
  -1   2  14          2.28         -1.11        17.24 o                         
   0   2  14        324.70        311.13        61.40 o                         
   1   2  14          1.28         23.97        27.29 o                         
  -7   3  14        174.48        158.89        18.32 o                         
  -6   3  14         65.50         61.69        16.33 o                         
  -5   3  14       1417.31       1451.66        41.36 o                         
  -4   3  14         46.87         44.24        14.11 o                         
  -3   3  14         18.79          9.81        13.50 o                         
  -2   3  14         17.04         26.71        15.30 o                         
  -1   3  14        746.01        755.08        30.61 o                         
   0   3  14          1.54         17.01        21.81 o                         
  -7   4  14         17.62          8.03        15.61 o                         
  -6   4  14        349.94        353.53        21.53 o                         
  -5   4  14          0.90         19.95        16.28 o                         
  -4   4  14        116.47        133.43        15.81 o                         
  -3   4  14          9.52         11.89        13.62 o                         
  -2   4  14        137.27        122.51        20.53 o                         
  -1   4  14          2.63          5.71        19.47 o                         
   0   4  14        283.66        249.94        27.08 o                         
  -6   5  14         70.87         44.25        19.26 o                         
  -5   5  14        735.59        688.50        26.80 o                         
  -4   5  14         17.00        -12.53        14.48 o                         
  -3   5  14         31.64         50.99        14.91 o                         
  -2   5  14         10.74          6.21        17.54 o                         
  -1   5  14        838.37        730.11        34.70 o                         
  -5   6  14         13.92         14.58        18.96 o                         
  -4   6  14         88.03         92.80        16.07 o                         
  -3   6  14         50.65         52.46        15.91 o                         
  -2   6  14         66.08         32.54        26.72 o                         
  -5   0  15        642.17        630.87        36.13 o                         
  -3   0  15         57.53         49.44        19.40 o                         
  -6   1  15          3.99          5.90        16.69 o                         
  -5   1  15          0.36         -4.50        15.30 o                         
  -4   1  15        655.37        673.60        21.45 o                         
  -3   1  15          0.49         20.82        14.59 o                         
  -2   1  15         12.84         -3.32        20.90 o                         
  -5   2  15        567.25        571.62        27.43 o                         
  -4   2  15          8.98         22.95        15.60 o                         
  -3   2  15          2.58         -6.62        13.90 o                         
  -2   2  15         14.79        -15.74        18.77 o                         
  -5   3  15          3.47         16.30        32.97 o                         
  -4   3  15        563.64        534.59        22.24 o                         
  -3   3  15          7.64          3.05        16.74 o                         
                                                                                
