# Supplementary material for: Crystal structures and Hirshfeld surface analyses of N,N-di­methyl­acetamide–1-(dimethyl-λ4-aza­nyl­idene)ethan-1-ol tribromide (1/1), N,N-di­methyl­acetamide–1-(dimethyl-λ4-aza­nyl­idene)ethan-1-ol di­bromido­iodate (1/1) and N,N-di­methyl­acetamide–1-(dimethyl-λ4-aza­nyl­idene)ethan-1-ol di­chlorido­iodate (1/1)
Source: Acta Crystallogr E Crystallogr Commun. 2023 Jul 4;79(Pt 8):690–7. doi: 10.1107/S2056989023005509 (PMC10439411; doi:10.1107/S2056989023005509)
Supplement: Supplementary file 3 [file e-79-00690-IIsup3.hkl]

data_II                                                                         
_shelx_title ' rev-II in P-1'                                                   
_shelx_refln_list_code          4                                               
_shelx_F_calc_maximum      246.23                                               
_exptl_crystal_F_000       440.00                                               
_reflns_d_resolution_high  0.6168                                               
                                                                                
loop_                                                                           
 _space_group_symop_operation_xyz                                               
 'x, y, z'                                                                      
 '-x, -y, -z'                                                                   
                                                                                
_cell_length_a     7.2943                                                       
_cell_length_b     7.9544                                                       
_cell_length_c    13.6097                                                       
_cell_angle_alpha  90.645                                                       
_cell_angle_beta  103.651                                                       
_cell_angle_gamma  93.656                                                       
                                                                                
_shelx_F_squared_multiplier     1.000                                           
                                                                                
loop_                                                                           
 _refln_index_h                                                                 
 _refln_index_k                                                                 
 _refln_index_l                                                                 
 _refln_F_squared_calc                                                          
 _refln_F_squared_meas                                                          
 _refln_F_squared_sigma                                                         
 _refln_observed_status                                                         
   2   0   0       3005.59       3085.24        24.01 o                         
   3   0   0       2107.99       2218.79        19.18 o                         
   4   0   0         25.69         23.54         2.78 o                         
   5   0   0         92.11         99.71         4.35 o                         
   6   0   0       4636.00       4596.43        38.86 o                         
   7   0   0       6390.21       6391.70        61.30 o                         
   8   0   0         12.48          9.75         7.26 o                         
   9   0   0        175.52        178.13        12.91 o                         
  10   0   0          5.34        -11.41        12.06 o                         
  11   0   0         32.52         33.77        14.59 o                         
 -11   1   0         34.44         50.26        17.58 o                         
 -10   1   0        106.46        118.07        30.86 o                         
  -9   1   0        506.98        536.77        27.64 o                         
  -8   1   0       4311.41       4292.96        50.46 o                         
  -7   1   0       3029.62       3062.59        37.64 o                         
  -6   1   0        137.47        138.95         5.36 o                         
  -5   1   0        127.29        134.99         3.89 o                         
  -4   1   0        175.23        219.67         4.30 o                         
  -3   1   0        651.41        668.53         6.26 o                         
  -2   1   0      33617.95      33235.01       230.42 o                         
   2   1   0        183.43        180.76         2.87 o                         
   3   1   0        265.19        264.87         4.02 o                         
   4   1   0        514.94        536.76         8.20 o                         
   5   1   0      11499.90      11372.75        68.34 o                         
   6   1   0       5996.35       6046.86        47.82 o                         
   7   1   0        126.67        114.82         9.87 o                         
   8   1   0         33.00         25.58        11.99 o                         
   9   1   0         13.53         20.19        10.80 o                         
  10   1   0        162.86        170.73        19.21 o                         
  11   1   0         41.85         30.98        17.32 o                         
 -11   2   0          0.10          9.75        19.35 o                         
 -10   2   0        257.15        259.38        20.61 o                         
  -9   2   0       2412.10       2398.77        40.30 o                         
  -8   2   0       1097.49       1091.27        24.54 o                         
  -7   2   0         35.42         31.41         6.90 o                         
  -6   2   0        106.86        108.31         5.90 o                         
  -5   2   0         30.00         34.27         2.97 o                         
  -4   2   0       1471.79       1516.87        12.45 o                         
  -3   2   0      11655.42      11513.25        69.38 o                         
  -2   2   0      23373.91      22737.66       141.47 o                         
  -1   2   0       5323.72       5430.38        44.67 o                         
   0   2   0       4390.88       4329.35        83.80 o                         
   1   2   0        244.10        245.44         3.53 o                         
   2   2   0         23.81         24.91         1.49 o                         
   3   2   0        253.24        239.66         5.10 o                         
   4   2   0      11961.95      11994.81        73.66 o                         
   5   2   0       3795.79       3727.91        26.81 o                         
   6   2   0         22.31         22.35         4.18 o                         
   7   2   0        262.02        254.51        11.54 o                         
   8   2   0         57.29         45.43        10.34 o                         
   9   2   0         28.79         13.45        11.02 o                         
  10   2   0        135.38        148.39        17.78 o                         
  11   2   0        540.76        597.01        52.84 o                         
 -11   3   0        266.75        257.85        20.09 o                         
 -10   3   0       1856.90       1813.61        40.34 o                         
  -9   3   0        447.26        467.86        22.10 o                         
  -8   3   0        385.47        376.07        21.19 o                         
  -7   3   0         78.32         76.95         7.20 o                         
  -6   3   0        363.61        391.35        14.13 o                         
  -5   3   0        102.48        116.92         3.68 o                         
  -4   3   0       5988.62       5859.32        35.36 o                         
  -3   3   0      22530.75      22642.60       154.41 o                         
  -2   3   0        178.24        187.37         3.54 o                         
  -1   3   0        286.50        289.72        23.56 o                         
   0   3   0        157.61        140.91         3.87 o                         
   1   3   0        401.26        430.18         5.44 o                         
   2   3   0       1929.40       1954.94        17.35 o                         
   3   3   0      10445.08      10323.31        62.69 o                         
   4   3   0       6152.56       6119.18        41.16 o                         
   5   3   0        642.73        633.31         8.73 o                         
   6   3   0        499.46        483.90        10.68 o                         
   7   3   0         31.36         37.97         6.58 o                         
   8   3   0        163.42        164.09        12.51 o                         
   9   3   0        212.93        188.22        17.26 o                         
  10   3   0       1076.29       1066.04        69.63 o                         
 -11   4   0        883.10        833.61        39.65 o                         
 -10   4   0        140.72        127.24        21.30 o                         
  -9   4   0        313.06        301.68        15.75 o                         
  -8   4   0         73.87         55.35         7.93 o                         
  -7   4   0        103.22         88.15         6.44 o                         
  -6   4   0         56.37         63.27         6.10 o                         
  -5   4   0       8932.86       9055.65        69.59 o                         
  -4   4   0      10668.96      10686.54        83.80 o                         
  -3   4   0        189.99        177.95         4.49 o                         
  -2   4   0       1867.10       1992.35        14.76 o                         
  -1   4   0        974.69       1026.32        27.58 o                         
   1   4   0        452.48        413.47         5.92 o                         
   2   4   0      17711.67      17652.30       132.28 o                         
   3   4   0       4842.45       4867.18        46.90 o                         
   4   4   0       1665.89       1692.69        18.21 o                         
   5   4   0        383.67        421.41        14.94 o                         
   6   4   0         72.58         59.35         5.13 o                         
   7   4   0         20.93         12.90         6.04 o                         
   8   4   0        780.19        785.10        29.42 o                         
   9   4   0        495.13        508.98        21.98 o                         
  10   4   0          2.06         -8.35        10.18 o                         
 -10   5   0         70.39         89.80        20.06 o                         
  -9   5   0          4.83         -9.42        15.06 o                         
  -8   5   0         28.76         14.41         8.27 o                         
  -7   5   0        395.12        378.83        18.05 o                         
  -6   5   0       7077.39       7042.77        72.44 o                         
  -5   5   0       3786.24       3787.23        37.57 o                         
  -4   5   0        284.72        290.40         6.78 o                         
  -3   5   0        200.07        188.07         4.77 o                         
  -2   5   0        104.40        102.04         2.56 o                         
  -1   5   0        132.01        156.47        14.11 o                         
   1   5   0      15036.22      14875.72       128.26 o                         
   2   5   0        277.10        281.77         5.27 o                         
   3   5   0       2160.95       2192.07        20.62 o                         
   4   5   0        556.52        527.23        10.28 o                         
   5   5   0          8.48         17.89         4.81 o                         
   6   5   0         16.99         19.56         7.12 o                         
   7   5   0        722.15        733.10        23.48 o                         
   8   5   0       1036.73       1116.37        40.56 o                         
   9   5   0         30.40         31.85        17.97 o                         
  10   5   0        491.82        476.13        63.95 o                         
 -10   6   0        112.12        143.82        45.08 o                         
  -9   6   0         46.64         26.81        14.81 o                         
  -8   6   0        869.81        871.39        27.27 o                         
  -7   6   0       2211.82       2280.53        54.19 o                         
  -6   6   0       1407.89       1456.66        22.82 o                         
  -5   6   0        300.11        327.31         9.06 o                         
  -4   6   0        649.53        668.58        11.47 o                         
  -3   6   0         14.30         17.08         2.62 o                         
  -2   6   0        286.39        318.02         5.00 o                         
  -1   6   0       3647.47       3866.66        95.85 o                         
   0   6   0       8476.20       8592.12       191.60 o                         
   1   6   0        132.86        139.82         4.17 o                         
   2   6   0       2618.65       2587.23        23.05 o                         
   3   6   0        278.51        297.75         6.75 o                         
   4   6   0         71.60         73.06         5.34 o                         
   5   6   0          2.08          1.03         7.05 o                         
   6   6   0        871.90        839.31        26.66 o                         
   7   6   0        482.62        443.15        21.49 o                         
   8   6   0        425.14        450.13        22.47 o                         
   9   6   0        310.52        296.31        29.72 o                         
 -10   7   0         89.06         80.58        20.55 o                         
  -9   7   0        194.96        204.88        18.57 o                         
  -8   7   0       2035.62       1981.77        71.41 o                         
  -7   7   0        927.52        933.25        27.58 o                         
  -6   7   0        882.19        854.29        20.14 o                         
  -5   7   0        572.36        599.83        11.81 o                         
  -4   7   0        267.34        261.01         8.90 o                         
  -3   7   0        113.33        108.79         5.02 o                         
  -2   7   0       2290.23       2261.32        26.27 o                         
  -1   7   0       3748.13       3829.45        98.81 o                         
   0   7   0         26.50         55.35        15.26 o                         
   1   7   0       2362.53       2400.57        29.94 o                         
   2   7   0        276.83        293.31         5.67 o                         
   3   7   0          3.21          5.09         5.27 o                         
   4   7   0         15.14         10.44         4.69 o                         
   5   7   0       1188.25       1239.04        25.57 o                         
   6   7   0        239.18        254.69        13.04 o                         
   7   7   0        371.62        342.86        28.81 o                         
   8   7   0        473.77        490.94        30.87 o                         
   9   7   0        121.54        131.09        22.19 o                         
  -9   8   0        985.01       1022.48        44.97 o                         
  -8   8   0         11.50         30.24        13.24 o                         
  -7   8   0        507.29        540.22        21.89 o                         
  -6   8   0         50.46         44.93         7.32 o                         
  -5   8   0         47.67         42.83         5.56 o                         
  -4   8   0        156.44        161.73         6.23 o                         
  -3   8   0       1820.48       1841.11        19.09 o                         
  -2   8   0       2899.45       2937.19        33.48 o                         
  -1   8   0        315.80        368.45        29.11 o                         
   0   8   0       2365.40       2426.44        74.68 o                         
   1   8   0        141.31        129.88         5.75 o                         
   2   8   0         21.60         22.00         3.48 o                         
   3   8   0          2.76         -0.30         3.99 o                         
   4   8   0        860.73        852.47        14.35 o                         
   5   8   0         84.94         76.04         9.89 o                         
   6   8   0        504.02        500.10        29.17 o                         
   7   8   0        518.23        497.91        34.62 o                         
   8   8   0        123.86        102.41        19.86 o                         
  -8   9   0        414.13        424.07        38.34 o                         
  -7   9   0         96.54        105.74        13.70 o                         
  -6   9   0         40.06         38.44         8.68 o                         
  -5   9   0         76.13         79.69         7.46 o                         
  -4   9   0       1094.80       1115.62        18.64 o                         
  -3   9   0       1129.29       1122.82        15.28 o                         
  -2   9   0        504.75        530.79        12.27 o                         
  -1   9   0       1293.37       1218.59        21.54 o                         
   0   9   0        125.03        128.26         5.38 o                         
   1   9   0         13.21         17.88         3.43 o                         
   2   9   0        168.72        161.48         5.70 o                         
   3   9   0        558.12        546.09        15.78 o                         
   4   9   0         53.70         54.62         6.86 o                         
   5   9   0       1121.81       1148.49        38.53 o                         
   6   9   0        792.89        834.46        34.37 o                         
   7   9   0         72.14         76.68        17.66 o                         
  -7  10   0          6.61          8.55        25.67 o                         
  -6  10   0        124.08        128.21        12.64 o                         
  -5  10   0       1096.16       1134.29        24.98 o                         
  -4  10   0        235.65        235.62        16.12 o                         
  -3  10   0        720.23        746.73        14.02 o                         
  -2  10   0       1376.64       1371.59        18.36 o                         
  -1  10   0         47.88         43.91        10.92 o                         
   0  10   0          0.73          2.76         4.33 o                         
   1  10   0         12.19         17.23         5.93 o                         
   2  10   0        939.49        947.86        17.52 o                         
   3  10   0         15.53         14.83         7.28 o                         
   4  10   0       1357.06       1364.04        34.31 o                         
   5  10   0        388.55        367.65        21.46 o                         
   6  10   0         20.63         22.16        22.33 o                         
  -6  11   0        356.29        368.90        27.81 o                         
  -5  11   0         89.53         90.97        16.01 o                         
  -4  11   0        594.83        629.75        15.05 o                         
  -3  11   0        588.00        573.54        14.32 o                         
  -2  11   0         35.96         33.35         4.71 o                         
  -1  11   0          2.85          1.24         5.83 o                         
   0  11   0        342.74        328.64        15.87 o                         
   1  11   0        214.24        203.96         8.38 o                         
   2  11   0        420.37        432.59        22.88 o                         
   3  11   0        855.15        852.01        19.56 o                         
   4  11   0        314.83        285.45        16.68 o                         
   5  11   0         50.11         44.41        21.20 o                         
  -4  12   0        410.56        393.74        19.39 o                         
  -3  12   0          9.54         -8.68        12.41 o                         
  -2  12   0         70.14         59.47         6.89 o                         
  -1  12   0         93.35        106.68         6.58 o                         
   0  12   0         33.90         35.05         5.87 o                         
   1  12   0         68.81         76.59         9.03 o                         
   2  12   0        925.94        883.15        30.04 o                         
   3  12   0        268.15        284.14        16.22 o                         
  -3 -12   1         21.86          8.86        10.57 o                         
  -2 -12   1         41.29         31.19         9.83 o                         
  -1 -12   1        887.19        875.07        21.13 o                         
   0 -12   1       1179.50       1168.45        23.29 o                         
   1 -12   1        111.69        117.23         7.67 o                         
   2 -12   1         40.55         45.86         8.83 o                         
   3 -12   1         18.22          9.24         9.20 o                         
   4 -12   1         21.30          6.04        11.17 o                         
  -5 -11   1         24.00         23.23        14.54 o                         
  -4 -11   1          6.56         -1.32         8.57 o                         
  -3 -11   1         40.26         38.25         7.22 o                         
  -2 -11   1       1082.62       1082.36        19.52 o                         
  -1 -11   1       1796.95       1814.92        35.82 o                         
   0 -11   1         23.44         22.58         4.74 o                         
   1 -11   1         29.62         35.71         4.83 o                         
   2 -11   1          3.61          7.71         5.69 o                         
   3 -11   1          0.25         -4.02         5.65 o                         
   4 -11   1        220.38        204.71        10.34 o                         
   5 -11   1       1171.71       1196.22        39.42 o                         
   6 -11   1        326.52        341.20        22.71 o                         
  -6 -10   1         12.03         41.14        22.42 o                         
  -5 -10   1          2.07          8.04        12.10 o                         
  -4 -10   1        226.09        239.41        16.77 o                         
  -3 -10   1       2124.67       2114.26        34.35 o                         
  -2 -10   1       1031.10        992.12        16.32 o                         
  -1 -10   1          0.56          2.99         3.96 o                         
   0 -10   1         20.99         27.33         3.71 o                         
   1 -10   1          6.65          6.99         3.41 o                         
   2 -10   1         20.58         13.23         4.12 o                         
   3 -10   1        545.35        531.94        15.49 o                         
   4 -10   1       2121.64       2162.26        30.05 o                         
   5 -10   1        480.48        507.11        17.83 o                         
   6 -10   1        104.14         92.41        16.19 o                         
   7 -10   1         76.06         80.87        17.70 o                         
  -7  -9   1          5.74         -2.18        15.48 o                         
  -6  -9   1         50.11         68.98        15.02 o                         
  -5  -9   1        268.42        285.82        25.53 o                         
  -4  -9   1       1851.14       1851.01        27.54 o                         
  -3  -9   1       1767.18       1751.95        33.85 o                         
  -2  -9   1          7.40          6.23         4.28 o                         
  -1  -9   1        100.10        109.87         3.97 o                         
   0  -9   1         11.69         10.57         4.25 o                         
   1  -9   1         12.99          7.88         4.26 o                         
   2  -9   1        983.93        994.09        10.92 o                         
   3  -9   1       3076.06       3141.24        34.41 o                         
   4  -9   1        169.18        174.99         8.97 o                         
   5  -9   1        225.11        224.57        10.97 o                         
   6  -9   1         98.06        103.45        10.08 o                         
   7  -9   1        165.58        171.65        15.49 o                         
   8  -9   1          0.50        -10.68        16.07 o                         
  -8  -8   1         22.33         -5.24        18.61 o                         
  -7  -8   1         11.54          9.93        15.21 o                         
  -6  -8   1        273.46        261.13        16.49 o                         
  -5  -8   1       2627.31       2675.22        37.60 o                         
  -4  -8   1       1160.23       1176.15        17.20 o                         
  -3  -8   1        263.96        268.66         7.92 o                         
  -2  -8   1         15.14         24.92         3.21 o                         
  -1  -8   1         22.99         26.44         2.87 o                         
   0  -8   1          6.73         10.02         3.44 o                         
   1  -8   1       2432.71       2438.72        28.32 o                         
   2  -8   1       5322.82       5405.79        41.39 o                         
   3  -8   1        163.84        172.60         7.07 o                         
   4  -8   1        732.07        739.11        12.20 o                         
   5  -8   1        364.37        374.49        18.48 o                         
   6  -8   1         56.43         63.76         8.74 o                         
   7  -8   1         64.34         55.19        17.41 o                         
   8  -8   1        457.62        487.21        23.41 o                         
   9  -8   1        345.55        332.77        22.77 o                         
  -9  -7   1          5.57         19.95        18.92 o                         
  -8  -7   1         11.08          2.93        15.48 o                         
  -7  -7   1        758.10        744.04        31.43 o                         
  -6  -7   1       2726.63       2783.39        40.01 o                         
  -5  -7   1        891.95        886.03        18.99 o                         
  -4  -7   1        276.31        268.19        11.06 o                         
  -3  -7   1        200.23        207.10         6.68 o                         
  -2  -7   1         83.13         87.05         3.72 o                         
  -1  -7   1         91.25         99.94         3.82 o                         
   0  -7   1       3760.05       3732.60        46.87 o                         
   1  -7   1       4879.15       4934.17        51.59 o                         
   2  -7   1          3.23          7.33         1.99 o                         
   3  -7   1       2026.80       2042.21        19.28 o                         
   4  -7   1        132.07        134.11         6.05 o                         
   5  -7   1          3.88         -0.66         4.63 o                         
   6  -7   1         33.30         36.53         6.99 o                         
   7  -7   1       1653.01       1609.36        36.53 o                         
   8  -7   1        275.55        280.84        19.27 o                         
   9  -7   1        293.37        306.34        21.07 o                         
  -9  -6   1         77.09         90.05        21.98 o                         
  -8  -6   1        461.52        434.50        27.69 o                         
  -7  -6   1       2537.40       2550.55        45.93 o                         
  -6  -6   1        184.57        186.24        11.26 o                         
  -5  -6   1        678.10        663.21        16.42 o                         
  -4  -6   1          5.98          0.79         4.10 o                         
  -3  -6   1        152.75        163.07         5.23 o                         
  -2  -6   1        283.42        281.62         8.67 o                         
  -1  -6   1       5602.29       5681.47        50.94 o                         
   0  -6   1       7550.94       7601.21       104.09 o                         
   1  -6   1       1344.04       1364.81        11.90 o                         
   2  -6   1       3499.16       3521.20        25.65 o                         
   3  -6   1         20.28         26.97         3.02 o                         
   4  -6   1         52.81         57.88         4.62 o                         
   5  -6   1         49.99         61.19         5.44 o                         
   6  -6   1       1831.88       1853.34        29.76 o                         
   7  -6   1        306.76        301.49        18.03 o                         
   8  -6   1        715.71        698.91        25.34 o                         
   9  -6   1        722.71        661.04        78.34 o                         
  10  -6   1         16.80          2.46        23.19 o                         
 -10  -5   1         57.14         79.16        21.30 o                         
  -9  -5   1        985.43        995.99        38.54 o                         
  -8  -5   1       1475.02       1495.80        53.81 o                         
  -7  -5   1         14.51          9.73        10.13 o                         
  -6  -5   1        849.90        835.63        19.14 o                         
  -5  -5   1         21.79         22.08         4.95 o                         
  -4  -5   1        132.31        117.90         5.74 o                         
  -3  -5   1        447.28        426.45         7.39 o                         
  -2  -5   1       6718.48       6639.78        51.85 o                         
  -1  -5   1       4151.04       4132.27        41.90 o                         
   0  -5   1       2608.89       2691.53        39.14 o                         
   1  -5   1       1779.93       1678.81        13.99 o                         
   2  -5   1          8.54         10.51         1.61 o                         
   3  -5   1        346.56        342.09         6.31 o                         
   4  -5   1        476.87        503.46        11.96 o                         
   5  -5   1       3864.55       3933.65        39.09 o                         
   6  -5   1         10.79         12.88         4.98 o                         
   7  -5   1       3246.55       3217.17        44.96 o                         
   8  -5   1        315.84        311.93        15.13 o                         
   9  -5   1        174.78        165.66        20.55 o                         
  10  -5   1        177.00        183.81        23.66 o                         
 -10  -4   1        402.93        396.86        21.17 o                         
  -9  -4   1        928.23        905.34        26.79 o                         
  -8  -4   1          6.19         -3.81        14.01 o                         
  -7  -4   1        822.18        814.45        17.12 o                         
  -6  -4   1         36.35         33.30         4.57 o                         
  -5  -4   1        259.29        236.29         5.64 o                         
  -4  -4   1        484.85        482.98         8.78 o                         
  -3  -4   1       7764.11       7704.89        61.10 o                         
  -2  -4   1       1124.88       1117.33        11.12 o                         
  -1  -4   1       2193.47       2150.20        22.80 o                         
   0  -4   1       4888.12       5116.31       101.68 o                         
   1  -4   1        523.41        540.73         6.14 o                         
   2  -4   1         34.74         34.81         2.00 o                         
   3  -4   1       1115.12       1159.73        13.44 o                         
   4  -4   1       4020.28       4060.41        33.37 o                         
   5  -4   1        173.60        199.02         6.31 o                         
   6  -4   1       2031.84       2028.44        24.25 o                         
   7  -4   1       1537.96       1533.51        21.05 o                         
   8  -4   1        487.08        484.89        18.10 o                         
   9  -4   1         24.07         18.26        11.06 o                         
  10  -4   1        239.18        232.60        24.83 o                         
 -11  -3   1        440.11        468.94        56.26 o                         
 -10  -3   1        664.99        676.20        33.90 o                         
  -9  -3   1        322.32        326.75        24.73 o                         
  -8  -3   1        461.01        455.45        16.10 o                         
  -7  -3   1         19.61          9.45         6.10 o                         
  -6  -3   1        150.81        156.97         7.03 o                         
  -5  -3   1        698.11        721.76        10.25 o                         
  -4  -3   1       4516.00       4562.24        30.46 o                         
  -3  -3   1       4883.94       5043.73        30.96 o                         
  -2  -3   1       7034.35       6894.55        54.56 o                         
  -1  -3   1       9576.82       9861.40        66.69 o                         
   0  -3   1         70.58         95.44         6.55 o                         
   1  -3   1          9.71         10.63         1.32 o                         
   2  -3   1        508.62        499.69         6.30 o                         
   3  -3   1       4169.03       4156.34        25.72 o                         
   4  -3   1        367.96        375.39         5.26 o                         
   5  -3   1       9519.56       9476.74        56.51 o                         
   6  -3   1       2696.63       2729.02        25.06 o                         
   7  -3   1          1.71          3.79         5.73 o                         
   8  -3   1         29.30         33.67         9.17 o                         
   9  -3   1        204.36        209.02        16.58 o                         
  10  -3   1        237.15        247.22        22.83 o                         
  11  -3   1        399.01        407.78        23.36 o                         
 -11  -2   1        153.19        141.19        24.06 o                         
 -10  -2   1         19.30         21.92        12.86 o                         
  -9  -2   1        528.77        511.73        22.67 o                         
  -8  -2   1          9.53          4.17         9.14 o                         
  -7  -2   1        154.85        122.59         9.37 o                         
  -6  -2   1        318.89        321.38         8.27 o                         
  -5  -2   1       6735.21       6694.66        43.94 o                         
  -4  -2   1        169.83        176.79         4.23 o                         
  -3  -2   1      19822.70      19907.39       124.10 o                         
  -2  -2   1       1625.41       1586.95        11.69 o                         
  -1  -2   1        177.07        174.40         3.65 o                         
   0  -2   1       1274.61       1303.83        18.79 o                         
   1  -2   1       4889.01       4995.04        33.19 o                         
   2  -2   1      10092.13      10310.24        61.56 o                         
   3  -2   1       3136.79       3144.85        21.16 o                         
   4  -2   1      19076.61      19332.61       115.88 o                         
   5  -2   1        681.27        673.18         8.35 o                         
   6  -2   1        166.03        159.72         6.07 o                         
   7  -2   1        148.32        145.10        10.44 o                         
   8  -2   1        548.73        561.26        18.98 o                         
   9  -2   1          0.79          5.03        11.48 o                         
  10  -2   1       1054.22       1005.08        31.71 o                         
  11  -2   1        774.36        790.73        37.17 o                         
 -11  -1   1        324.15        332.82        27.76 o                         
 -10  -1   1        412.39        360.18        23.32 o                         
  -9  -1   1        126.46        126.38        12.97 o                         
  -8  -1   1         27.10         12.59         7.43 o                         
  -7  -1   1       1011.75       1027.69        21.27 o                         
  -6  -1   1       4957.64       4941.78        38.08 o                         
  -5  -1   1        624.40        631.55         7.50 o                         
  -4  -1   1       7666.12       7373.26        57.21 o                         
  -3  -1   1       5316.67       5472.91        34.73 o                         
  -2  -1   1          2.60         -1.46         1.46 o                         
   1  -1   1       2769.06       2820.75        29.40 o                         
   2  -1   1      26581.98      26497.34       149.25 o                         
   3  -1   1      13956.15      13654.38        78.66 o                         
   4  -1   1        581.17        572.42         6.54 o                         
   5  -1   1        308.21        341.32         5.68 o                         
   6  -1   1         43.88         38.46         4.40 o                         
   7  -1   1        960.50        924.65        18.44 o                         
   8  -1   1         15.78          7.96         8.33 o                         
   9  -1   1       2282.23       2256.06        39.23 o                         
  10  -1   1        881.82        931.25        32.43 o                         
  11  -1   1         58.21         43.66        17.21 o                         
 -11   0   1        133.42        141.63        17.23 o                         
 -10   0   1          5.73         16.42        12.73 o                         
  -9   0   1        209.29        183.67        12.53 o                         
  -8   0   1        921.97        908.63        18.16 o                         
  -7   0   1        659.42        738.73        15.22 o                         
  -6   0   1        475.43        469.88         8.85 o                         
  -5   0   1       9117.28       9145.83        60.99 o                         
  -4   0   1        648.66        621.55         7.49 o                         
  -3   0   1         85.37         94.55         3.20 o                         
  -2   0   1         81.98         71.00         2.75 o                         
   2   0   1      17994.56      17576.53       125.07 o                         
   3   0   1       2388.79       2472.61        22.26 o                         
   4   0   1        615.53        641.12         7.72 o                         
   5   0   1         16.65         13.88         2.76 o                         
   6   0   1        425.61        408.40        10.41 o                         
   7   0   1        303.61        287.52        10.80 o                         
   8   0   1       3291.78       3302.86        38.69 o                         
   9   0   1        926.38        896.00        41.83 o                         
  10   0   1         86.34         68.25        14.21 o                         
  11   0   1          2.75         -1.45        14.09 o                         
 -11   1   1        149.48        160.18        24.43 o                         
 -10   1   1        176.18        194.32        15.70 o                         
  -9   1   1        180.60        196.36        13.88 o                         
  -8   1   1        909.24        874.39        19.31 o                         
  -7   1   1        897.32        896.53        23.60 o                         
  -6   1   1       7837.22       7925.39        52.23 o                         
  -5   1   1       1102.72       1131.41        10.55 o                         
  -4   1   1        244.70        264.17         4.51 o                         
  -3   1   1        109.58        116.41         2.77 o                         
  -2   1   1         10.21         17.63         1.25 o                         
   1   1   1      32580.38      31050.32       334.30 o                         
   2   1   1        568.47        568.82         5.36 o                         
   3   1   1         17.10         24.77         1.84 o                         
   4   1   1         39.56         45.09         2.60 o                         
   5   1   1        646.18        624.35         7.90 o                         
   6   1   1        953.18        963.06        23.33 o                         
   7   1   1       6058.92       5983.69        82.51 o                         
   8   1   1       1847.15       1895.88        47.30 o                         
   9   1   1         29.51         14.29        11.20 o                         
  10   1   1         18.72         28.06        15.54 o                         
  11   1   1        105.81        113.13        19.28 o                         
 -11   2   1         20.14         23.37        19.33 o                         
 -10   2   1        242.36        210.34        18.04 o                         
  -9   2   1        344.68        365.16        17.69 o                         
  -8   2   1       1629.32       1647.35        30.09 o                         
  -7   2   1       3841.01       3872.57        54.24 o                         
  -6   2   1         19.26         19.54         3.74 o                         
  -5   2   1        458.40        463.74         6.77 o                         
  -4   2   1        892.43        951.20         8.96 o                         
  -3   2   1       2335.61       2347.93        15.45 o                         
  -2   2   1       1263.58       1399.99        12.31 o                         
  -1   2   1      60630.40      54315.48      1181.51 o                         
   0   2   1      24922.58      24661.27       474.35 o                         
   1   2   1         50.93         60.66         2.86 o                         
   2   2   1        866.02        877.37         7.50 o                         
   3   2   1        593.59        621.88         7.27 o                         
   4   2   1       1377.33       1438.08        12.34 o                         
   5   2   1       2092.39       2131.07        17.50 o                         
   6   2   1       8456.59       8512.36        67.70 o                         
   7   2   1       1504.22       1447.03        24.62 o                         
   8   2   1          4.93         -1.30         9.48 o                         
   9   2   1         23.19         39.00        11.91 o                         
  10   2   1         34.39         31.54        14.88 o                         
  11   2   1          0.10        -13.99        19.13 o                         
 -11   3   1        212.49        209.13        18.60 o                         
 -10   3   1         11.05         -4.43        19.21 o                         
  -9   3   1       1421.27       1447.08        33.57 o                         
  -8   3   1       2480.07       2491.44        38.52 o                         
  -7   3   1          3.74          4.55         5.63 o                         
  -6   3   1         65.96         58.16         4.40 o                         
  -5   3   1         74.95         90.49         3.31 o                         
  -4   3   1       2490.60       2447.17        17.52 o                         
  -3   3   1       2710.03       2831.61        24.74 o                         
  -2   3   1      24405.94      24005.21       169.80 o                         
  -1   3   1       5975.91       5900.11        85.54 o                         
   1   3   1       1016.04       1055.93        13.84 o                         
   2   3   1        789.59        816.97         9.39 o                         
   3   3   1         48.80         43.96         2.26 o                         
   4   3   1       6431.14       6373.43        46.19 o                         
   5   3   1      12486.33      12363.56        83.25 o                         
   6   3   1        740.44        753.23        17.02 o                         
   7   3   1         34.54         27.41         6.77 o                         
   8   3   1         19.87         16.46        12.11 o                         
   9   3   1         64.41         47.23        14.04 o                         
  10   3   1          0.70         -5.39        13.65 o                         
 -11   4   1          1.45          3.52        18.33 o                         
 -10   4   1        697.39        645.32        33.65 o                         
  -9   4   1       1162.93       1185.31        22.13 o                         
  -8   4   1         54.08         44.39         6.37 o                         
  -7   4   1        157.70        137.82         6.95 o                         
  -6   4   1        104.04        110.70         5.80 o                         
  -5   4   1         82.77         84.54         4.51 o                         
  -4   4   1       3100.95       3102.49        27.76 o                         
  -3   4   1      17130.97      16763.85       143.57 o                         
  -2   4   1       8447.09       8551.57        76.02 o                         
  -1   4   1        191.45        189.76        14.12 o                         
   1   4   1          8.94          5.16         1.81 o                         
   2   4   1         35.87         38.24         2.40 o                         
   3   4   1       7984.62       8166.00        64.43 o                         
   4   4   1      10187.67      10116.33        80.54 o                         
   5   4   1        416.54        423.44        10.35 o                         
   6   4   1          8.59         15.79         4.48 o                         
   7   4   1         22.23          7.49         6.04 o                         
   8   4   1         56.68         45.67         8.27 o                         
   9   4   1        117.87        122.53        11.41 o                         
  10   4   1        629.34        655.02        52.18 o                         
 -10   5   1        786.19        763.35        35.91 o                         
  -9   5   1         47.29         44.42        16.17 o                         
  -8   5   1        203.95        185.88        15.28 o                         
  -7   5   1          5.71         11.60         9.15 o                         
  -6   5   1         67.15         61.29         6.60 o                         
  -5   5   1       1946.16       1943.15        22.41 o                         
  -4   5   1      12117.33      11904.41        92.28 o                         
  -3   5   1       2418.92       2471.74        21.36 o                         
  -2   5   1        100.20        109.10         3.69 o                         
  -1   5   1         76.85         65.76        11.55 o                         
   0   5   1         15.64         18.47         9.08 o                         
   1   5   1        259.30        265.34         8.67 o                         
   2   5   1      11329.14      11344.69        80.36 o                         
   3   5   1       7019.98       6954.38        55.72 o                         
   4   5   1        141.30        148.59         6.31 o                         
   5   5   1         27.64         30.13         5.72 o                         
   6   5   1          7.97          6.64         6.75 o                         
   7   5   1         63.80         59.49        11.48 o                         
   8   5   1         25.47         13.38        15.59 o                         
   9   5   1       1376.58       1253.99        43.30 o                         
  10   5   1        194.32        222.48        26.14 o                         
 -10   6   1         73.26         72.08        19.70 o                         
  -9   6   1         29.15         30.76        13.19 o                         
  -8   6   1          2.84          4.05        11.01 o                         
  -7   6   1          4.15         -7.15         7.46 o                         
  -6   6   1       2124.76       2058.38        27.96 o                         
  -5   6   1       8027.65       8083.86        71.75 o                         
  -4   6   1        527.29        524.73         8.61 o                         
  -3   6   1        488.84        501.26         8.92 o                         
  -2   6   1        141.96        146.76         4.42 o                         
  -1   6   1         13.99          6.49        10.25 o                         
   0   6   1        397.03        359.67        22.97 o                         
   1   6   1       6803.91       6781.83       138.57 o                         
   2   6   1       8206.64       8327.64        64.25 o                         
   3   6   1         60.69         57.32         4.39 o                         
   4   6   1         48.71         45.49         6.61 o                         
   5   6   1          6.60          5.76         6.16 o                         
   6   6   1         40.55         39.68         8.41 o                         
   7   6   1        514.13        537.18        22.30 o                         
   8   6   1        872.76        917.53        52.73 o                         
   9   6   1        124.99        135.83        22.35 o                         
 -10   7   1         16.14         17.04        18.34 o                         
  -9   7   1         13.46         15.53        13.32 o                         
  -8   7   1          2.99         -6.18        10.92 o                         
  -7   7   1       2377.03       2387.85        36.97 o                         
  -6   7   1       3568.23       3653.86        42.68 o                         
  -5   7   1        128.47        116.33         6.47 o                         
  -4   7   1         56.56         54.47         4.02 o                         
  -3   7   1        107.63        107.56         3.58 o                         
  -2   7   1          2.19          5.19         3.07 o                         
  -1   7   1        427.29        476.85        27.86 o                         
   0   7   1       8302.50       8484.29       194.37 o                         
   1   7   1       4420.64       4332.87        50.57 o                         
   2   7   1         98.30        108.35         5.45 o                         
   3   7   1        151.83        145.06         5.73 o                         
   4   7   1          5.76          7.27         4.54 o                         
   5   7   1         11.30         -4.01         6.84 o                         
   6   7   1        344.77        333.82        23.22 o                         
   7   7   1       1394.80       1391.69        33.38 o                         
   8   7   1        466.07        440.15        23.45 o                         
   9   7   1        200.16        191.60        42.12 o                         
  -9   8   1        163.56        144.18        17.46 o                         
  -8   8   1       1009.50       1005.66        29.32 o                         
  -7   8   1       1294.50       1316.67        26.38 o                         
  -6   8   1         63.65         59.40         7.54 o                         
  -5   8   1        163.39        180.80         8.50 o                         
  -4   8   1          9.17         10.74         3.76 o                         
  -3   8   1          1.36          2.76         3.38 o                         
  -2   8   1        739.28        753.60        18.57 o                         
  -1   8   1       7860.54       8066.60       189.48 o                         
   0   8   1       2140.39       2057.97        67.49 o                         
   1   8   1        166.71        164.24        11.36 o                         
   2   8   1        103.22        104.59         5.59 o                         
   3   8   1          3.48          2.47         3.96 o                         
   4   8   1         18.81         16.56         5.28 o                         
   5   8   1        584.63        583.88        17.64 o                         
   6   8   1       1842.17       1954.09        38.45 o                         
   7   8   1         11.49         22.40        12.75 o                         
   8   8   1        179.76        182.60        18.29 o                         
  -8   9   1       1295.41       1259.87        32.32 o                         
  -7   9   1         19.09         21.14         9.32 o                         
  -6   9   1        191.12        192.64        11.10 o                         
  -5   9   1          8.41          1.92         6.11 o                         
  -4   9   1          1.08         -1.27         5.00 o                         
  -3   9   1       1254.24       1259.94        17.25 o                         
  -2   9   1       3416.63       3422.75        38.20 o                         
  -1   9   1        760.51        603.98        38.19 o                         
   0   9   1        326.45        291.13        29.33 o                         
   1   9   1         86.78         89.35         6.22 o                         
   2   9   1         19.70         17.29         3.79 o                         
   3   9   1         10.58          3.99         5.10 o                         
   4   9   1       1416.57       1443.05        30.87 o                         
   5   9   1        797.67        819.53        19.52 o                         
   6   9   1          7.17          6.86        11.27 o                         
   7   9   1        136.50        158.35        16.69 o                         
  -7  10   1         84.59         83.49        12.81 o                         
  -6  10   1         13.03          8.38         9.32 o                         
  -5  10   1         91.89         92.85         8.42 o                         
  -4  10   1        932.47        972.90        17.33 o                         
  -3  10   1       2441.31       2521.61        34.49 o                         
  -2  10   1        245.06        226.02        20.25 o                         
  -1  10   1        438.46        363.12        35.41 o                         
   0  10   1        136.54         83.66        22.71 o                         
   1  10   1          2.96          0.67         4.58 o                         
   2  10   1         71.08         62.33         5.98 o                         
   3  10   1        652.69        652.64        14.47 o                         
   4  10   1        382.17        400.51        16.65 o                         
   5  10   1          5.01         20.80        10.42 o                         
   6  10   1        200.77        212.99        39.08 o                         
  -6  11   1         56.58         45.50        14.02 o                         
  -5  11   1        443.18        477.11        20.46 o                         
  -4  11   1       1196.97       1186.84        23.40 o                         
  -3  11   1         27.67         30.04         5.44 o                         
  -2  11   1        292.41        279.46        14.33 o                         
  -1  11   1         99.76        102.42        26.63 o                         
   0  11   1         22.01         17.78         7.83 o                         
   1  11   1         97.32        103.73         5.93 o                         
   2  11   1        439.28        456.02        13.14 o                         
   3  11   1        459.67        450.74        15.00 o                         
   4  11   1         83.83         62.57        16.81 o                         
   5  11   1        286.68        270.84        23.76 o                         
  -4  12   1          5.32         -1.67        14.82 o                         
  -3  12   1        453.42        400.87        22.96 o                         
  -1  12   1          0.64         27.79        23.33 o                         
   0  12   1          1.30        -14.06        22.94 o                         
   1  12   1        645.56        658.23        49.84 o                         
   2  12   1        264.47        231.54        18.49 o                         
   3  12   1        195.63        178.05        14.42 o                         
  -3 -12   2          5.55        -10.20        10.20 o                         
  -2 -12   2         39.82         46.98         8.54 o                         
  -1 -12   2        113.58        111.66        10.69 o                         
   0 -12   2         77.84         81.81         9.60 o                         
   1 -12   2        872.90        906.59        21.23 o                         
   2 -12   2        572.91        619.23        27.64 o                         
   3 -12   2         73.39         75.78         9.41 o                         
   4 -12   2          2.67          8.46        11.31 o                         
  -5 -11   2          2.14          0.06        30.18 o                         
  -4 -11   2          3.47          5.65         9.94 o                         
  -3 -11   2         13.88         17.10         8.15 o                         
  -2 -11   2         86.68         81.04         7.33 o                         
  -1 -11   2         45.01         43.96         6.07 o                         
   0 -11   2       1608.28       1588.03        20.93 o                         
   1 -11   2        730.96        768.98        13.60 o                         
   2 -11   2         17.28         27.43         5.70 o                         
   3 -11   2          8.36          8.09         6.28 o                         
   4 -11   2         72.52         70.88        15.93 o                         
   5 -11   2          8.73          7.91         9.59 o                         
   6 -11   2        401.63        408.84        36.41 o                         
  -6 -10   2         13.49         12.02        11.07 o                         
  -5 -10   2          0.85          8.39         9.92 o                         
  -4 -10   2         27.97         25.72         9.18 o                         
  -3 -10   2        117.28        125.49         8.87 o                         
  -2 -10   2        717.40        710.39        14.11 o                         
  -1 -10   2       2467.98       2448.56        28.30 o                         
   0 -10   2        805.70        841.16        12.00 o                         
   1 -10   2         23.14         20.44         4.14 o                         
   2 -10   2          7.06         -3.30         4.67 o                         
   3 -10   2         84.05         75.94         7.14 o                         
   4 -10   2         13.38         14.67         6.83 o                         
   5 -10   2       1016.30        989.29        24.58 o                         
   6 -10   2       1558.21       1633.11        34.54 o                         
   7 -10   2         97.14         99.98        14.44 o                         
  -7  -9   2          0.05        -15.01        15.01 o                         
  -6  -9   2         23.59         11.94        13.91 o                         
  -5  -9   2         23.45         18.41        10.98 o                         
  -4  -9   2         40.52         56.93         8.78 o                         
  -3  -9   2        677.85        682.15        13.11 o                         
  -2  -9   2       3819.54       3816.23        40.03 o                         
  -1  -9   2       1086.37       1088.34        13.17 o                         
   0  -9   2         14.23         14.23         2.82 o                         
   1  -9   2         20.35         15.21         2.91 o                         
   2  -9   2         32.10         22.49         3.78 o                         
   3  -9   2         30.87         16.69         4.89 o                         
   4  -9   2       3060.74       3040.32        51.28 o                         
   5  -9   2       1695.40       1703.80        28.11 o                         
   6  -9   2         77.66         62.71         9.72 o                         
   7  -9   2         28.61         17.73        12.36 o                         
   8  -9   2         80.43         83.43        15.77 o                         
  -8  -8   2          1.13        -15.17        15.48 o                         
  -7  -8   2          1.90         -0.32        14.39 o                         
  -6  -8   2         45.95         41.78        14.12 o                         
  -5  -8   2          1.00         -7.78         7.78 o                         
  -4  -8   2       2112.66       2137.20        27.61 o                         
  -3  -8   2       4654.83       4657.29        48.00 o                         
  -2  -8   2        113.56        119.22         5.06 o                         
  -1  -8   2          2.61          3.78         2.60 o                         
   0  -8   2         51.15         54.43         3.48 o                         
   1  -8   2        165.15        158.69         4.27 o                         
   2  -8   2        459.84        445.59         7.08 o                         
   3  -8   2       4321.90       4357.16        40.35 o                         
   4  -8   2       3470.30       3530.31        35.47 o                         
   5  -8   2          2.67          2.07         5.85 o                         
   6  -8   2         47.27         46.93         8.82 o                         
   7  -8   2          3.93         -1.65        10.74 o                         
   8  -8   2         59.25         67.84        14.42 o                         
   9  -8   2        123.46        131.16        17.99 o                         
  -9  -7   2         40.61         36.90        18.83 o                         
  -8  -7   2         40.42         51.17        17.30 o                         
  -7  -7   2          1.29         -5.21        13.52 o                         
  -6  -7   2         20.74         12.32         9.41 o                         
  -5  -7   2       2662.15       2662.95        36.86 o                         
  -4  -7   2       3818.22       3915.27        40.99 o                         
  -3  -7   2        581.98        539.47        10.14 o                         
  -2  -7   2         60.83         59.41         3.85 o                         
  -1  -7   2         39.83         44.14         2.67 o                         
   0  -7   2         53.07         54.85         2.55 o                         
   1  -7   2        649.28        665.88         6.88 o                         
   2  -7   2       7870.33       7890.63        55.37 o                         
   3  -7   2       2550.36       2549.27        23.69 o                         
   4  -7   2         61.12         71.22         5.38 o                         
   5  -7   2         13.96         17.90         5.21 o                         
   6  -7   2         88.80         88.37         9.45 o                         
   7  -7   2         99.59        105.75        13.44 o                         
   8  -7   2        815.37        775.89        27.24 o                         
   9  -7   2       1033.27        929.29        73.16 o                         
  -9  -6   2          4.90         11.52        17.38 o                         
  -8  -6   2          1.11          7.07        14.99 o                         
  -7  -6   2         91.61         85.21        15.97 o                         
  -6  -6   2       2787.89       2903.99        40.53 o                         
  -5  -6   2       3537.48       3487.79        46.94 o                         
  -4  -6   2          2.11          3.17         4.28 o                         
  -3  -6   2         33.04         37.67         4.08 o                         
  -2  -6   2        490.52        488.48         7.30 o                         
  -1  -6   2         49.80         58.00         4.89 o                         
   0  -6   2       1840.06       1770.48        16.09 o                         
   1  -6   2      14188.10      14258.88        90.71 o                         
   2  -6   2       2973.74       3005.49        24.17 o                         
   3  -6   2          3.55          4.74         2.88 o                         
   4  -6   2        161.12        153.19         6.34 o                         
   5  -6   2         34.07         31.13         5.07 o                         
   6  -6   2          0.88          6.65         7.07 o                         
   7  -6   2        680.47        716.06        45.21 o                         
   8  -6   2       1844.70       1865.21        40.53 o                         
   9  -6   2         44.99         40.71        17.79 o                         
  10  -6   2         91.86        110.86        22.55 o                         
 -10  -5   2          2.99          8.89        18.06 o                         
  -9  -5   2          1.05         13.96        16.03 o                         
  -8  -5   2        292.49        260.67        21.85 o                         
  -7  -5   2       2795.86       2829.23        63.79 o                         
  -6  -5   2       3233.34       3210.85        43.08 o                         
  -5  -5   2          3.67         -1.01         4.68 o                         
  -4  -5   2          5.03          2.15         3.69 o                         
  -3  -5   2         82.76         85.74         4.07 o                         
  -2  -5   2          6.26          9.10         2.55 o                         
  -1  -5   2       4543.13       4448.58        35.36 o                         
   0  -5   2      12231.49      12159.33       118.07 o                         
   1  -5   2       4892.22       4845.14        33.85 o                         
   2  -5   2        752.87        801.77         8.65 o                         
   3  -5   2         29.48         33.57         4.04 o                         
   4  -5   2          4.12          3.00         3.57 o                         
   5  -5   2         28.97         19.19         3.88 o                         
   6  -5   2       3571.57       3574.61        47.24 o                         
   7  -5   2       2892.97       2797.82        41.34 o                         
   8  -5   2          2.27          6.20         8.88 o                         
   9  -5   2        322.37        297.47        24.91 o                         
  10  -5   2        163.66        197.50        24.31 o                         
 -10  -4   2         14.12         19.34        12.97 o                         
  -9  -4   2        103.25        101.04        12.01 o                         
  -8  -4   2       2835.14       2821.07        42.48 o                         
  -7  -4   2       1473.34       1477.82        26.71 o                         
  -6  -4   2         12.57          7.25         4.95 o                         
  -5  -4   2         33.00         30.07         3.21 o                         
  -4  -4   2        292.62        293.81         6.64 o                         
  -3  -4   2         88.04         88.08         3.50 o                         
  -2  -4   2       5767.11       5875.54        46.34 o                         
  -1  -4   2      28089.23      28386.12       199.88 o                         
   0  -4   2       1266.71       1329.42        11.98 o                         
   1  -4   2       3146.00       3089.32        20.94 o                         
   2  -4   2         41.26         46.44         2.48 o                         
   3  -4   2         47.91         43.74         2.82 o                         
   4  -4   2         42.90         44.91         4.79 o                         
   5  -4   2       4441.95       4428.07        33.05 o                         
   6  -4   2       3170.10       3147.78        30.99 o                         
   7  -4   2         32.00         36.36         6.26 o                         
   8  -4   2        965.72        985.85        31.22 o                         
   9  -4   2         53.92         58.10        15.18 o                         
  10  -4   2         16.38         13.71        12.50 o                         
 -11  -3   2          0.59         12.48        19.39 o                         
 -10  -3   2        474.87        491.74        25.88 o                         
  -9  -3   2       2282.08       2326.61        46.33 o                         
  -8  -3   2        984.54        955.98        24.71 o                         
  -7  -3   2        251.16        261.79        10.63 o                         
  -6  -3   2         86.13         99.67         6.20 o                         
  -5  -3   2        146.86        148.66         4.88 o                         
  -4  -3   2        116.44        107.89         3.86 o                         
  -3  -3   2       8914.22       8960.82        53.09 o                         
  -2  -3   2      22301.31      21927.81       159.12 o                         
  -1  -3   2          5.65         10.46         1.90 o                         
   0  -3   2       1444.20       1397.14        12.29 o                         
   1  -3   2         24.88         26.04         1.59 o                         
   2  -3   2          4.46         -1.70         1.70 o                         
   3  -3   2        302.26        277.16         4.11 o                         
   4  -3   2       9878.90      10049.56        61.91 o                         
   5  -3   2       4091.96       4120.82        28.90 o                         
   6  -3   2       2296.39       2343.36        27.97 o                         
   7  -3   2        653.31        659.03        14.98 o                         
   8  -3   2         47.08         50.73        10.03 o                         
   9  -3   2        238.99        243.20        18.06 o                         
  10  -3   2         78.64         72.03        17.52 o                         
  11  -3   2        532.09        573.05        55.52 o                         
 -11  -2   2        277.69        309.71        28.84 o                         
 -10  -2   2       1361.19       1404.23        50.67 o                         
  -9  -2   2        597.74        562.17        31.60 o                         
  -8  -2   2        477.84        455.45        17.63 o                         
  -7  -2   2          7.06         -4.21         7.32 o                         
  -6  -2   2        225.86        216.19         7.05 o                         
  -5  -2   2        486.87        482.30         7.52 o                         
  -4  -2   2      11918.37      11983.18        77.14 o                         
  -3  -2   2      10551.25      10268.68        65.62 o                         
  -2  -2   2         88.47         87.47         2.28 o                         
  -1  -2   2       7438.26       7427.94        47.48 o                         
   0  -2   2        213.39        225.45         2.84 o                         
   1  -2   2         62.48         64.02         1.73 o                         
   2  -2   2       1608.90       1712.95        12.21 o                         
   3  -2   2      12680.04      12649.59        76.50 o                         
   4  -2   2       1448.22       1449.71        12.49 o                         
   5  -2   2       1167.29       1155.84        11.59 o                         
   6  -2   2        923.70        962.41        14.91 o                         
   7  -2   2        338.41        347.91        14.77 o                         
   8  -2   2         77.32         66.27        16.24 o                         
   9  -2   2        354.15        328.15        17.35 o                         
  10  -2   2        383.98        367.33        22.09 o                         
  11  -2   2          1.94        -28.64        42.76 o                         
 -11  -1   2       1202.68       1275.20        43.60 o                         
 -10  -1   2          4.18          3.90        14.45 o                         
  -9  -1   2        338.82        365.58        17.84 o                         
  -8  -1   2          6.08          7.67         7.32 o                         
  -7  -1   2        287.59        296.03        10.69 o                         
  -6  -1   2        605.50        627.36        10.41 o                         
  -5  -1   2       6898.75       6929.85        43.44 o                         
  -4  -1   2      10795.20      10784.66        63.65 o                         
  -3  -1   2        140.29        115.87         2.83 o                         
  -2  -1   2       3850.53       3873.40        27.06 o                         
  -1  -1   2        197.25        209.20         3.70 o                         
   1  -1   2        388.92        412.47         3.96 o                         
   2  -1   2      13635.12      13622.14        77.76 o                         
   3  -1   2       1565.61       1626.08        12.05 o                         
   4  -1   2       4815.95       4814.91        30.79 o                         
   5  -1   2       3014.41       3039.01        26.61 o                         
   6  -1   2         70.16         65.80         5.30 o                         
   7  -1   2        137.90        149.41         9.59 o                         
   8  -1   2        283.01        295.49        15.40 o                         
   9  -1   2       1095.59       1131.96        28.09 o                         
  10  -1   2         28.35         14.95        17.27 o                         
  11  -1   2        496.83        456.63        26.98 o                         
 -11   0   2         34.20         54.60        15.32 o                         
 -10   0   2        193.24        235.90        17.02 o                         
  -9   0   2          4.99         -8.40         8.40 o                         
  -8   0   2        209.44        195.78        10.25 o                         
  -7   0   2        431.62        445.38        14.74 o                         
  -6   0   2       5784.78       5807.13        44.20 o                         
  -5   0   2       5699.08       5681.72        37.57 o                         
  -4   0   2       4932.39       4939.20        32.35 o                         
  -3   0   2       1883.52       1896.71        15.77 o                         
  -2   0   2       1029.85       1035.62        14.42 o                         
   1   0   2      31279.44      30567.21       219.51 o                         
   2   0   2       2017.56       2045.67        15.49 o                         
   3   0   2      10969.14      11186.26        66.76 o                         
   4   0   2       2021.39       1908.74        26.20 o                         
   5   0   2        217.79        217.62         7.27 o                         
   6   0   2        134.96        134.67         6.91 o                         
   7   0   2        682.32        696.86        15.50 o                         
   8   0   2        843.77        846.62        18.37 o                         
   9   0   2        496.39        483.33        21.41 o                         
  10   0   2        970.63       1041.51        30.42 o                         
  11   0   2        197.75        213.43        19.18 o                         
 -11   1   2        318.65        284.52        26.17 o                         
 -10   1   2         49.53         56.58        12.73 o                         
  -9   1   2         75.02         81.34        11.82 o                         
  -8   1   2        372.79        361.87        15.60 o                         
  -7   1   2       5705.55       5615.16        59.60 o                         
  -6   1   2       1859.40       1877.70        16.71 o                         
  -5   1   2       1913.62       1855.95        15.46 o                         
  -4   1   2       2469.61       2510.95        17.48 o                         
  -3   1   2         16.92         14.74         1.58 o                         
  -2   1   2         64.05         62.06         2.40 o                         
  -1   1   2       6501.32       6345.10        47.94 o                         
   1   1   2        252.61        224.76         4.38 o                         
   2   1   2      17868.63      17787.40        98.90 o                         
   3   1   2       2435.10       2399.47        16.40 o                         
   4   1   2         18.94         15.36         2.22 o                         
   5   1   2        285.49        274.75         5.62 o                         
   6   1   2       2028.13       2014.48        25.42 o                         
   7   1   2        659.80        648.17        21.46 o                         
   8   1   2       1035.38       1039.73        25.46 o                         
   9   1   2       1770.40       1807.96        35.86 o                         
  10   1   2        219.42        247.16        21.23 o                         
  11   1   2         16.58        -10.48        20.17 o                         
 -11   2   2         13.96         10.82        14.08 o                         
 -10   2   2         55.36         48.35        14.33 o                         
  -9   2   2        575.43        570.37        20.37 o                         
  -8   2   2       2527.57       2506.45        38.58 o                         
  -7   2   2        353.37        359.59        11.39 o                         
  -6   2   2       2768.03       2813.41        25.23 o                         
  -5   2   2       1365.27       1347.89        11.68 o                         
  -4   2   2        164.26        180.50         3.77 o                         
  -3   2   2         76.08         77.18         2.27 o                         
  -2   2   2       5392.84       5484.34        43.36 o                         
  -1   2   2      24177.71      23459.86       203.79 o                         
   0   2   2       6750.68       6942.76        99.95 o                         
   1   2   2      20057.51      19499.85       173.64 o                         
   2   2   2       1484.33       1492.06        10.66 o                         
   3   2   2        623.39        660.18         6.88 o                         
   4   2   2         23.18         20.90         2.34 o                         
   5   2   2       1220.10       1203.28        12.04 o                         
   6   2   2        217.48        217.35         8.28 o                         
   7   2   2       2541.90       2549.48        35.17 o                         
   8   2   2       1873.78       1926.26        45.08 o                         
   9   2   2         83.74         72.36        12.98 o                         
  10   2   2         30.00         13.03        15.03 o                         
 -11   3   2        114.96        104.44        13.40 o                         
 -10   3   2        425.53        404.13        21.07 o                         
  -9   3   2       1451.98       1536.09        34.08 o                         
  -8   3   2        152.26        166.23        11.62 o                         
  -7   3   2       3076.60       3038.78        36.46 o                         
  -6   3   2       1155.60       1167.04        13.80 o                         
  -5   3   2        146.86        145.47         3.88 o                         
  -4   3   2        231.59        271.04         6.32 o                         
  -3   3   2       3556.60       3587.02        27.63 o                         
  -2   3   2       1462.60       1441.76        11.45 o                         
  -1   3   2       3142.28       3037.86        46.37 o                         
   0   3   2      12050.34      12118.80       171.89 o                         
   1   3   2       2118.89       2215.22        17.68 o                         
   2   3   2         32.75         34.94         2.62 o                         
   3   3   2         22.76         25.33         2.29 o                         
   4   3   2       1528.55       1440.96        15.67 o                         
   5   3   2         38.43         37.97         3.89 o                         
   6   3   2       5193.81       5165.40        50.09 o                         
   7   3   2       1840.50       1914.26        33.82 o                         
   8   3   2        208.10        194.92        15.88 o                         
   9   3   2        189.62        162.97        16.34 o                         
  10   3   2         48.02         35.16        15.21 o                         
 -11   4   2        245.01        240.24        29.26 o                         
 -10   4   2        807.55        825.82        35.54 o                         
  -9   4   2         52.17         51.20         8.87 o                         
  -8   4   2       1981.24       1915.12        27.68 o                         
  -7   4   2        131.64        136.91         8.28 o                         
  -6   4   2        464.29        466.16        10.59 o                         
  -5   4   2         42.96         31.50         3.90 o                         
  -4   4   2       1853.94       1834.73        19.71 o                         
  -3   4   2       3104.92       3257.54        29.32 o                         
  -2   4   2       6042.60       6168.66        50.46 o                         
  -1   4   2      20132.90      20258.86       420.41 o                         
   0   4   2         17.28         -2.09         6.07 o                         
   1   4   2         47.86         37.31         2.51 o                         
   2   4   2        391.00        436.69         6.22 o                         
   3   4   2       2166.95       2143.41        20.36 o                         
   4   4   2        231.33        230.71        10.55 o                         
   5   4   2       3808.95       3919.72        43.47 o                         
   6   4   2       2745.18       2723.78        36.31 o                         
   7   4   2        330.33        313.18        16.86 o                         
   8   4   2          7.63          5.24         7.17 o                         
   9   4   2         34.72         34.15         9.66 o                         
  10   4   2         34.79         28.22        23.92 o                         
 -11   5   2        247.69        232.18        26.45 o                         
 -10   5   2        222.14        194.50        23.23 o                         
  -9   5   2       1041.68        979.83        36.73 o                         
  -8   5   2         83.83         59.99        12.31 o                         
  -7   5   2         36.76         24.15         7.72 o                         
  -6   5   2         84.61         83.39         6.97 o                         
  -5   5   2       1542.37       1548.24        19.26 o                         
  -4   5   2        613.56        595.47        11.92 o                         
  -3   5   2       7705.53       7742.65        59.73 o                         
  -2   5   2       4749.51       4623.51        38.25 o                         
  -1   5   2        331.15        390.95        21.51 o                         
   0   5   2        341.78        399.40        21.99 o                         
   1   5   2        127.51        131.85         3.61 o                         
   2   5   2        603.81        609.41         7.18 o                         
   3   5   2        317.85        331.90         6.95 o                         
   4   5   2       8720.78       8791.45       105.13 o                         
   5   5   2       3197.61       3118.59        40.43 o                         
   6   5   2         16.21         18.76         9.01 o                         
   7   5   2         59.85         59.66        11.86 o                         
   8   5   2         20.39         36.01        16.42 o                         
   9   5   2        101.60         91.00        22.57 o                         
 -10   6   2        583.47        548.71        32.61 o                         
  -9   6   2         53.47         59.71        14.26 o                         
  -8   6   2         96.50         89.24        13.38 o                         
  -7   6   2         79.40         84.36         9.46 o                         
  -6   6   2        843.42        824.11        16.32 o                         
  -5   6   2          0.41          6.19         4.69 o                         
  -4   6   2       5215.62       5148.83        42.58 o                         
  -3   6   2       6168.17       6198.45        48.32 o                         
  -2   6   2         73.23         72.29        13.59 o                         
  -1   6   2          7.69         10.47         9.84 o                         
   0   6   2         16.84         18.77        11.18 o                         
   1   6   2       1365.91       1369.35        28.77 o                         
   2   6   2        962.00        961.93        10.47 o                         
   3   6   2       9976.01       9751.95        76.74 o                         
   4   6   2       1461.64       1457.82        18.64 o                         
   5   6   2         63.68         68.11         7.93 o                         
   6   6   2         51.11         61.55        10.85 o                         
   7   6   2         76.84         72.26        13.12 o                         
   8   6   2          0.55         -3.47        12.21 o                         
   9   6   2        514.68        459.79        31.63 o                         
 -10   7   2          3.46        -15.79        15.79 o                         
  -9   7   2         66.14         50.55        14.65 o                         
  -8   7   2        100.50         97.58        13.47 o                         
  -7   7   2        546.96        565.54        17.66 o                         
  -6   7   2         21.07         29.00         6.47 o                         
  -5   7   2       4051.38       4052.53        39.53 o                         
  -4   7   2       2819.01       2818.50        25.52 o                         
  -3   7   2          0.98          0.06         2.38 o                         
  -2   7   2         72.07         72.42        15.51 o                         
  -1   7   2        206.08        194.06        20.94 o                         
   0   7   2        364.39        326.92        25.25 o                         
   1   7   2       4678.84       4592.96        73.25 o                         
   2   7   2       6280.91       6338.35        50.05 o                         
   3   7   2       1054.83       1087.08        14.34 o                         
   4   7   2          3.45          5.64         4.68 o                         
   5   7   2         33.57         27.59         7.62 o                         
   6   7   2         86.52         90.00        12.43 o                         
   7   7   2          4.02          3.08        11.63 o                         
   8   7   2       1121.67       1212.28        39.25 o                         
  -9   8   2        100.41        109.33        20.14 o                         
  -8   8   2         95.41        113.27        14.69 o                         
  -7   8   2        159.97        162.04        11.88 o                         
  -6   8   2       3231.70       3287.63        39.32 o                         
  -5   8   2       1090.30       1115.52        15.96 o                         
  -4   8   2          4.93          8.13         3.29 o                         
  -3   8   2         72.38         64.59         4.20 o                         
  -2   8   2        100.55        118.33        19.97 o                         
  -1   8   2         12.25          7.09        14.08 o                         
   0   8   2       2123.97       2047.72        67.07 o                         
   1   8   2       5685.50       5789.43        86.38 o                         
   2   8   2        813.62        793.30        11.59 o                         
   3   8   2         16.18         19.06         4.26 o                         
   4   8   2          8.51          8.09         5.10 o                         
   5   8   2         29.21         28.62         8.11 o                         
   6   8   2        262.60        274.89        17.14 o                         
   7   8   2        767.58        743.38        26.67 o                         
   8   8   2        254.37        297.05        20.95 o                         
  -8   9   2        324.69        349.17        19.84 o                         
  -7   9   2       1814.19       1770.57        30.49 o                         
  -6   9   2        542.66        549.84        23.66 o                         
  -5   9   2         63.09         54.00         7.17 o                         
  -4   9   2          6.83          5.92         4.96 o                         
  -3   9   2          1.83          8.42         3.38 o                         
  -2   9   2          4.10         14.15        17.78 o                         
  -1   9   2       2428.31       2486.63        80.58 o                         
   0   9   2       4027.76       3842.04       109.35 o                         
   1   9   2        206.39        203.37         9.24 o                         
   2   9   2         49.83         49.40         4.31 o                         
   3   9   2          8.11          5.94         4.95 o                         
   4   9   2          3.83          1.84         7.02 o                         
   5   9   2         45.67         37.86         8.87 o                         
   6   9   2        781.05        822.42        25.31 o                         
   7   9   2        911.83        926.40        28.91 o                         
  -8  10   2        703.85        810.89        48.35 o                         
  -7  10   2        135.32        125.75        21.22 o                         
  -6  10   2         57.50         54.80        10.33 o                         
  -5  10   2          5.15          0.74         6.42 o                         
  -4  10   2         26.51         29.98         5.85 o                         
  -3  10   2         16.94         15.50         3.97 o                         
  -2  10   2       2692.53       2591.09        87.31 o                         
  -1  10   2       2527.87       2536.47        85.29 o                         
   0  10   2         51.97         42.82        22.39 o                         
   1  10   2         13.29          9.07         4.11 o                         
   2  10   2         67.50         55.64         5.95 o                         
   3  10   2         67.44         60.78         7.36 o                         
   4  10   2        110.54        102.15        10.64 o                         
   5  10   2       1493.35       1492.28        31.83 o                         
   6  10   2        218.31        225.05        21.79 o                         
  -6  11   2         13.06          5.68        12.37 o                         
  -5  11   2         24.78         34.18         7.50 o                         
  -4  11   2        132.38        141.14        13.44 o                         
  -3  11   2       1596.76       1592.79        25.57 o                         
  -2  11   2       1018.16       1008.01        53.70 o                         
  -1  11   2          2.87        -12.79        20.87 o                         
   0  11   2          1.59          5.69        21.13 o                         
   1  11   2         51.20         50.54         5.61 o                         
   2  11   2         10.41          0.76         6.62 o                         
   3  11   2        570.64        598.25        15.67 o                         
   4  11   2       1034.08       1029.43        28.38 o                         
  -4  12   2       1072.92       1152.92        39.64 o                         
  -3  12   2        623.36        584.39        16.91 o                         
  -1  12   2         92.30        104.92        29.10 o                         
   0  12   2         24.99         14.64        25.29 o                         
   1  12   2         13.64         14.16         7.58 o                         
   2  12   2        364.29        350.49        44.14 o                         
  -3 -12   3         64.43         62.30        12.42 o                         
  -2 -12   3          3.07         -4.50        10.46 o                         
  -1 -12   3         57.97         54.14         8.42 o                         
   0 -12   3        291.02        287.48        12.14 o                         
   1 -12   3        562.09        572.79        14.27 o                         
   2 -12   3         28.31         32.19         8.54 o                         
   3 -12   3        569.21        596.08        23.19 o                         
   4 -12   3        198.43        217.08        18.02 o                         
  -5 -11   3        271.08        269.11        21.71 o                         
  -4 -11   3        101.25         89.30        11.71 o                         
  -3 -11   3          6.72         -5.81         7.83 o                         
  -2 -11   3          2.86          6.14         6.17 o                         
  -1 -11   3        672.24        677.83        14.07 o                         
   0 -11   3        462.75        462.84        11.75 o                         
   1 -11   3        351.31        343.08        11.38 o                         
   2 -11   3        743.53        744.26        24.07 o                         
   3 -11   3         82.45         82.00         8.85 o                         
   4 -11   3         18.79          8.82         9.00 o                         
   5 -11   3         37.07         33.92        10.77 o                         
   6 -11   3        411.88        432.26        26.06 o                         
  -6 -10   3        230.36        252.26        17.25 o                         
  -5 -10   3         32.82         24.44         9.02 o                         
  -4 -10   3          0.63          1.91         8.68 o                         
  -3 -10   3        184.16        194.11        10.27 o                         
  -2 -10   3        847.29        827.79        23.87 o                         
  -1 -10   3         99.69        107.74         6.87 o                         
   0 -10   3        669.42        674.57        15.71 o                         
   1 -10   3       1410.42       1401.38        19.20 o                         
   2 -10   3        174.20        184.72         9.03 o                         
   3 -10   3         11.70          4.66         6.85 o                         
   4 -10   3        112.07         99.85        10.71 o                         
   5 -10   3        367.75        357.72        16.87 o                         
   6 -10   3         55.75         60.43        20.64 o                         
   7 -10   3        488.36        482.92        29.95 o                         
  -7  -9   3        401.03        440.48        37.82 o                         
  -6  -9   3         67.20         37.88        11.91 o                         
  -5  -9   3        122.19        129.51        10.59 o                         
  -4  -9   3         85.37        100.90         8.89 o                         
  -3  -9   3        378.90        366.12         9.76 o                         
  -2  -9   3        409.21        425.10         9.08 o                         
  -1  -9   3       1738.30       1716.48        19.33 o                         
   0  -9   3       1553.52       1592.38        15.83 o                         
   1  -9   3         58.29         63.19         4.05 o                         
   2  -9   3          3.56          7.21         4.13 o                         
   3  -9   3         73.85         75.94         5.52 o                         
   4  -9   3        217.16        239.83        10.00 o                         
   5  -9   3         95.27        100.59         9.57 o                         
   6  -9   3       1627.45       1624.71        34.21 o                         
   7  -9   3        636.05        641.74        24.63 o                         
   8  -9   3         30.02         55.31        15.34 o                         
  -8  -8   3        353.45        358.49        34.52 o                         
  -7  -8   3          9.26         21.31        15.29 o                         
  -6  -8   3         10.99          7.43        12.92 o                         
  -5  -8   3         30.27         31.27         9.24 o                         
  -4  -8   3       1115.93       1119.98        18.58 o                         
  -3  -8   3         40.99         47.46         5.23 o                         
  -2  -8   3       3038.38       3060.80        29.96 o                         
  -1  -8   3       1716.22       1697.08        15.72 o                         
   0  -8   3         18.40         20.85         2.63 o                         
   1  -8   3         44.94         43.78         3.01 o                         
   2  -8   3         38.36         44.31         3.70 o                         
   3  -8   3        798.80        806.73        12.73 o                         
   4  -8   3        409.04        429.52        12.25 o                         
   5  -8   3       3512.68       3487.02        41.51 o                         
   6  -8   3        585.47        573.86        19.42 o                         
   7  -8   3         45.87         49.19        13.10 o                         
   8  -8   3          6.95         -7.34        12.86 o                         
  -9  -7   3        213.82        236.97        25.27 o                         
  -8  -7   3          0.64         -0.28        15.98 o                         
  -7  -7   3         27.90          7.49        13.81 o                         
  -6  -7   3        122.52        125.97        16.07 o                         
  -5  -7   3        530.30        550.61        33.21 o                         
  -4  -7   3          7.95         18.80         5.51 o                         
  -3  -7   3       3423.40       3364.85        36.62 o                         
  -2  -7   3       2589.88       2605.11        23.80 o                         
  -1  -7   3          5.25          7.53         2.25 o                         
   0  -7   3        204.02        200.51         4.38 o                         
   1  -7   3        204.32        198.30         5.10 o                         
   2  -7   3        583.03        585.38         8.33 o                         
   3  -7   3       3165.78       3165.85        31.44 o                         
   4  -7   3       4466.28       4542.04        44.01 o                         
   5  -7   3        841.14        875.60        17.26 o                         
   6  -7   3         40.54         28.33        11.65 o                         
   7  -7   3         14.76         20.18        11.21 o                         
   8  -7   3        251.44        220.34        18.32 o                         
   9  -7   3          0.47         -9.43        16.55 o                         
 -10  -6   3        157.35        176.39        24.96 o                         
  -9  -6   3          8.14          6.92        17.09 o                         
  -8  -6   3         14.28          4.02        15.11 o                         
  -7  -6   3         83.58         63.08        15.18 o                         
  -6  -6   3        447.19        419.76        16.94 o                         
  -5  -6   3        363.19        362.59        23.26 o                         
  -4  -6   3       6325.65       6333.69        63.88 o                         
  -3  -6   3        848.97        831.09        13.46 o                         
  -2  -6   3        112.67        104.58         4.87 o                         
  -1  -6   3         40.93         44.77         2.64 o                         
   0  -6   3        842.96        866.62         8.76 o                         
   1  -6   3         82.01         92.77         3.12 o                         
   2  -6   3       4433.93       4440.59        34.68 o                         
   3  -6   3       9755.36       9609.62        82.47 o                         
   4  -6   3       1073.70       1057.31        15.37 o                         
   5  -6   3          2.92         -3.80         5.16 o                         
   6  -6   3          8.98          9.36         7.43 o                         
   7  -6   3         95.59        109.89        13.40 o                         
   8  -6   3         23.32         26.63        12.94 o                         
   9  -6   3       1299.99       1285.10        44.35 o                         
  10  -6   3        622.55        584.54        35.81 o                         
 -10  -5   3         21.49         30.87        45.20 o                         
  -9  -5   3         63.72         81.45        18.21 o                         
  -8  -5   3        105.81         84.00        22.38 o                         
  -7  -5   3        260.84        235.82        14.17 o                         
  -6  -5   3        714.13        709.16        23.63 o                         
  -5  -5   3       5200.14       5057.94        49.44 o                         
  -4  -5   3       3047.64       2916.82        33.19 o                         
  -3  -5   3         83.51         75.39         4.60 o                         
  -2  -5   3         27.67         36.22         3.16 o                         
  -1  -5   3          4.98          3.77         1.85 o                         
   0  -5   3          0.00          2.62         1.69 o                         
   1  -5   3       9605.86       9548.52        65.56 o                         
   2  -5   3      11797.33      11931.93        86.03 o                         
   3  -5   3        138.41        145.80         5.04 o                         
   4  -5   3         20.90         24.75         4.24 o                         
   5  -5   3         14.04          8.75         4.37 o                         
   6  -5   3        378.52        378.42        12.14 o                         
   7  -5   3        487.94        500.68        17.23 o                         
   8  -5   3       2672.59       2539.96        47.45 o                         
   9  -5   3        693.12        652.17        33.18 o                         
  10  -5   3          0.72         -5.03        17.71 o                         
 -10  -4   3         18.44         25.25        12.87 o                         
  -9  -4   3         31.93         25.04        13.21 o                         
  -8  -4   3        193.31        198.69        12.98 o                         
  -7  -4   3       1403.45       1428.84        22.77 o                         
  -6  -4   3       6431.78       6330.06        55.11 o                         
  -5  -4   3        215.38        207.16         5.63 o                         
  -4  -4   3        481.98        466.59         7.07 o                         
  -3  -4   3        792.34        762.49         9.97 o                         
  -2  -4   3        309.95        312.60         6.65 o                         
  -1  -4   3         17.02         20.52         1.78 o                         
   0  -4   3      23664.03      23571.07       166.01 o                         
   1  -4   3      13359.37      13312.14        90.02 o                         
   2  -4   3        258.82        261.86         5.83 o                         
   3  -4   3         17.72         24.69         2.83 o                         
   4  -4   3         58.82         56.72         3.06 o                         
   5  -4   3         68.07         76.58         4.41 o                         
   6  -4   3        638.85        672.62        13.29 o                         
   7  -4   3       3677.56       3694.92        40.19 o                         
   8  -4   3        910.52        873.86        28.18 o                         
   9  -4   3          1.96          6.88        11.47 o                         
  10  -4   3         30.29         24.64        13.14 o                         
 -11  -3   3         20.53         30.35        19.97 o                         
 -10  -3   3        126.01        136.89        16.91 o                         
  -9  -3   3          0.36          6.56        12.54 o                         
  -8  -3   3       2149.43       2204.04        38.88 o                         
  -7  -3   3       4208.21       4075.38        48.31 o                         
  -6  -3   3         61.88         56.02         5.93 o                         
  -5  -3   3         11.31         16.27         2.97 o                         
  -4  -3   3         43.26         42.20         3.38 o                         
  -3  -3   3        229.91        204.81         3.85 o                         
  -2  -3   3       1763.16       1666.15        11.80 o                         
  -1  -3   3      19888.13      19680.32       135.50 o                         
   0  -3   3      11614.54      11591.87        80.32 o                         
   1  -3   3         20.49         26.97         2.29 o                         
   2  -3   3        351.48        375.94         4.29 o                         
   3  -3   3        143.14        124.13         3.18 o                         
   4  -3   3        305.38        305.16         5.56 o                         
   5  -3   3       2764.24       2747.89        23.14 o                         
   6  -3   3       8908.76       8971.27        82.06 o                         
   7  -3   3        633.98        650.47        19.11 o                         
   8  -3   3         31.40         22.15         9.90 o                         
   9  -3   3         14.13         -7.55        14.52 o                         
  10  -3   3        163.74        160.78        20.19 o                         
 -11  -2   3          6.87        -19.02        19.02 o                         
 -10  -2   3         17.86         24.43        12.81 o                         
  -9  -2   3       1229.03       1288.01        36.79 o                         
  -8  -2   3       2115.16       2072.43        43.12 o                         
  -7  -2   3         84.92         82.52         8.43 o                         
  -6  -2   3         56.82         57.83         5.75 o                         
  -5  -2   3        303.99        309.97         7.11 o                         
  -4  -2   3         15.58         27.17         2.71 o                         
  -3  -2   3       3295.95       3387.23        25.31 o                         
  -2  -2   3      27547.28      27485.07       164.64 o                         
  -1  -2   3      15883.04      15911.44        95.76 o                         
   0  -2   3          2.52          5.47         1.10 o                         
   1  -2   3         16.55         14.30         1.24 o                         
   2  -2   3         28.89         30.23         1.87 o                         
   3  -2   3        104.22        115.85         3.32 o                         
   4  -2   3       5022.02       5107.68        34.15 o                         
   5  -2   3       8722.86       8697.44        58.91 o                         
   6  -2   3       1176.79       1190.48        17.13 o                         
   7  -2   3        162.32        153.60        11.31 o                         
   8  -2   3        122.80        135.11        12.49 o                         
   9  -2   3         49.58         38.35        11.64 o                         
  10  -2   3          8.25          0.61        18.38 o                         
 -11  -1   3         17.88          2.83        16.60 o                         
 -10  -1   3       1449.46       1533.82        40.35 o                         
  -9  -1   3       1694.51       1693.99        33.42 o                         
  -8  -1   3          0.12         -0.67         8.68 o                         
  -7  -1   3         93.52        100.41         7.58 o                         
  -6  -1   3         86.82         91.87         7.93 o                         
  -5  -1   3          0.27          7.84         2.41 o                         
  -4  -1   3       1850.93       1801.94        19.87 o                         
  -3  -1   3      28457.61      27717.49       163.70 o                         
  -2  -1   3      10894.26      11079.92        69.69 o                         
  -1  -1   3        132.58        127.36         2.49 o                         
   0  -1   3         65.14         72.65         1.92 o                         
   1  -1   3        236.39        246.61         4.04 o                         
   2  -1   3         40.02         38.75         1.86 o                         
   3  -1   3      12229.87      12391.14        72.08 o                         
   4  -1   3      17324.50      17074.17        91.28 o                         
   5  -1   3         45.08         51.05         3.48 o                         
   6  -1   3       1028.95       1033.40        17.18 o                         
   7  -1   3          5.73         -2.60         6.49 o                         
   8  -1   3        135.05        123.70        12.47 o                         
   9  -1   3          0.28         -0.96        10.65 o                         
  10  -1   3       1250.68       1239.26        57.33 o                         
  11  -1   3        224.01        287.89        36.93 o                         
 -11   0   3        792.66        803.10        32.60 o                         
 -10   0   3       1158.74       1137.19        34.39 o                         
  -9   0   3         35.04         25.53         9.30 o                         
  -8   0   3         28.11         14.66         6.73 o                         
  -7   0   3        152.59        171.59         8.51 o                         
  -6   0   3          3.40          4.63         3.31 o                         
  -5   0   3       5121.09       5074.78        32.68 o                         
  -4   0   3      25658.13      25053.34       190.12 o                         
  -3   0   3       2232.96       2155.26        16.07 o                         
  -2   0   3       2993.38       3078.54        30.65 o                         
  -1   0   3        144.09        132.52         3.26 o                         
   0   0   3        353.82        311.39         4.60 o                         
   1   0   3        817.98        830.52         8.74 o                         
   2   0   3      15538.84      15610.67       101.08 o                         
   3   0   3      16615.44      16209.81       107.05 o                         
   4   0   3         51.44         56.86         2.84 o                         
   5   0   3        415.41        439.12         7.61 o                         
   6   0   3         43.34         37.84         5.38 o                         
   7   0   3        189.81        208.41        12.19 o                         
   8   0   3        444.98        452.33        14.35 o                         
   9   0   3       1094.79       1182.27        35.77 o                         
  10   0   3        195.19        181.65        24.56 o                         
 -11   1   3        258.07        301.01        22.48 o                         
 -10   1   3        173.40        181.76        20.83 o                         
  -9   1   3         19.36          1.78         9.73 o                         
  -8   1   3         30.44         36.07         9.80 o                         
  -7   1   3          2.45          1.95         5.29 o                         
  -6   1   3       5995.71       5994.87        42.67 o                         
  -5   1   3      13324.36      13129.97        80.93 o                         
  -4   1   3       2310.96       2437.26        17.05 o                         
  -3   1   3       1949.22       1927.13        16.48 o                         
  -2   1   3         27.89         19.49         1.61 o                         
  -1   1   3       2006.04       2072.34        17.04 o                         
   0   1   3        518.22        525.18         5.24 o                         
   1   1   3      29971.00      28741.33       259.46 o                         
   2   1   3       9179.26       9157.80        54.68 o                         
   3   1   3        833.91        834.02         7.71 o                         
   4   1   3       1517.70       1522.94        13.85 o                         
   5   1   3         29.24         19.60         3.01 o                         
   6   1   3         69.60         71.95         6.61 o                         
   7   1   3        193.49        211.56        13.10 o                         
   8   1   3       2115.86       2137.76        37.40 o                         
   9   1   3        236.82        215.80        16.28 o                         
  10   1   3        262.32        270.48        22.43 o                         
 -11   2   3         16.28         23.05        13.85 o                         
 -10   2   3         62.31         35.00        13.45 o                         
  -9   2   3         14.76         10.67         9.30 o                         
  -8   2   3        433.82        389.93        15.86 o                         
  -7   2   3       3385.77       3424.70        41.46 o                         
  -6   2   3       8876.64       9001.85        66.19 o                         
  -5   2   3         43.64         42.31         2.89 o                         
  -4   2   3       1696.80       1793.56        13.34 o                         
  -3   2   3        903.53        962.94         7.97 o                         
  -2   2   3         21.61         16.73         1.66 o                         
  -1   2   3       2185.82       2125.54        17.03 o                         
   0   2   3      25449.58      24905.50       199.06 o                         
   1   2   3       9032.65       8955.81        81.24 o                         
   2   2   3        776.02        772.54         7.12 o                         
   3   2   3       1387.13       1338.07        10.99 o                         
   4   2   3          9.72         10.23         2.32 o                         
   5   2   3         95.60         98.36         4.81 o                         
   6   2   3        490.73        538.23        24.99 o                         
   7   2   3       2590.78       2584.65        39.55 o                         
   8   2   3          0.10         -9.76         9.76 o                         
   9   2   3        340.65        357.13        21.37 o                         
  10   2   3        274.34        233.00        20.45 o                         
 -11   3   3         15.97         20.57        13.72 o                         
 -10   3   3        111.56         88.99        12.07 o                         
  -9   3   3        102.33        103.77        13.95 o                         
  -8   3   3       2956.35       3027.00        39.04 o                         
  -7   3   3       4573.87       4643.54        43.50 o                         
  -6   3   3         17.28         13.73         5.60 o                         
  -5   3   3        627.25        636.81         7.14 o                         
  -4   3   3         33.05         32.27         2.64 o                         
  -3   3   3        282.75        275.28         4.71 o                         
  -2   3   3       2579.66       2631.04        19.80 o                         
  -1   3   3      10216.17       9737.16        96.01 o                         
   0   3   3       8297.72       8424.34        74.21 o                         
   1   3   3       4814.37       4818.41        34.95 o                         
   2   3   3       1345.98       1312.63        15.55 o                         
   3   3   3          4.02          6.86         2.10 o                         
   4   3   3        217.28        213.90         5.18 o                         
   5   3   3       1717.81       1715.99        18.39 o                         
   6   3   3       2803.25       2824.39        35.39 o                         
   7   3   3         28.31         29.99        11.64 o                         
   8   3   3       1273.90       1318.12        32.87 o                         
   9   3   3        364.94        359.55        24.51 o                         
  10   3   3         59.78         68.79        15.91 o                         
 -11   4   3          6.46        -16.79        16.83 o                         
 -10   4   3        147.90        107.61        19.63 o                         
  -9   4   3       1962.68       1852.28        49.19 o                         
  -8   4   3       1296.22       1285.67        40.94 o                         
  -7   4   3        109.74        119.56         9.89 o                         
  -6   4   3        921.36        909.85        13.27 o                         
  -5   4   3        330.30        313.88         9.88 o                         
  -4   4   3         76.28         80.71         3.92 o                         
  -3   4   3        984.69        967.45        10.19 o                         
  -2   4   3      23080.64      22965.20       196.76 o                         
  -1   4   3       1093.71       1099.42        15.37 o                         
   0   4   3       5279.13       5496.74        65.32 o                         
   1   4   3       1090.63       1085.69         9.86 o                         
   2   4   3         85.08         94.44         3.76 o                         
   3   4   3        111.97        112.71         4.60 o                         
   4   4   3       1472.53       1499.90        18.64 o                         
   5   4   3       2853.18       2826.18        37.35 o                         
   6   4   3        312.06        297.15        15.63 o                         
   7   4   3       1857.58       1862.64        32.91 o                         
   8   4   3        184.20        178.95        11.61 o                         
   9   4   3         38.48         53.62        18.71 o                         
  10   4   3          1.29          5.64        19.36 o                         
 -11   5   3        194.85        167.06        24.17 o                         
 -10   5   3        973.14        962.66        52.02 o                         
  -9   5   3       1086.86       1031.92        30.32 o                         
  -8   5   3        385.59        366.68        22.60 o                         
  -7   5   3        474.44        484.26        17.46 o                         
  -6   5   3         18.87         15.35         4.86 o                         
  -5   5   3         17.58         19.47         4.14 o                         
  -4   5   3       3158.08       3168.34        27.96 o                         
  -3   5   3       6350.62       6420.49        46.68 o                         
  -2   5   3         74.91         79.69         2.49 o                         
  -1   5   3       3134.80       3134.65        80.14 o                         
   0   5   3       1487.91       1532.85        47.46 o                         
   1   5   3          6.39         10.29         2.25 o                         
   2   5   3         17.19         21.63         2.81 o                         
   3   5   3       2956.97       2901.34        28.69 o                         
   4   5   3       2111.02       2094.04        23.79 o                         
   5   5   3       1778.41       1726.38        26.97 o                         
   6   5   3       1653.64       1692.14        34.58 o                         
   7   5   3        247.54        262.51        17.07 o                         
   8   5   3        136.15        134.92        31.08 o                         
   9   5   3          3.93         19.32        17.59 o                         
 -10   6   3        194.06        206.84        23.64 o                         
  -9   6   3        406.28        358.82        21.07 o                         
  -8   6   3        234.77        228.86        16.28 o                         
  -7   6   3         70.12         74.89         9.26 o                         
  -6   6   3        212.52        203.19         8.42 o                         
  -5   6   3       1703.61       1714.82        20.47 o                         
  -4   6   3       4857.51       4928.98        40.89 o                         
  -3   6   3          1.65          5.64         2.69 o                         
  -2   6   3       7547.82       7623.03       175.04 o                         
  -1   6   3        401.11        416.12        25.34 o                         
   0   6   3          4.35         -5.29         9.64 o                         
   1   6   3         11.28         15.71         2.21 o                         
   2   6   3       2278.87       2274.16        20.42 o                         
   3   6   3        423.67        431.70         8.88 o                         
   4   6   3       1017.31       1047.36        15.57 o                         
   5   6   3       1844.07       1884.06        29.08 o                         
   6   6   3        290.78        304.20        24.11 o                         
   7   6   3         42.77         25.11        11.99 o                         
   8   6   3         66.17         68.67        14.78 o                         
   9   6   3         76.75         57.43        20.56 o                         
 -10   7   3        302.95        307.09        27.11 o                         
  -9   7   3        206.52        192.23        17.81 o                         
  -8   7   3         37.27         29.45        12.21 o                         
  -7   7   3        109.12        119.74        10.36 o                         
  -6   7   3       1342.95       1334.58        21.25 o                         
  -5   7   3       2162.50       2154.29        24.13 o                         
  -4   7   3        702.03        700.55         9.83 o                         
  -3   7   3       2034.72       2020.89        22.98 o                         
  -2   7   3        259.52        272.00        25.21 o                         
  -1   7   3          1.15        -11.26        11.26 o                         
   0   7   3        123.16        122.21        18.89 o                         
   1   7   3       1325.90       1352.81        21.30 o                         
   2   7   3        256.32        239.50         5.75 o                         
   3   7   3       2441.59       2475.89        25.79 o                         
   4   7   3       2497.22       2464.54        27.58 o                         
   5   7   3        131.72        125.27         9.89 o                         
   6   7   3         27.29         30.01        10.95 o                         
   7   7   3          1.72         -2.55        11.46 o                         
   8   7   3        174.52        184.63        18.46 o                         
  -9   8   3         40.29         43.92        14.48 o                         
  -8   8   3        169.98        137.28        15.08 o                         
  -7   8   3        677.99        677.03        19.00 o                         
  -6   8   3        567.07        597.80        14.99 o                         
  -5   8   3        534.19        537.61        11.00 o                         
  -4   8   3       2670.52       2632.79        28.79 o                         
  -3   8   3         92.08         88.53         4.88 o                         
  -2   8   3         42.65         34.15        16.45 o                         
  -1   8   3          4.00         26.19        15.61 o                         
   0   8   3       1271.44       1369.04        54.85 o                         
   1   8   3        179.10        179.10         9.06 o                         
   2   8   3       2997.12       3018.25        27.55 o                         
   3   8   3       1556.47       1602.42        19.04 o                         
   4   8   3        110.59        114.52         7.62 o                         
   5   8   3         73.34         85.68         9.44 o                         
   6   8   3         26.97         14.47        10.92 o                         
   7   8   3        138.58        152.65        16.44 o                         
  -8   9   3        497.03        504.72        29.83 o                         
  -7   9   3        272.02        261.62        13.42 o                         
  -6   9   3        629.98        650.97        20.03 o                         
  -5   9   3       1131.68       1122.78        19.95 o                         
  -4   9   3         13.62          8.00         5.13 o                         
  -3   9   3         32.01         25.57         4.25 o                         
  -2   9   3        142.56        148.71        24.20 o                         
  -1   9   3       1039.95       1018.64        50.06 o                         
   0   9   3        196.46        164.85        24.96 o                         
   1   9   3       2894.94       2913.05        35.55 o                         
   2   9   3       1124.94       1070.58        14.84 o                         
   3   9   3         61.38         60.85         6.10 o                         
   4   9   3         65.68         57.98         7.62 o                         
   5   9   3        144.79        155.85        15.31 o                         
   6   9   3        120.41        117.96        19.69 o                         
   7   9   3        263.16        278.17        19.27 o                         
  -8  10   3         18.82         34.10        16.27 o                         
  -7  10   3        509.81        508.96        31.53 o                         
  -6  10   3        671.61        669.40        21.93 o                         
  -5  10   3         64.22         64.92         7.64 o                         
  -4  10   3         65.69         56.95         8.76 o                         
  -3  10   3        211.37        212.38         9.60 o                         
  -2  10   3        365.57        372.91        36.96 o                         
  -1  10   3        190.71        203.53        29.79 o                         
   0  10   3       2091.52       2035.22        75.46 o                         
   1  10   3        977.20        939.95        19.84 o                         
   2  10   3        124.96        130.55         7.26 o                         
   3  10   3         12.70         11.78         6.40 o                         
   4  10   3         85.84         84.07        10.12 o                         
   5  10   3          1.87         -0.34         9.43 o                         
   6  10   3        491.44        493.91        24.90 o                         
  -6  11   3          0.44          7.77        11.88 o                         
  -5  11   3         29.95         27.39        10.07 o                         
  -4  11   3         90.80        111.57         8.25 o                         
  -3  11   3         92.91         93.98         5.73 o                         
  -1  11   3       1843.03       1772.41        74.13 o                         
   0  11   3        577.98        545.85        46.65 o                         
   1  11   3         10.68         10.98         5.21 o                         
   2  11   3         18.08         21.20         6.11 o                         
   3  11   3          8.66         -0.51         8.24 o                         
   4  11   3          0.52         -0.83        12.44 o                         
  -4  12   3         52.94         48.18        14.77 o                         
  -1  12   3        152.19        172.80        33.77 o                         
   0  12   3          4.42          2.32        25.58 o                         
   1  12   3         16.69         16.04         9.90 o                         
   2  12   3         39.64         41.54        27.51 o                         
  -3 -12   4         16.94         11.80        11.52 o                         
  -2 -12   4         55.79         67.99        13.74 o                         
  -1 -12   4          8.56         -5.34        13.44 o                         
   0 -12   4          2.32          6.43         8.13 o                         
   1 -12   4        277.02        255.20        11.21 o                         
   2 -12   4        858.89        899.61        44.01 o                         
   3 -12   4        389.64        392.24        21.35 o                         
  -5 -11   4        663.71        677.85        29.80 o                         
  -4 -11   4          0.44         -1.29         9.83 o                         
  -3 -11   4         42.18         24.69        15.15 o                         
  -2 -11   4          4.02          4.34         6.37 o                         
  -1 -11   4         23.74         33.23         6.63 o                         
   0 -11   4        335.76        328.61        10.95 o                         
   1 -11   4       1170.02       1136.47        20.02 o                         
   2 -11   4        351.20        361.60        12.59 o                         
   3 -11   4        173.93        179.67        12.64 o                         
   4 -11   4         83.48        103.27        20.87 o                         
   5 -11   4         28.27         71.22        15.41 o                         
  -6 -10   4        251.30        251.03        21.40 o                         
  -5 -10   4          0.95         -8.59         8.59 o                         
  -4 -10   4         64.47         52.20        10.37 o                         
  -3 -10   4         61.80         63.90         9.46 o                         
  -2 -10   4         50.65         50.06         7.06 o                         
  -1 -10   4        439.58        445.17        12.83 o                         
   0 -10   4       2470.17       2461.62        26.58 o                         
   1 -10   4        267.46        276.51        11.00 o                         
   2 -10   4        373.66        391.32        12.30 o                         
   3 -10   4        219.40        212.19        10.54 o                         
   4 -10   4          2.04         -0.15         8.69 o                         
   5 -10   4          1.66         -1.15         8.20 o                         
   6 -10   4        269.47        266.03        17.32 o                         
   7 -10   4        559.06        554.41        24.70 o                         
  -7  -9   4        432.88        432.59        22.21 o                         
  -6  -9   4        113.26        130.89        14.64 o                         
  -5  -9   4         13.86         19.75         8.56 o                         
  -4  -9   4         46.79         60.63         8.17 o                         
  -3  -9   4          1.86         -2.56         4.92 o                         
  -2  -9   4       1056.18       1074.08        15.12 o                         
  -1  -9   4       2853.13       2894.02        25.79 o                         
   0  -9   4         16.35         22.40         4.16 o                         
   1  -9   4        644.84        666.20         9.54 o                         
   2  -9   4         19.70         18.84         4.23 o                         
   3  -9   4         64.32         56.79         5.75 o                         
   4  -9   4          2.18          2.53         7.06 o                         
   5  -9   4       1372.35       1357.02        25.70 o                         
   6  -9   4        612.08        613.66        23.24 o                         
   7  -9   4        307.84        322.93        20.02 o                         
   8  -9   4        372.28        373.78        28.08 o                         
  -8  -8   4        134.37        108.48        16.30 o                         
  -7  -8   4         20.49         29.17        12.74 o                         
  -6  -8   4          4.45         10.16        10.46 o                         
  -5  -8   4          7.94         15.75         7.66 o                         
  -4  -8   4        167.56        171.20         9.89 o                         
  -3  -8   4       2185.58       2180.88        24.83 o                         
  -2  -8   4       1936.43       1950.78        24.62 o                         
  -1  -8   4          0.07         11.45         3.51 o                         
   0  -8   4       1132.61       1148.55        11.87 o                         
   1  -8   4        386.98        392.94         6.88 o                         
   2  -8   4        133.77        132.74         5.60 o                         
   3  -8   4        219.83        226.13         8.01 o                         
   4  -8   4       1582.26       1633.73        23.78 o                         
   5  -8   4        263.82        289.35        14.91 o                         
   6  -8   4        369.24        396.16        19.46 o                         
   7  -8   4        653.90        682.29        30.60 o                         
   8  -8   4        150.07        154.30        17.84 o                         
  -9  -7   4         94.10         88.55        20.64 o                         
  -8  -7   4        166.76        147.53        16.36 o                         
  -7  -7   4        262.64        265.68        24.60 o                         
  -6  -7   4        210.13        216.37        18.30 o                         
  -5  -7   4        202.37        210.62        12.84 o                         
  -4  -7   4        969.38        977.24        15.45 o                         
  -3  -7   4       3516.79       3538.26        35.16 o                         
  -2  -7   4         52.52         62.78         4.79 o                         
  -1  -7   4       2655.54       2665.91        21.39 o                         
   0  -7   4        323.04        330.30         8.30 o                         
   1  -7   4        102.78        114.10         4.01 o                         
   2  -7   4        171.93        161.01         5.65 o                         
   3  -7   4       1738.19       1708.59        20.43 o                         
   4  -7   4        241.12        240.08         8.69 o                         
   5  -7   4       1602.52       1560.27        24.21 o                         
   6  -7   4       1536.55       1461.17        32.33 o                         
   7  -7   4        150.16        147.39        15.24 o                         
   8  -7   4          2.98         11.31        13.33 o                         
   9  -7   4         63.16         86.27        21.02 o                         
 -10  -6   4         35.56         48.99        20.35 o                         
  -9  -6   4        386.88        404.13        29.27 o                         
  -8  -6   4          9.42         -6.61        11.37 o                         
  -7  -6   4         80.40         67.66        15.28 o                         
  -6  -6   4         60.53         44.51        12.69 o                         
  -5  -6   4       2654.69       2622.59        55.47 o                         
  -4  -6   4       2182.28       2104.51        26.85 o                         
  -3  -6   4       2256.53       2236.23        25.66 o                         
  -2  -6   4       3358.63       3335.39        27.75 o                         
  -1  -6   4         62.31         56.43         2.95 o                         
   0  -6   4          1.57         -0.90         2.24 o                         
   1  -6   4         84.53         86.10         3.43 o                         
   2  -6   4       3238.39       3278.04        27.24 o                         
   3  -6   4        338.94        344.21         8.56 o                         
   4  -6   4       4521.98       4591.77        44.72 o                         
   5  -6   4       1648.07       1620.00        24.42 o                         
   6  -6   4         23.19         24.58        10.11 o                         
   7  -6   4        110.22         95.03        13.25 o                         
   8  -6   4         85.20         85.11        34.60 o                         
   9  -6   4        288.78        276.51        27.57 o                         
 -10  -5   4        215.75        234.95        25.34 o                         
  -9  -5   4          1.55         -1.53        15.77 o                         
  -8  -5   4         76.64         76.24        11.99 o                         
  -7  -5   4        254.16        267.71        15.09 o                         
  -6  -5   4       2375.97       2351.23        36.77 o                         
  -5  -5   4        713.40        698.57        14.15 o                         
  -4  -5   4       1738.43       1707.72        20.28 o                         
  -3  -5   4       2379.82       2404.19        24.99 o                         
  -2  -5   4          9.92         14.36         2.75 o                         
  -1  -5   4        115.68        102.48         3.62 o                         
   0  -5   4        261.63        264.66         4.91 o                         
   1  -5   4       4592.72       4572.19        33.49 o                         
   2  -5   4        708.77        724.21         9.10 o                         
   3  -5   4       7267.64       7166.38        63.42 o                         
   4  -5   4       1146.02       1116.87        14.53 o                         
   5  -5   4        262.49        254.12         9.00 o                         
   6  -5   4        154.88        166.58        10.72 o                         
   7  -5   4        615.85        613.63        18.66 o                         
   8  -5   4        189.72        201.18        15.79 o                         
   9  -5   4        299.47        273.69        25.54 o                         
  10  -5   4        781.62        701.81        56.86 o                         
 -10  -4   4          8.00          2.19        13.12 o                         
  -9  -4   4         59.55         60.60        14.55 o                         
  -8  -4   4        259.61        254.34        13.96 o                         
  -7  -4   4       1309.50       1337.35        48.90 o                         
  -6  -4   4        106.99        110.19         6.26 o                         
  -5  -4   4       3039.50       2992.00        25.81 o                         
  -4  -4   4       1364.98       1309.25        13.12 o                         
  -3  -4   4         24.18         28.75         3.03 o                         
  -2  -4   4         25.19         34.20         2.56 o                         
  -1  -4   4       1318.19       1393.25        12.79 o                         
   0  -4   4       4291.39       4387.33        36.05 o                         
   1  -4   4       1441.87       1462.05        12.71 o                         
   2  -4   4       9175.67       8978.69        66.90 o                         
   3  -4   4       4019.81       4102.49        32.33 o                         
   4  -4   4        271.74        270.52         7.47 o                         
   5  -4   4         29.27         24.76         3.90 o                         
   6  -4   4        132.37        135.86         7.45 o                         
   7  -4   4        322.55        343.89        15.62 o                         
   8  -4   4       1207.45       1214.11        29.95 o                         
   9  -4   4       1636.47       1553.66        56.16 o                         
  10  -4   4        151.30        139.93        15.81 o                         
 -11  -3   4          3.65          2.63        19.51 o                         
 -10  -3   4        147.27        154.74        20.91 o                         
  -9  -3   4        229.28        257.93        18.57 o                         
  -8  -3   4        583.97        552.80        19.50 o                         
  -7  -3   4        269.73        268.74        12.04 o                         
  -6  -3   4       2602.87       2652.16        38.17 o                         
  -5  -3   4       3457.46       3425.02        26.45 o                         
  -4  -3   4         16.59         14.71         2.49 o                         
  -3  -3   4         63.35         74.86         2.63 o                         
  -2  -3   4        598.83        635.47         5.92 o                         
  -1  -3   4       1066.56       1054.83         7.57 o                         
   0  -3   4       1298.94       1247.46         8.95 o                         
   1  -3   4      20480.80      20396.81       111.00 o                         
   2  -3   4       2529.65       2439.77        15.86 o                         
   3  -3   4         34.99         41.80         2.47 o                         
   4  -3   4        259.90        261.48         5.47 o                         
   5  -3   4       1448.53       1511.73        16.50 o                         
   6  -3   4         31.22         42.19         6.50 o                         
   7  -3   4       3795.17       3802.60        51.60 o                         
   8  -3   4       2197.92       2216.61        38.08 o                         
   9  -3   4        176.83        167.03        16.62 o                         
  10  -3   4         14.24          8.89        13.98 o                         
 -11  -2   4         48.36         65.76        21.61 o                         
 -10  -2   4          6.50          9.37        11.84 o                         
  -9  -2   4       1187.34       1199.31        40.66 o                         
  -8  -2   4          0.86         16.17         9.14 o                         
  -7  -2   4       4448.98       4390.36        51.08 o                         
  -6  -2   4       1198.01       1189.51        24.47 o                         
  -5  -2   4        744.26        730.73        11.99 o                         
  -4  -2   4        160.94        153.11         4.48 o                         
  -3  -2   4        506.72        514.76         6.55 o                         
  -2  -2   4       6397.09       6613.71        41.48 o                         
  -1  -2   4      12520.64      12689.54        76.30 o                         
   0  -2   4      37671.36      36189.44       257.28 o                         
   1  -2   4       2053.34       2085.30        15.26 o                         
   2  -2   4         23.80         34.03         2.11 o                         
   3  -2   4         63.35         52.97         2.81 o                         
   4  -2   4        614.55        613.08         7.83 o                         
   5  -2   4        140.80        146.27         5.41 o                         
   6  -2   4       4139.04       4081.40        43.02 o                         
   7  -2   4       3581.08       3591.20        49.59 o                         
   8  -2   4         58.42         61.22        10.84 o                         
   9  -2   4          3.17         -6.92        10.44 o                         
  10  -2   4         22.88        -18.04        18.36 o                         
 -11  -1   4        339.06        331.33        23.96 o                         
 -10  -1   4        490.97        478.43        25.28 o                         
  -9  -1   4        459.72        463.47        32.47 o                         
  -8  -1   4       3278.28       3310.99        47.43 o                         
  -7  -1   4        460.31        468.17        14.16 o                         
  -6  -1   4         12.06          7.47         2.86 o                         
  -5  -1   4         19.12         17.40         2.39 o                         
  -4  -1   4       1982.20       1983.48        15.54 o                         
  -3  -1   4        822.91        894.46         8.60 o                         
  -2  -1   4      23108.70      23015.56       136.11 o                         
  -1  -1   4      13744.95      13866.06        86.20 o                         
   0  -1   4        534.30        537.06         5.26 o                         
   1  -1   4        109.07        114.78         2.78 o                         
   2  -1   4        304.03        348.04         4.74 o                         
   3  -1   4        783.65        786.34        10.10 o                         
   4  -1   4        209.28        215.98         4.53 o                         
   5  -1   4      14723.14      14750.45        99.44 o                         
   6  -1   4       2978.32       2992.23        35.33 o                         
   7  -1   4         22.41         11.82         7.36 o                         
   8  -1   4         56.36         68.06        11.28 o                         
   9  -1   4         60.35         74.31        16.01 o                         
  10  -1   4         44.38         38.65        17.01 o                         
 -11   0   4         28.75          4.06        16.05 o                         
 -10   0   4        168.46        186.95        18.59 o                         
  -9   0   4       1900.80       2004.36        42.28 o                         
  -8   0   4        204.39        191.16        10.29 o                         
  -7   0   4         89.93         75.92         7.06 o                         
  -6   0   4         24.70         28.96         3.80 o                         
  -5   0   4        983.30        964.07         9.67 o                         
  -4   0   4        601.34        638.33         7.24 o                         
  -3   0   4      15038.40      14905.78        94.05 o                         
  -2   0   4      25297.26      24757.97       196.67 o                         
  -1   0   4        186.14        189.32         3.31 o                         
   0   0   4         20.92         20.43         1.63 o                         
   1   0   4        369.30        358.26         4.59 o                         
   2   0   4        994.03       1038.48         9.57 o                         
   3   0   4       2880.84       2872.69        26.72 o                         
   4   0   4      11599.96      11486.01        64.76 o                         
   5   0   4       3839.17       3789.04        30.58 o                         
   6   0   4        134.14        148.39        12.20 o                         
   7   0   4          8.15          2.15         6.44 o                         
   8   0   4         23.39         27.37        10.35 o                         
   9   0   4         20.01         19.84        14.66 o                         
  10   0   4        377.02        385.45        25.08 o                         
 -11   1   4        535.77        520.54        27.12 o                         
 -10   1   4       1316.21       1280.34        29.97 o                         
  -9   1   4        101.78        106.31        12.32 o                         
  -8   1   4        243.87        238.92        15.04 o                         
  -7   1   4         25.03         13.74         5.76 o                         
  -6   1   4         36.54         45.47         3.81 o                         
  -5   1   4          3.33          4.11         2.37 o                         
  -4   1   4      13308.44      13303.31        81.05 o                         
  -3   1   4      14846.19      14869.07        84.47 o                         
  -2   1   4         46.28         46.56         1.90 o                         
  -1   1   4        446.31        457.59         4.99 o                         
   0   1   4        766.17        758.82         6.37 o                         
   1   1   4        509.28        497.67         4.92 o                         
   2   1   4       5300.88       5276.71        32.97 o                         
   3   1   4      21320.55      21130.07       123.77 o                         
   4   1   4       4560.26       4582.33        30.86 o                         
   5   1   4        267.84        271.16         7.05 o                         
   6   1   4        119.00        105.07         8.24 o                         
   7   1   4         78.81         84.67        10.45 o                         
   8   1   4        177.95        192.36        14.38 o                         
   9   1   4       1229.02       1242.22        44.51 o                         
  10   1   4        896.08        877.61        34.77 o                         
 -11   2   4        813.06        826.22        34.44 o                         
 -10   2   4          7.42          7.51        12.63 o                         
  -9   2   4        123.51        103.99        12.10 o                         
  -8   2   4         64.39         72.00         9.96 o                         
  -7   2   4        160.83        175.98         8.73 o                         
  -6   2   4        304.85        315.02         7.54 o                         
  -5   2   4      16010.37      16216.89        98.05 o                         
  -4   2   4       5903.69       5832.73        37.08 o                         
  -3   2   4         17.07         13.70         1.62 o                         
  -2   2   4        114.85         98.83         2.91 o                         
  -1   2   4         19.35         17.10         1.76 o                         
   0   2   4        487.96        513.47         7.24 o                         
   1   2   4       6235.44       6056.29        43.72 o                         
   2   2   4      27645.90      27397.05       167.62 o                         
   3   2   4       1862.78       1842.24        14.25 o                         
   4   2   4         18.27         19.26         2.62 o                         
   5   2   4         12.38         21.25         4.02 o                         
   6   2   4        214.39        213.98        10.32 o                         
   7   2   4        125.62        130.26        15.65 o                         
   8   2   4       1770.84       1756.57        34.11 o                         
   9   2   4       1107.90       1092.10        59.14 o                         
  10   2   4          0.00        -12.68        14.17 o                         
 -11   3   4         50.27         47.33        14.00 o                         
 -10   3   4         13.49         17.73        12.02 o                         
  -9   3   4          8.47         -0.29         8.82 o                         
  -8   3   4        265.78        257.60        10.36 o                         
  -7   3   4       1100.95       1102.41        15.09 o                         
  -6   3   4       7979.89       7844.96        80.75 o                         
  -5   3   4       5579.37       5638.69        37.81 o                         
  -4   3   4        165.76        164.54         4.98 o                         
  -3   3   4         15.96         14.72         2.02 o                         
  -2   3   4        275.58        299.75         5.13 o                         
  -1   3   4         33.93         29.62         1.89 o                         
   0   3   4      13476.25      13328.28        98.91 o                         
   1   3   4      21192.99      20992.53       170.12 o                         
   2   3   4       1138.41       1161.23        13.49 o                         
   3   3   4        754.08        750.59         8.92 o                         
   4   3   4         13.76          8.50         2.98 o                         
   5   3   4         32.85         39.03         4.59 o                         
   6   3   4         58.10         59.13         7.59 o                         
   7   3   4       2702.70       2689.85        56.27 o                         
   8   3   4       1450.98       1448.01        34.35 o                         
   9   3   4         19.36         26.37        13.69 o                         
  10   3   4         47.61         38.28        15.27 o                         
 -11   4   4         59.41         41.11        18.96 o                         
 -10   4   4         48.72         14.23        38.91 o                         
  -9   4   4          0.85        -13.03        13.03 o                         
  -8   4   4        927.93        934.96        40.22 o                         
  -7   4   4       6731.40       6785.15        67.71 o                         
  -6   4   4       1042.47       1047.13        16.53 o                         
  -5   4   4        551.03        574.24         9.28 o                         
  -4   4   4        134.53        140.84         6.68 o                         
  -3   4   4         22.19         24.67         2.41 o                         
  -2   4   4         14.45         19.28         1.70 o                         
  -1   4   4      15871.22      16079.26       118.14 o                         
   0   4   4      17405.18      17339.45       151.56 o                         
   1   4   4        195.79        195.80         3.82 o                         
   2   4   4        434.57        444.22         7.57 o                         
   3   4   4         82.32         78.82         4.34 o                         
   4   4   4         52.28         56.38         5.03 o                         
   5   4   4        350.71        343.99        12.41 o                         
   6   4   4       3473.19       3528.94       114.81 o                         
   7   4   4        586.66        604.16        25.09 o                         
   8   4   4         55.67         32.73        16.11 o                         
   9   4   4        119.48        154.89        47.78 o                         
 -11   5   4          1.37         -8.45        20.86 o                         
 -10   5   4          0.10        -15.11        15.11 o                         
  -9   5   4        952.75        936.18        28.99 o                         
  -8   5   4       3831.67       3715.45        59.11 o                         
  -7   5   4        424.18        431.12        17.67 o                         
  -6   5   4        149.76        148.54         7.32 o                         
  -5   5   4         33.47         34.72         4.46 o                         
  -4   5   4         43.13         48.36         3.89 o                         
  -3   5   4       1026.36       1064.93        11.00 o                         
  -2   5   4       8424.53       8240.73        62.12 o                         
  -1   5   4       9456.41       9346.78       206.76 o                         
   0   5   4         41.46         48.40         4.25 o                         
   1   5   4        439.93        407.08         6.36 o                         
   2   5   4         27.94         25.67         3.11 o                         
   3   5   4          1.16          0.58         3.47 o                         
   4   5   4        639.32        671.53        16.69 o                         
   5   5   4       4144.72       4062.66        50.23 o                         
   6   5   4        883.48        893.86        24.92 o                         
   7   5   4        204.47        201.64        21.46 o                         
   8   5   4        104.70        116.38        20.14 o                         
   9   5   4         78.79         43.50        20.24 o                         
 -10   6   4        809.32        743.70        84.02 o                         
  -9   6   4       1333.19       1328.94        50.89 o                         
  -8   6   4         67.02         65.01        12.45 o                         
  -7   6   4        456.16        460.41        15.73 o                         
  -6   6   4         73.34         67.70         6.10 o                         
  -5   6   4         66.91         71.91         5.29 o                         
  -4   6   4        333.38        319.70         7.39 o                         
  -3   6   4       9453.55       9485.09        72.54 o                         
  -2   6   4       6311.68       6330.14        57.45 o                         
  -1   6   4        252.28        313.96        23.78 o                         
   0   6   4        433.54        422.41        11.15 o                         
   1   6   4         84.57         77.15         2.89 o                         
   2   6   4        104.63        112.68         4.61 o                         
   3   6   4        903.30        917.73        13.23 o                         
   4   6   4       3524.16       3491.37        35.85 o                         
   5   6   4        367.22        388.49        13.82 o                         
   6   6   4        371.56        402.85        18.97 o                         
   7   6   4        192.17        186.37        16.23 o                         
   8   6   4         34.12         46.00        18.12 o                         
   9   6   4          7.52         -2.02        18.29 o                         
 -10   7   4        873.94        824.50        30.53 o                         
  -9   7   4          1.70         -3.64        12.69 o                         
  -8   7   4        175.28        168.11        15.50 o                         
  -7   7   4          8.17          1.13         7.61 o                         
  -6   7   4         19.62         18.72         5.27 o                         
  -5   7   4        657.24        662.22        18.05 o                         
  -4   7   4       4937.73       4957.31        41.07 o                         
  -3   7   4       1927.55       1931.90        32.65 o                         
  -2   7   4        188.55        185.68         8.94 o                         
  -1   7   4        271.11        250.32        24.29 o                         
   0   7   4         11.80         10.35         4.20 o                         
   1   7   4          5.01          1.60         2.72 o                         
   2   7   4       1547.61       1548.18        24.86 o                         
   3   7   4       4011.16       4019.14        38.51 o                         
   4   7   4         51.42         66.80         8.37 o                         
   5   7   4        802.01        766.81        18.57 o                         
   6   7   4        176.66        156.05        14.42 o                         
   7   7   4         83.49         91.87        14.36 o                         
   8   7   4         15.22          1.95        13.57 o                         
  -9   8   4        138.71        131.14        16.56 o                         
  -8   8   4         11.02         26.36        11.71 o                         
  -7   8   4         33.73         26.82         8.54 o                         
  -6   8   4        504.11        534.13        17.15 o                         
  -5   8   4       3714.71       3727.84        36.61 o                         
  -4   8   4       1362.83       1346.28        21.16 o                         
  -3   8   4       1031.01        985.33        13.61 o                         
  -2   8   4        437.11        398.16        33.12 o                         
  -1   8   4         11.30         12.06        15.62 o                         
   0   8   4          3.47         -4.21        15.33 o                         
   1   8   4       1301.96       1283.01        14.23 o                         
   2   8   4       2656.87       2669.99        27.18 o                         
   3   8   4          7.04         17.08         4.65 o                         
   4   8   4        635.81        644.46        18.29 o                         
   5   8   4        210.69        205.63        11.97 o                         
   6   8   4         72.68        102.88        13.69 o                         
   7   8   4        101.40        107.87        15.73 o                         
  -8   9   4          2.96         11.02        11.76 o                         
  -7   9   4        697.11        700.00        18.83 o                         
  -6   9   4       1969.65       2014.08        35.66 o                         
  -5   9   4        138.76        125.16         9.54 o                         
  -4   9   4        490.79        489.65        10.44 o                         
  -3   9   4        135.04        123.04         5.54 o                         
  -2   9   4          2.76         -2.14        16.72 o                         
  -1   9   4         53.68         50.64        20.15 o                         
   0   9   4       1942.50       2094.69        75.14 o                         
   1   9   4       1108.15       1066.27        15.76 o                         
   2   9   4        146.82        158.39         7.34 o                         
   3   9   4       1109.94       1075.80        18.31 o                         
   4   9   4        177.35        182.47        11.76 o                         
   5   9   4          0.49          1.30         7.61 o                         
   6   9   4          0.48         -9.59        11.23 o                         
  -8  10   4        381.40        405.28        54.74 o                         
  -7  10   4        821.20        839.93        37.61 o                         
  -6  10   4         13.19         -1.34         8.94 o                         
  -5  10   4        644.42        643.51        26.14 o                         
  -4  10   4        193.93        173.18         8.09 o                         
  -3  10   4         18.57          7.07         3.65 o                         
  -2  10   4        143.36        139.33        28.08 o                         
  -1  10   4        805.07        779.50        47.93 o                         
   0  10   4        853.36        785.61        47.12 o                         
   1  10   4        251.30        251.39         6.97 o                         
   2  10   4        778.50        725.45        13.99 o                         
   3  10   4         48.68         46.35         7.23 o                         
   4  10   4         22.16         21.29         8.99 o                         
   5  10   4         26.73         19.13        10.07 o                         
  -6  11   4        377.39        383.54        44.32 o                         
  -5  11   4         33.41         20.12         9.73 o                         
  -4  11   4          7.06          7.17         6.38 o                         
  -3  11   4         71.04         66.22         6.22 o                         
  -1  11   4        209.01        154.12        30.23 o                         
   0  11   4        595.33        619.69        46.50 o                         
   1  11   4        480.58        465.72        10.30 o                         
   2  11   4         60.32         61.55         6.92 o                         
   3  11   4         17.25         23.44        10.59 o                         
   4  11   4         53.16         57.68        13.33 o                         
  -1  12   4        278.51        257.17        39.73 o                         
   0  12   4        470.79        420.98        46.29 o                         
   1  12   4         90.13         86.50        13.12 o                         
   2  12   4          1.77         23.19        12.69 o                         
  -3 -12   5        808.85        841.56        26.07 o                         
  -2 -12   5        311.40        315.81        17.60 o                         
  -1 -12   5          0.40          3.45        11.50 o                         
   0 -12   5          5.56         -1.51        10.76 o                         
   1 -12   5          4.27          8.13        11.54 o                         
   2 -12   5         26.84         30.32        12.72 o                         
   3 -12   5        210.02        176.95        29.70 o                         
  -5 -11   5        190.30        232.52        27.77 o                         
  -4 -11   5        814.65        797.65        23.34 o                         
  -3 -11   5        397.60        394.66        17.12 o                         
  -2 -11   5          6.29          2.13         7.76 o                         
  -1 -11   5         68.50         80.44         8.63 o                         
   0 -11   5         61.27         67.10         9.03 o                         
   1 -11   5          1.71          5.19         6.91 o                         
   2 -11   5       1419.69       1424.88        49.26 o                         
   3 -11   5       1089.36       1091.22        25.90 o                         
   4 -11   5         40.61         20.16        10.28 o                         
   5 -11   5          1.75         -1.11        13.66 o                         
  -6 -10   5        246.80        252.58        27.83 o                         
  -5 -10   5       1031.26       1008.74        26.69 o                         
  -4 -10   5        275.95        273.27        13.84 o                         
  -3 -10   5         10.02         -2.94        10.79 o                         
  -2 -10   5         16.25         24.31         6.90 o                         
  -1 -10   5         20.40         21.18         6.13 o                         
   0 -10   5        130.00        126.99         7.06 o                         
   1 -10   5       1720.51       1733.24        26.46 o                         
   2 -10   5       1877.15       1901.54        28.49 o                         
   3 -10   5        253.77        264.78        14.32 o                         
   4 -10   5         23.91         28.43         8.18 o                         
   5 -10   5         85.05         68.85        12.39 o                         
   6 -10   5         27.43         12.19        12.52 o                         
  -7  -9   5        377.21        386.55        21.65 o                         
  -6  -9   5       1605.03       1644.86        35.83 o                         
  -5  -9   5        368.77        370.74        18.36 o                         
  -4  -9   5         29.17         30.93         8.08 o                         
  -3  -9   5          7.98          7.91         5.81 o                         
  -2  -9   5         15.86         17.46         4.95 o                         
  -1  -9   5        184.51        177.91         6.60 o                         
   0  -9   5       2693.64       2735.96        23.64 o                         
   1  -9   5       2598.05       2672.18        24.94 o                         
   2  -9   5          5.68         13.87         6.26 o                         
   3  -9   5        100.45        103.88         7.69 o                         
   4  -9   5         26.24         32.41         8.18 o                         
   5  -9   5          0.30         -8.21         8.21 o                         
   6  -9   5        288.03        327.51        19.29 o                         
   7  -9   5       1057.30       1067.55        31.93 o                         
  -8  -8   5        643.38        654.71        26.68 o                         
  -7  -8   5       1188.64       1164.93        31.69 o                         
  -6  -8   5         59.31         50.93        12.01 o                         
  -5  -8   5        101.69        110.05        10.05 o                         
  -4  -8   5        117.11        113.41         9.11 o                         
  -3  -8   5         16.87         29.91         5.12 o                         
  -2  -8   5        433.30        442.92         9.99 o                         
  -1  -8   5       5318.12       5286.51        45.37 o                         
   0  -8   5       3608.22       3673.12        31.31 o                         
   1  -8   5        123.63        127.45         5.84 o                         
   2  -8   5        243.10        248.66         8.00 o                         
   3  -8   5         72.43         84.51         6.42 o                         
   4  -8   5         20.14         18.27         6.50 o                         
   5  -8   5        461.55        466.28        16.28 o                         
   6  -8   5       1720.24       1691.11        48.66 o                         
   7  -8   5        184.42        188.84        29.12 o                         
   8  -8   5        170.48        156.14        20.84 o                         
  -9  -7   5        878.59        928.51        38.93 o                         
  -8  -7   5       1028.88       1024.34        81.95 o                         
  -7  -7   5          2.92          7.39        11.57 o                         
  -6  -7   5         29.27         19.81        10.39 o                         
  -5  -7   5        116.75        119.68         9.65 o                         
  -4  -7   5          4.80          3.45         4.93 o                         
  -3  -7   5        628.29        618.30        17.10 o                         
  -2  -7   5       8312.10       8341.07        68.42 o                         
  -1  -7   5       1318.42       1327.99        15.11 o                         
   0  -7   5        394.28        415.61         7.83 o                         
   1  -7   5         84.92         86.81         4.34 o                         
   2  -7   5          9.86         13.04         3.78 o                         
   3  -7   5         53.33         51.76         5.41 o                         
   4  -7   5       1875.37       1877.85        26.34 o                         
   5  -7   5       3417.12       3436.17        74.78 o                         
   6  -7   5          6.28         12.75        10.75 o                         
   7  -7   5        340.06        334.98        19.98 o                         
   8  -7   5         91.27        113.75        26.75 o                         
   9  -7   5        102.14        125.94        41.47 o                         
 -10  -6   5        469.63        489.48        33.23 o                         
  -9  -6   5        441.85        422.55        45.27 o                         
  -8  -6   5          0.97         -6.40        11.30 o                         
  -7  -6   5          7.22         17.67        10.61 o                         
  -6  -6   5         29.12         27.96         9.49 o                         
  -5  -6   5         28.04         21.03         6.78 o                         
  -4  -6   5       3183.35       3220.60        33.78 o                         
  -3  -6   5       5623.61       5598.64        51.56 o                         
  -2  -6   5       1003.77        998.58        12.86 o                         
  -1  -6   5         82.88         87.65         6.01 o                         
   0  -6   5        115.74        119.27         4.26 o                         
   1  -6   5         95.88         96.38         3.91 o                         
   2  -6   5         31.47         39.16         3.88 o                         
   3  -6   5       2961.20       3020.49        31.40 o                         
   4  -6   5       3557.82       3596.44        41.37 o                         
   5  -6   5          0.91          1.97         6.96 o                         
   6  -6   5        361.29        330.12        17.72 o                         
   7  -6   5        191.59        169.40        15.72 o                         
   8  -6   5        135.94        140.45        20.56 o                         
   9  -6   5         42.07         43.92        29.24 o                         
 -10  -5   5        435.26        379.93        29.54 o                         
  -9  -5   5          4.61         15.12        24.70 o                         
  -8  -5   5        213.00        177.59        14.91 o                         
  -7  -5   5        127.50        123.51        10.42 o                         
  -6  -5   5        355.10        361.08        18.27 o                         
  -5  -5   5        876.79        904.01        16.03 o                         
  -4  -5   5       6018.69       5977.13        52.66 o                         
  -3  -5   5       3203.49       3210.89        29.51 o                         
  -2  -5   5       1483.53       1497.30        15.01 o                         
  -1  -5   5        309.28        329.30         7.52 o                         
   0  -5   5        228.21        235.15         5.22 o                         
   1  -5   5        100.12         99.04         4.02 o                         
   2  -5   5       5343.17       5317.30        48.32 o                         
   3  -5   5       3645.48       3585.86        32.98 o                         
   4  -5   5         82.40         79.52         5.42 o                         
   5  -5   5       1924.08       1923.06        27.95 o                         
   6  -5   5        350.16        333.36        22.18 o                         
   7  -5   5         38.77         19.54         8.58 o                         
   8  -5   5         45.00         36.83        13.75 o                         
   9  -5   5        808.16        849.84        37.89 o                         
 -10  -4   5         86.74         79.14        15.67 o                         
  -9  -4   5          2.98         -7.20        11.61 o                         
  -8  -4   5        231.92        226.41        13.67 o                         
  -7  -4   5          4.24         -4.14         6.52 o                         
  -6  -4   5       1754.74       1742.04        22.64 o                         
  -5  -4   5      10673.64      10586.18        76.32 o                         
  -4  -4   5         22.28         28.74         3.13 o                         
  -3  -4   5       2967.38       2982.06        22.52 o                         
  -2  -4   5         29.23         30.86         2.78 o                         
  -1  -4   5         33.94         28.80         2.25 o                         
   0  -4   5        171.79        174.56         3.82 o                         
   1  -4   5       6502.73       6539.50        44.86 o                         
   2  -4   5       8646.30       8684.29        61.42 o                         
   3  -4   5       1509.84       1513.23        12.61 o                         
   4  -4   5       3327.39       3362.30        26.65 o                         
   5  -4   5         20.57         21.52         4.23 o                         
   6  -4   5        110.93        102.90         8.28 o                         
   7  -4   5        116.25        112.47        10.72 o                         
   8  -4   5       1092.87       1079.14        42.97 o                         
   9  -4   5          0.10        -10.09        12.06 o                         
  10  -4   5        459.36        410.68        31.46 o                         
 -11  -3   5        142.92        137.80        23.02 o                         
 -10  -3   5          1.69        -13.25        13.25 o                         
  -9  -3   5         30.40         27.14        11.31 o                         
  -8  -3   5         53.65         35.57        10.40 o                         
  -7  -3   5       3834.53       3812.03        46.29 o                         
  -6  -3   5       4413.64       4368.72        44.78 o                         
  -5  -3   5          3.25          8.27         2.86 o                         
  -4  -3   5       1926.71       1981.96        15.98 o                         
  -3  -3   5         12.42         12.22         1.99 o                         
  -2  -3   5        120.92        124.29         3.53 o                         
  -1  -3   5        224.45        213.90         3.51 o                         
   0  -3   5      14083.93      14228.52        79.72 o                         
   1  -3   5       2601.51       2624.60        16.55 o                         
   2  -3   5       8283.26       8310.68        49.49 o                         
   3  -3   5       1553.57       1466.49        12.10 o                         
   4  -3   5        127.91        131.33         4.38 o                         
   5  -3   5        223.84        209.47         9.58 o                         
   6  -3   5        679.71        673.83        24.24 o                         
   7  -3   5       1109.19       1114.43        24.63 o                         
   8  -3   5          1.38         -9.82        11.21 o                         
   9  -3   5        900.92        900.58        29.56 o                         
  10  -3   5        349.80        330.70        21.92 o                         
 -11  -2   5         24.99         13.43        19.88 o                         
 -10  -2   5         14.09          4.40        11.96 o                         
  -9  -2   5        342.27        372.76        18.30 o                         
  -8  -2   5       2265.97       2329.86        38.14 o                         
  -7  -2   5       1828.43       1873.77        28.58 o                         
  -6  -2   5        510.78        497.68        12.14 o                         
  -5  -2   5       1976.52       1928.97        17.25 o                         
  -4  -2   5        250.46        244.61         5.86 o                         
  -3  -2   5          3.58         -1.86         1.86 o                         
  -2  -2   5       1700.38       1798.74        13.60 o                         
  -1  -2   5      16782.00      17132.94        98.23 o                         
   0  -2   5        279.78        274.87         4.47 o                         
   1  -2   5       3761.63       3705.17        25.66 o                         
   2  -2   5       5464.43       5562.20        37.09 o                         
   3  -2   5        112.94        119.22         3.90 o                         
   4  -2   5         41.59         41.57         3.19 o                         
   5  -2   5         93.64         90.39         5.95 o                         
   6  -2   5       1974.63       2000.52        28.32 o                         
   7  -2   5        188.44        208.56        16.88 o                         
   8  -2   5       1966.04       1959.90        51.00 o                         
   9  -2   5        418.82        392.92        19.94 o                         
  10  -2   5         26.54         12.88        20.08 o                         
 -11  -1   5        164.78        153.19        19.47 o                         
 -10  -1   5        373.98        352.84        35.22 o                         
  -9  -1   5        868.07        901.02        24.59 o                         
  -8  -1   5       1761.03       1781.60        28.80 o                         
  -7  -1   5        521.10        562.48        15.60 o                         
  -6  -1   5       1615.66       1554.92        21.29 o                         
  -5  -1   5         51.37         64.69         3.40 o                         
  -4  -1   5        428.03        475.49         6.72 o                         
  -3  -1   5       1752.84       1802.11        13.91 o                         
  -2  -1   5       3942.03       3792.58        25.85 o                         
  -1  -1   5       1273.90       1377.56        11.53 o                         
   0  -1   5      14343.81      14186.44        87.46 o                         
   1  -1   5       2440.87       2315.06        17.58 o                         
   2  -1   5          1.09         -0.08         1.68 o                         
   3  -1   5       1009.28       1050.75        11.04 o                         
   4  -1   5       2095.12       2144.70        16.38 o                         
   5  -1   5       2602.30       2614.05        23.30 o                         
   6  -1   5       1870.43       1877.91        25.23 o                         
   7  -1   5       2971.02       3038.05        47.67 o                         
   8  -1   5        491.19        509.75        19.93 o                         
   9  -1   5        182.48        165.91        34.68 o                         
  10  -1   5          4.58        -18.12        22.87 o                         
 -11   0   5          9.38        -14.84        14.84 o                         
 -10   0   5       1077.46       1114.00        37.05 o                         
  -9   0   5        623.60        616.51        24.84 o                         
  -8   0   5       1039.85       1061.23        26.58 o                         
  -7   0   5       1337.83       1349.12        22.64 o                         
  -6   0   5        757.81        729.76        16.44 o                         
  -5   0   5         90.51         94.94         3.76 o                         
  -4   0   5        274.79        287.13         6.42 o                         
  -3   0   5      12164.93      12585.91        88.32 o                         
  -2   0   5          2.34         -1.72         1.72 o                         
  -1   0   5      23172.53      23036.75       153.88 o                         
   0   0   5       4770.18       4781.79        34.24 o                         
   1   0   5        735.05        790.58         7.02 o                         
   2   0   5         15.13         18.93         1.93 o                         
   3   0   5       1683.26       1728.92        13.30 o                         
   4   0   5        423.65        448.65         6.60 o                         
   5   0   5       1361.40       1402.29        17.91 o                         
   6   0   5       4862.04       4933.66        49.91 o                         
   7   0   5        698.05        709.18        18.60 o                         
   8   0   5         82.70         90.78        12.44 o                         
   9   0   5         47.82         30.06        15.54 o                         
  10   0   5        232.94        242.35        23.03 o                         
 -11   1   5        880.34        875.11        39.40 o                         
 -10   1   5         45.39         56.39        15.02 o                         
  -9   1   5       1080.14       1003.68        35.10 o                         
  -8   1   5        532.33        548.54        18.01 o                         
  -7   1   5         70.86         65.20         6.50 o                         
  -6   1   5          9.45         11.51         3.37 o                         
  -5   1   5       1449.73       1511.53        13.51 o                         
  -4   1   5       7429.74       7375.06        44.97 o                         
  -3   1   5       2211.27       2158.98        17.15 o                         
  -2   1   5      12118.39      12039.25        86.17 o                         
  -1   1   5       4051.77       4144.15        31.34 o                         
   0   1   5        152.59        167.10         3.44 o                         
   1   1   5        231.52        238.27         5.57 o                         
   2   1   5       1776.03       1734.52        15.57 o                         
   3   1   5       1903.58       1884.55        14.82 o                         
   4   1   5       8849.99       8777.20        55.13 o                         
   5   1   5       7458.16       7498.65        63.73 o                         
   6   1   5        384.57        377.07        12.45 o                         
   7   1   5         27.59         25.23         9.48 o                         
   8   1   5          4.19         11.49        10.71 o                         
   9   1   5        183.13        166.69        15.96 o                         
  10   1   5         22.01          8.74        20.25 o                         
 -11   2   5         41.63         35.44        15.52 o                         
 -10   2   5        687.60        686.53        38.61 o                         
  -9   2   5        264.77        270.90        15.40 o                         
  -8   2   5         26.85         29.31        10.21 o                         
  -7   2   5        130.19        127.98         7.99 o                         
  -6   2   5       1726.41       1729.81        16.94 o                         
  -5   2   5       1809.86       1899.94        15.40 o                         
  -4   2   5       2873.68       2886.02        20.26 o                         
  -3   2   5      18460.61      18377.43       112.09 o                         
  -2   2   5        722.67        755.14         7.76 o                         
  -1   2   5          9.43          0.27         2.01 o                         
   0   2   5         51.10         60.61         2.59 o                         
   1   2   5       2656.92       2649.27        18.03 o                         
   2   2   5         76.12         77.14         2.84 o                         
   3   2   5       9875.33       9854.20        60.70 o                         
   4   2   5       6263.63       6205.99        40.80 o                         
   5   2   5        317.34        299.57        10.80 o                         
   6   2   5         61.79         51.39         9.08 o                         
   7   2   5          6.32         -0.33         9.06 o                         
   8   2   5        112.06        129.52        15.67 o                         
   9   2   5        130.87        119.46        17.02 o                         
  10   2   5       1102.85       1057.37        42.26 o                         
 -11   3   5        702.76        674.26        25.97 o                         
 -10   3   5        259.10        253.18        17.36 o                         
  -9   3   5        151.27        143.54        13.58 o                         
  -8   3   5        123.43        128.32        10.62 o                         
  -7   3   5        802.98        801.49        14.70 o                         
  -6   3   5        879.67        881.17        12.37 o                         
  -5   3   5       3249.91       3238.58        23.63 o                         
  -4   3   5       9694.95       9460.48        68.88 o                         
  -3   3   5        383.32        347.70         5.71 o                         
  -2   3   5          2.39          3.06         3.21 o                         
  -1   3   5        123.11        118.26         3.61 o                         
   0   3   5       2033.22       2034.30        19.19 o                         
   1   3   5        533.84        559.76         8.26 o                         
   2   3   5      15515.57      15259.97       126.70 o                         
   3   3   5       6587.95       6555.87        47.18 o                         
   4   3   5          2.56          6.28         3.14 o                         
   5   3   5        302.16        291.87         8.58 o                         
   6   3   5          8.69          2.70         7.09 o                         
   7   3   5        394.66        416.62        19.21 o                         
   8   3   5        403.45        379.85        20.17 o                         
   9   3   5       1327.85       1368.89        63.43 o                         
  10   3   5        230.27        259.71        26.55 o                         
 -11   4   5         76.94         84.13        20.58 o                         
 -10   4   5        110.12         94.70        19.26 o                         
  -9   4   5         69.48         78.66        16.78 o                         
  -8   4   5        350.23        344.24        25.58 o                         
  -7   4   5        129.36        141.95         8.78 o                         
  -6   4   5       4568.17       4548.78        43.73 o                         
  -5   4   5       5152.32       5277.78        44.09 o                         
  -4   4   5        106.08        116.19         4.56 o                         
  -3   4   5          6.75          4.14         2.30 o                         
  -2   4   5         40.21         37.91         2.32 o                         
  -1   4   5       1136.85       1205.16        12.98 o                         
   0   4   5       1268.56       1300.65        12.21 o                         
   1   4   5      12294.05      12235.37        87.93 o                         
   2   4   5       4665.42       4670.75        42.17 o                         
   3   4   5        568.30        550.19        10.10 o                         
   4   4   5         96.53         94.76         6.02 o                         
   5   4   5         74.08         70.32         7.78 o                         
   6   4   5         48.18         78.28        11.43 o                         
   7   4   5       1273.65       1293.60       108.37 o                         
   8   4   5       1420.41       1482.98        45.11 o                         
   9   4   5        254.37        321.36        27.64 o                         
 -11   5   5         75.78         84.44        21.35 o                         
 -10   5   5         43.08         56.42        17.87 o                         
  -9   5   5        255.33        242.49        17.98 o                         
  -8   5   5         11.93         16.32        10.94 o                         
  -7   5   5       2352.94       2324.03        37.95 o                         
  -6   5   5       3819.59       3907.66        39.89 o                         
  -5   5   5         46.36         42.89         4.73 o                         
  -4   5   5         43.53         49.54         3.64 o                         
  -3   5   5         12.31         17.30         2.56 o                         
  -2   5   5         84.47         85.72         4.50 o                         
  -1   5   5        843.49        842.35         9.43 o                         
   0   5   5      13915.14      13876.22        96.75 o                         
   1   5   5       4980.25       4902.11        37.30 o                         
   2   5   5         18.42         18.50         3.26 o                         
   3   5   5         22.16         22.16         4.77 o                         
   4   5   5         50.32         58.17         5.62 o                         
   5   5   5         17.88         12.61         6.94 o                         
   6   5   5       1217.42       1235.47        29.24 o                         
   7   5   5       2620.56       2760.29       127.01 o                         
   8   5   5        254.10        240.85        24.04 o                         
   9   5   5          8.81        -13.78        17.86 o                         
 -10   6   5        131.68        145.06        21.63 o                         
  -9   6   5         27.83         14.16        12.79 o                         
  -8   6   5       2192.84       2182.45        42.06 o                         
  -7   6   5       1682.47       1686.82        51.28 o                         
  -6   6   5        113.98        105.29         6.88 o                         
  -5   6   5          4.02          2.48         4.11 o                         
  -4   6   5         28.58         27.49         3.78 o                         
  -3   6   5       1118.25       1128.45        11.67 o                         
  -2   6   5       3106.94       3105.75        34.63 o                         
  -1   6   5      14343.03      14492.62       143.60 o                         
   0   6   5       1934.36       1986.09        27.94 o                         
   1   6   5         11.90         12.88         2.39 o                         
   2   6   5        101.34         99.65         4.58 o                         
   3   6   5         42.72         45.75         4.79 o                         
   4   6   5          0.62          3.26         5.37 o                         
   5   6   5       2506.51       2524.92        36.28 o                         
   6   6   5       2248.48       2306.38        42.50 o                         
   7   6   5         12.92        -11.94        11.94 o                         
   8   6   5         28.27         46.13        18.49 o                         
 -10   7   5         58.26         29.33        15.19 o                         
  -9   7   5       1604.38       1623.12        38.15 o                         
  -8   7   5        689.85        655.62        23.63 o                         
  -7   7   5          0.77          3.33         7.90 o                         
  -6   7   5          5.98         -0.59         5.59 o                         
  -5   7   5        166.88        172.29         6.92 o                         
  -4   7   5          0.73          3.39         3.49 o                         
  -3   7   5       3739.84       3765.13        33.53 o                         
  -2   7   5       6333.58       6414.88        66.84 o                         
  -1   7   5        760.61        756.68        18.20 o                         
   0   7   5         47.10         51.52         4.84 o                         
   1   7   5         14.01         19.02         2.67 o                         
   2   7   5         42.79         39.99         3.99 o                         
   3   7   5         82.17         87.75         5.64 o                         
   4   7   5       3963.33       3949.51        48.33 o                         
   5   7   5       1588.37       1624.92        27.98 o                         
   6   7   5         13.24         22.90        11.16 o                         
   7   7   5         15.52          5.97        12.87 o                         
   8   7   5         30.29          8.67        23.48 o                         
  -9   8   5        237.11        258.15        35.63 o                         
  -8   8   5         46.08         41.18        13.44 o                         
  -7   8   5         65.24         68.58        12.43 o                         
  -6   8   5         20.85         10.68         6.11 o                         
  -5   8   5         48.62         54.51         5.97 o                         
  -4   8   5       2481.85       2525.72        28.19 o                         
  -3   8   5       5931.12       5865.40        50.28 o                         
  -2   8   5        206.37        206.55        12.17 o                         
  -1   8   5        106.74        115.41        22.38 o                         
   0   8   5         27.44         27.50         5.07 o                         
   1   8   5         46.78         48.04         3.96 o                         
   2   8   5        498.26        521.85        11.37 o                         
   3   8   5       2183.77       2184.70        23.43 o                         
   4   8   5       1163.14       1177.68        20.23 o                         
   5   8   5          0.01         19.53         8.48 o                         
   6   8   5         52.52         56.61        12.81 o                         
   7   8   5          8.17          9.15        13.35 o                         
  -8   9   5         72.25         63.30        13.18 o                         
  -7   9   5          1.01         -9.08         9.08 o                         
  -6   9   5         50.07         53.08        10.85 o                         
  -5   9   5       1972.19       2017.31        28.55 o                         
  -4   9   5       1896.95       1910.76        30.42 o                         
  -3   9   5         78.96         77.91         4.52 o                         
  -2   9   5         60.09         55.69         6.63 o                         
  -1   9   5         12.64         18.97        18.29 o                         
   0   9   5         19.91         13.57         6.17 o                         
   1   9   5        405.54        418.77        14.40 o                         
   2   9   5       2631.10       2625.66        35.45 o                         
   3   9   5        993.47        969.56        17.78 o                         
   4   9   5         68.38         72.33         9.76 o                         
   5   9   5         31.85         18.85         8.47 o                         
   6   9   5         23.47         15.78        14.85 o                         
  -7  10   5         61.29         84.68        14.57 o                         
  -6  10   5       1342.75       1291.13        27.78 o                         
  -5  10   5       1589.61       1554.00        24.44 o                         
  -4  10   5          6.07         -1.40         5.44 o                         
  -3  10   5        235.13        222.21         7.29 o                         
  -1  10   5          2.96         -1.28        20.84 o                         
   0  10   5        264.92        259.63        10.23 o                         
   1  10   5       2337.36       2353.77        29.72 o                         
   2  10   5        350.25        332.40        10.68 o                         
   3  10   5         23.67         23.21         6.98 o                         
   4  10   5         73.90         75.60        14.79 o                         
   5  10   5         49.39         39.61        16.49 o                         
  -6  11   5        440.66        411.26        29.46 o                         
  -5  11   5         35.91         36.05         8.77 o                         
  -4  11   5          6.66          0.16         9.00 o                         
  -3  11   5         14.02         14.36         4.58 o                         
  -1  11   5        891.97        894.46        56.40 o                         
   0  11   5       1341.25       1296.59        64.71 o                         
   1  11   5        167.18        165.25        12.79 o                         
   2  11   5        212.23        218.62        14.74 o                         
   3  11   5        101.21        101.63        15.39 o                         
   4  11   5          9.95         14.40        18.47 o                         
  -4  12   5         16.24         22.85        13.31 o                         
  -1  12   5        950.65        977.46        61.84 o                         
   0  12   5         38.76         40.27        28.75 o                         
   1  12   5        164.01        187.53        15.54 o                         
  -2 -12   6        104.44        119.27        14.04 o                         
  -1 -12   6        567.91        583.72        24.58 o                         
   0 -12   6        104.61         99.21        14.64 o                         
   1 -12   6          9.75          5.10        12.08 o                         
   2 -12   6         33.34         21.53        13.20 o                         
  -5 -11   6        176.46        180.48        23.82 o                         
  -4 -11   6        122.14        111.62        13.37 o                         
  -3 -11   6        209.20        195.96        14.05 o                         
  -2 -11   6        690.30        684.31        20.15 o                         
  -1 -11   6        161.16        143.98        10.88 o                         
   0 -11   6          0.71         -8.12         8.12 o                         
   1 -11   6         78.15         67.76        10.42 o                         
   2 -11   6        146.67        134.53        12.52 o                         
   3 -11   6         81.08         78.02        18.38 o                         
   4 -11   6        688.19        748.90        23.92 o                         
   5 -11   6        554.30        608.84        41.46 o                         
  -6 -10   6        185.67        181.05        16.53 o                         
  -5 -10   6         36.31         37.36        11.99 o                         
  -4 -10   6        829.10        845.39        20.33 o                         
  -3 -10   6       1052.49       1078.16        22.20 o                         
  -2 -10   6          2.35          1.54         8.14 o                         
  -1 -10   6         29.51         27.08         6.63 o                         
   0 -10   6          1.57         -7.60         7.60 o                         
   1 -10   6        228.17        223.85        10.89 o                         
   2 -10   6         29.26         20.31         9.10 o                         
   3 -10   6       1973.66       2001.29        30.88 o                         
   4 -10   6        975.37       1005.80        22.68 o                         
   5 -10   6          1.72        -10.99        10.99 o                         
   6 -10   6          2.40          5.78        12.66 o                         
  -7  -9   6        168.32        172.51        26.15 o                         
  -6  -9   6          0.04          4.10        11.75 o                         
  -5  -9   6       1190.32       1190.84        34.36 o                         
  -4  -9   6        680.36        720.65        31.07 o                         
  -3  -9   6          3.74          2.01         6.81 o                         
  -2  -9   6        106.50        101.23         7.41 o                         
  -1  -9   6         60.47         63.34         5.43 o                         
   0  -9   6        244.17        236.50         6.83 o                         
   1  -9   6        904.08        929.66        14.87 o                         
   2  -9   6       3370.51       3444.40        35.99 o                         
   3  -9   6        223.30        227.33        12.01 o                         
   4  -9   6         30.81         23.49         9.02 o                         
   5  -9   6         65.14         60.90        13.25 o                         
   6  -9   6        237.83        232.08        18.01 o                         
   7  -9   6         16.41        -10.38        13.67 o                         
  -8  -8   6         93.07         94.13        15.90 o                         
  -7  -8   6        124.50        150.36        16.15 o                         
  -6  -8   6        844.08        871.50        26.18 o                         
  -5  -8   6        584.72        580.07        17.66 o                         
  -4  -8   6         18.13          2.09         7.49 o                         
  -3  -8   6          6.67         -0.43         5.40 o                         
  -2  -8   6         35.52         32.51         5.16 o                         
  -1  -8   6         84.43         77.87         5.33 o                         
   0  -8   6       1773.57       1768.75        18.56 o                         
   1  -8   6       3652.29       3652.23        32.09 o                         
   2  -8   6       1270.24       1314.61        18.23 o                         
   3  -8   6        107.01         99.78         7.85 o                         
   4  -8   6         15.51         19.24         7.83 o                         
   5  -8   6         98.59         97.23        12.59 o                         
   6  -8   6          9.96         24.44        11.99 o                         
   7  -8   6        944.95        933.74        30.40 o                         
   8  -8   6        697.26        637.85        36.56 o                         
  -9  -7   6         11.93          0.48        18.73 o                         
  -8  -7   6         15.02         37.04        13.63 o                         
  -7  -7   6       1530.42       1516.25        35.04 o                         
  -6  -7   6        930.85        922.71        25.87 o                         
  -5  -7   6          1.80          0.72         7.12 o                         
  -4  -7   6         15.95         15.32         6.39 o                         
  -3  -7   6          8.34         13.39         4.70 o                         
  -2  -7   6         12.25         11.37         4.01 o                         
  -1  -7   6       2307.51       2330.48        23.54 o                         
   0  -7   6       5882.68       5887.68        50.11 o                         
   1  -7   6       1042.92       1047.28        12.98 o                         
   2  -7   6          5.52          8.72         4.38 o                         
   3  -7   6         13.43         14.26         4.88 o                         
   4  -7   6        105.49        104.00         8.34 o                         
   5  -7   6         56.05         55.20        11.19 o                         
   6  -7   6       2637.81       2614.31        61.98 o                         
   7  -7   6       1250.25       1294.09        34.19 o                         
   8  -7   6         56.84         56.28        20.38 o                         
 -10  -6   6         67.49         47.79        19.78 o                         
  -9  -6   6        124.93        130.39        21.71 o                         
  -8  -6   6       1498.58       1506.92        60.14 o                         
  -7  -6   6        294.70        270.94        12.53 o                         
  -6  -6   6         15.57          9.37         6.63 o                         
  -5  -6   6         36.01         45.77         7.49 o                         
  -4  -6   6         11.42         18.14         4.85 o                         
  -3  -6   6          2.17          3.37         4.17 o                         
  -2  -6   6       4420.72       4447.72        39.48 o                         
  -1  -6   6      12318.84      12219.29        97.05 o                         
   0  -6   6        313.96        326.64         7.29 o                         
   1  -6   6        110.08        105.70         4.89 o                         
   2  -6   6         76.81         73.79         5.66 o                         
   3  -6   6        111.28        115.60         6.51 o                         
   4  -6   6        414.35        417.79        12.45 o                         
   5  -6   6       3452.46       3420.88        53.87 o                         
   6  -6   6       1834.75       1814.10        52.01 o                         
   7  -6   6         13.50         27.84        12.58 o                         
   8  -6   6         29.99         20.81        25.30 o                         
   9  -6   6         39.63         21.59        19.17 o                         
 -10  -5   6        470.59        486.42        32.74 o                         
  -9  -5   6       1306.97       1326.86        44.21 o                         
  -8  -5   6        286.87        251.20        12.21 o                         
  -7  -5   6        110.80        109.39         7.55 o                         
  -6  -5   6         68.92         76.19         8.55 o                         
  -5  -5   6         15.43         17.04         5.21 o                         
  -4  -5   6         28.20         44.10         8.88 o                         
  -3  -5   6      11155.29      11146.59        89.83 o                         
  -2  -5   6       7234.37       7347.03        53.66 o                         
  -1  -5   6          1.59         10.38         2.78 o                         
   0  -5   6         21.66         20.75         2.94 o                         
   1  -5   6        222.48        219.29         4.83 o                         
   2  -5   6        122.63        114.78         4.43 o                         
   3  -5   6       1384.27       1407.93        19.13 o                         
   4  -5   6       8863.85       8720.28        80.36 o                         
   5  -5   6       1544.49       1524.23        46.15 o                         
   6  -5   6        148.26        157.57        11.38 o                         
   7  -5   6         36.79         44.99         7.20 o                         
   8  -5   6         60.71         57.98        12.69 o                         
   9  -5   6          7.16         21.04        18.39 o                         
 -10  -4   6        876.64        928.93        37.58 o                         
  -9  -4   6         24.14          3.11        13.07 o                         
  -8  -4   6          0.97         -2.63         8.42 o                         
  -7  -4   6         19.31         12.18         6.79 o                         
  -6  -4   6        115.37        117.82         6.60 o                         
  -5  -4   6       1785.53       1782.57        20.64 o                         
  -4  -4   6      10259.58      10277.56        69.78 o                         
  -3  -4   6       4684.00       4607.82        33.30 o                         
  -2  -4   6         43.37         46.30         2.58 o                         
  -1  -4   6         10.03         11.71         1.93 o                         
   0  -4   6         57.70         52.38         2.60 o                         
   1  -4   6         33.35         37.44         2.03 o                         
   2  -4   6       2821.80       2906.14        21.32 o                         
   3  -4   6      11212.15      11186.43        71.74 o                         
   4  -4   6        943.04        916.20        12.15 o                         
   5  -4   6         81.10         76.76         6.57 o                         
   6  -4   6         16.59         21.50         7.19 o                         
   7  -4   6         33.30         17.10        10.21 o                         
   8  -4   6         16.68         21.11        15.81 o                         
   9  -4   6        553.60        576.60        32.33 o                         
 -11  -3   6        620.94        683.25        37.16 o                         
 -10  -3   6         27.41         15.18        14.10 o                         
  -9  -3   6        196.72        180.15        16.22 o                         
  -8  -3   6         10.33          6.58         9.44 o                         
  -7  -3   6        248.25        246.65        11.83 o                         
  -6  -3   6        669.19        670.10        13.99 o                         
  -5  -3   6       5655.62       5649.05        44.61 o                         
  -4  -3   6       8290.57       8499.88        54.40 o                         
  -3  -3   6        140.08        139.97         5.30 o                         
  -2  -3   6          9.04         13.04         2.00 o                         
  -1  -3   6        352.78        379.56         6.30 o                         
   0  -3   6         12.35         12.30         1.73 o                         
   1  -3   6       7381.54       7370.67        42.58 o                         
   2  -3   6      11609.18      11484.74        67.61 o                         
   3  -3   6       1012.97       1010.92        10.26 o                         
   4  -3   6        624.05        613.69         9.74 o                         
   5  -3   6         35.12         31.57         9.57 o                         
   6  -3   6        230.89        218.43        12.69 o                         
   7  -3   6          2.59         -0.89         9.10 o                         
   8  -3   6       1512.65       1508.95        36.23 o                         
   9  -3   6        789.09        796.09        93.40 o                         
  10  -3   6          8.43         -5.00        26.49 o                         
 -11  -2   6          1.10         -0.09        16.33 o                         
 -10  -2   6         72.08         43.68        13.03 o                         
  -9  -2   6        271.43        276.76        16.42 o                         
  -8  -2   6          1.95          1.94        10.09 o                         
  -7  -2   6        471.33        511.33        17.29 o                         
  -6  -2   6      11361.88      11297.96       100.69 o                         
  -5  -2   6       1860.34       1878.29        18.12 o                         
  -4  -2   6        782.44        787.19         9.35 o                         
  -3  -2   6         12.39          9.55         2.16 o                         
  -2  -2   6        284.66        304.53         4.90 o                         
  -1  -2   6          2.86          8.74         1.74 o                         
   0  -2   6       6942.26       6681.07        41.35 o                         
   1  -2   6      19542.21      19537.51       122.43 o                         
   2  -2   6       1128.88       1215.00        11.74 o                         
   3  -2   6       1473.83       1490.87        13.69 o                         
   4  -2   6         98.36        103.98         4.76 o                         
   5  -2   6         94.29         97.67         6.89 o                         
   6  -2   6         57.59         75.42         8.11 o                         
   7  -2   6       2413.84       2476.22        39.92 o                         
   8  -2   6        588.58        561.35        21.72 o                         
   9  -2   6        119.83        132.54        18.10 o                         
  10  -2   6        247.64        255.17        27.21 o                         
 -11  -1   6          1.15        -11.34        15.81 o                         
 -10  -1   6         12.57         20.88        14.23 o                         
  -9  -1   6          0.80          0.50         9.23 o                         
  -8  -1   6       1494.91       1539.38        33.55 o                         
  -7  -1   6       6047.62       6112.47        71.33 o                         
  -6  -1   6       1750.57       1757.70        23.35 o                         
  -5  -1   6        356.20        366.87         7.33 o                         
  -4  -1   6         13.09         11.90         2.17 o                         
  -3  -1   6        363.31        362.41         5.33 o                         
  -2  -1   6         77.33         78.44         2.66 o                         
  -1  -1   6      12562.79      12553.28        82.50 o                         
   0  -1   6      21337.41      21050.19       162.39 o                         
   1  -1   6        712.46        726.16         8.28 o                         
   2  -1   6       2174.01       2149.63        15.98 o                         
   3  -1   6         60.28         57.13         2.52 o                         
   4  -1   6        106.08        102.49         4.50 o                         
   5  -1   6        390.67        396.08        11.42 o                         
   6  -1   6       3365.37       3281.31        37.10 o                         
   7  -1   6        908.24        907.34        18.95 o                         
   8  -1   6        329.24        333.15        17.38 o                         
   9  -1   6        502.17        536.06        30.89 o                         
  10  -1   6        149.77        167.62        23.18 o                         
 -11   0   6          4.07        -15.35        16.69 o                         
 -10   0   6         26.78         19.88        18.59 o                         
  -9   0   6       1333.08       1307.00        34.25 o                         
  -8   0   6       3926.56       3975.35        53.52 o                         
  -7   0   6        294.88        297.89        11.87 o                         
  -6   0   6       1312.88       1281.56        19.74 o                         
  -5   0   6        219.43        208.84         5.10 o                         
  -4   0   6         52.33         51.89         2.72 o                         
  -3   0   6        168.16        172.26         3.96 o                         
  -2   0   6      21904.96      21947.09       129.72 o                         
  -1   0   6      16125.67      16171.88       103.90 o                         
   0   0   6        702.06        678.56         7.24 o                         
   1   0   6       5198.83       5253.18        34.26 o                         
   2   0   6         25.43         19.52         1.95 o                         
   3   0   6          7.81         -0.21         2.01 o                         
   4   0   6        233.41        223.98         5.74 o                         
   5   0   6       4074.94       4073.45        38.15 o                         
   6   0   6        700.99        760.36        14.91 o                         
   7   0   6       1595.20       1603.37        27.55 o                         
   8   0   6        615.05        634.05        28.56 o                         
   9   0   6          0.47        -14.30        14.30 o                         
  10   0   6         48.02         37.03        17.29 o                         
 -11   1   6        130.62         86.68        18.30 o                         
 -10   1   6        947.49        967.06        42.16 o                         
  -9   1   6       2595.86       2622.19        49.68 o                         
  -8   1   6         46.45         30.78        14.22 o                         
  -7   1   6        545.56        546.63        14.77 o                         
  -6   1   6         75.81         74.24         5.10 o                         
  -5   1   6        182.61        188.58         5.87 o                         
  -4   1   6       1511.81       1477.83        13.76 o                         
  -3   1   6      12425.17      12379.13        82.05 o                         
  -2   1   6       5523.33       5384.11        43.72 o                         
  -1   1   6       4046.56       4117.14        31.79 o                         
   0   1   6       1018.12        941.98         8.64 o                         
   1   1   6        304.59        340.74         4.93 o                         
   2   1   6        587.30        645.78         7.10 o                         
   3   1   6       1215.88       1206.24        11.15 o                         
   4   1   6       9498.01       9533.28        62.54 o                         
   5   1   6         54.92         61.07         5.68 o                         
   6   1   6       2441.16       2441.30        48.87 o                         
   7   1   6        209.94        229.20        14.69 o                         
   8   1   6        238.52        247.23        19.83 o                         
   9   1   6        105.53        105.82        14.85 o                         
  10   1   6        224.29        203.63        30.09 o                         
 -11   2   6        558.69        560.42        81.25 o                         
 -10   2   6       1355.22       1388.55        48.77 o                         
  -9   2   6         32.00         17.50        10.09 o                         
  -8   2   6        897.98        928.60        20.18 o                         
  -7   2   6        195.11        198.14         9.06 o                         
  -6   2   6        285.28        301.52         9.97 o                         
  -5   2   6       1099.04       1101.75        11.36 o                         
  -4   2   6       9537.70       9526.91        64.07 o                         
  -3   2   6       3820.49       4001.28        28.58 o                         
  -2   2   6       3977.32       3767.03        27.47 o                         
  -1   2   6       2631.80       2564.88        20.00 o                         
   0   2   6        326.81        376.98         5.97 o                         
   1   2   6          9.63          3.54         1.70 o                         
   2   2   6       2886.46       2933.72        20.12 o                         
   3   2   6       2630.38       2617.23        19.32 o                         
   4   2   6         14.28         35.21         8.80 o                         
   5   2   6       1571.33       1573.64        23.84 o                         
   6   2   6       1043.34       1028.77        29.82 o                         
   7   2   6        305.14        298.68        15.78 o                         
   8   2   6         16.35         15.95        12.79 o                         
   9   2   6        307.08        314.01        21.39 o                         
  10   2   6        108.37         90.65        28.20 o                         
 -11   3   6        376.65        338.23        22.66 o                         
 -10   3   6        141.62        138.35        16.46 o                         
  -9   3   6        379.90        386.77        18.77 o                         
  -8   3   6         42.03         33.43         8.74 o                         
  -7   3   6        108.46        115.13         8.29 o                         
  -6   3   6        643.80        645.43        10.67 o                         
  -5   3   6       6279.99       6238.44        41.54 o                         
  -4   3   6       1339.33       1358.78        13.92 o                         
  -3   3   6       3524.08       3501.14        29.50 o                         
  -2   3   6       2597.95       2698.54        27.94 o                         
  -1   3   6        208.65        227.08         5.20 o                         
   0   3   6          7.60         12.14         2.45 o                         
   1   3   6       1143.39       1160.57        12.82 o                         
   2   3   6       5014.61       5101.71        43.19 o                         
   3   3   6        135.49        130.32         4.50 o                         
   4   3   6       7035.10       7015.05        55.03 o                         
   5   3   6       1063.71       1076.04        24.36 o                         
   6   3   6         23.14         22.97         8.05 o                         
   7   3   6         38.67         31.78        11.66 o                         
   8   3   6        422.70        406.92        20.59 o                         
   9   3   6         61.90         61.33        14.11 o                         
 -11   4   6         67.88         95.78        21.34 o                         
 -10   4   6        211.23        185.88        31.57 o                         
  -9   4   6         49.33         36.79        15.56 o                         
  -8   4   6        101.31         83.84        12.34 o                         
  -7   4   6        546.80        565.66        13.86 o                         
  -6   4   6       5046.21       5179.52        57.20 o                         
  -5   4   6         82.36        106.26         4.91 o                         
  -4   4   6       5977.33       5851.52        52.51 o                         
  -3   4   6        987.43       1062.99        11.90 o                         
  -2   4   6         78.71         73.74         3.67 o                         
  -1   4   6         46.47         55.88         2.83 o                         
   0   4   6       2003.81       1945.54        19.22 o                         
   1   4   6       6285.34       6263.94        50.83 o                         
   2   4   6       2250.21       2272.95        24.14 o                         
   3   4   6       5739.70       5706.60        57.87 o                         
   4   4   6        481.14        477.50        12.30 o                         
   5   4   6        102.80         93.33        10.36 o                         
   6   4   6          9.48         -1.20         9.52 o                         
   7   4   6        366.48        343.18        24.29 o                         
   8   4   6         23.83         59.44        18.19 o                         
   9   4   6        813.14        783.18        37.58 o                         
 -11   5   6        133.38        105.90        22.51 o                         
 -10   5   6         21.11         18.26        17.07 o                         
  -9   5   6         15.24         11.06        11.67 o                         
  -8   5   6       1002.75       1014.05        27.91 o                         
  -7   5   6       2121.66       2083.97        32.73 o                         
  -6   5   6          5.51         13.52         5.65 o                         
  -5   5   6       3568.01       3592.06        35.91 o                         
  -4   5   6        372.81        377.46         9.27 o                         
  -3   5   6         15.60         17.44         2.73 o                         
  -2   5   6         47.86         42.85         3.24 o                         
  -1   5   6       4045.64       4069.13        32.82 o                         
   0   5   6       1254.15       1243.62        13.66 o                         
   1   5   6       5650.47       5550.48        45.60 o                         
   2   5   6       5543.74       5453.93        50.12 o                         
   3   5   6        173.20        175.09         7.40 o                         
   4   5   6        100.48         98.89         8.16 o                         
   5   5   6          4.54         10.45         7.09 o                         
   6   5   6        689.25        688.79        23.17 o                         
   7   5   6          1.67         36.69        12.66 o                         
   8   5   6       1239.73       1230.62        42.88 o                         
 -10   6   6        145.68        131.58        21.16 o                         
  -9   6   6        504.51        475.02        22.74 o                         
  -8   6   6        762.96        770.14        25.60 o                         
  -7   6   6        386.52        376.18        19.55 o                         
  -6   6   6       2375.21       2350.79        30.60 o                         
  -5   6   6        234.92        230.82         7.75 o                         
  -4   6   6          0.42         -0.46         3.09 o                         
  -3   6   6        284.46        288.08         5.95 o                         
  -2   6   6       2485.13       2529.24        25.22 o                         
  -1   6   6         34.31         38.40         2.75 o                         
   0   6   6       3307.74       3378.87        30.54 o                         
   1   6   6       3671.21       3697.66        31.98 o                         
   2   6   6        461.88        454.63        11.61 o                         
   3   6   6        144.09        136.84         6.37 o                         
   4   6   6         81.95        103.58         8.63 o                         
   5   6   6        324.70        323.54        13.68 o                         
   6   6   6        472.13        469.68        29.04 o                         
   7   6   6        905.73        917.47        29.30 o                         
   8   6   6        457.88        505.48        45.18 o                         
 -10   7   6        243.09        258.13        20.46 o                         
  -9   7   6        361.63        333.78        20.44 o                         
  -8   7   6        239.93        191.13        16.00 o                         
  -7   7   6       1539.48       1530.17        31.03 o                         
  -6   7   6        352.92        336.88        11.46 o                         
  -5   7   6        214.27        207.54         7.61 o                         
  -4   7   6        190.38        204.80         6.51 o                         
  -3   7   6        162.58        165.98         6.37 o                         
  -2   7   6        136.40        127.90         6.61 o                         
  -1   7   6       4041.23       3957.40        51.40 o                         
   0   7   6       3863.24       3769.55        37.44 o                         
   1   7   6        106.60        110.63         4.42 o                         
   2   7   6         11.22          8.28         4.14 o                         
   3   7   6         24.54         23.37         4.95 o                         
   4   7   6        113.34        125.80         8.83 o                         
   5   7   6        100.79        100.08        10.13 o                         
   6   7   6       1683.39       1648.48        36.01 o                         
   7   7   6        591.05        600.49        25.29 o                         
  -9   8   6        373.34        343.80        21.08 o                         
  -8   8   6       1202.69       1168.25        34.24 o                         
  -7   8   6         30.70         26.47         8.81 o                         
  -6   8   6         94.58        122.38         9.37 o                         
  -5   8   6         16.59         26.09         4.84 o                         
  -4   8   6       1232.99       1227.12        25.82 o                         
  -3   8   6          0.78          3.40         3.21 o                         
  -2   8   6       5013.13       5077.87        65.14 o                         
  -1   8   6       2335.65       2318.96        33.26 o                         
   0   8   6          3.52          6.32         3.33 o                         
   1   8   6         77.80         75.62         4.82 o                         
   2   8   6          3.68         -3.57         3.87 o                         
   3   8   6        240.19        239.96         8.30 o                         
   4   8   6        550.31        568.28        15.02 o                         
   5   8   6       2020.16       1961.87        33.68 o                         
   6   8   6        261.31        277.89        16.36 o                         
   7   8   6          9.22          3.91        11.74 o                         
  -8   9   6          5.33        -11.19        11.19 o                         
  -7   9   6          1.86          3.87         9.67 o                         
  -6   9   6        196.74        193.73        12.90 o                         
  -5   9   6        364.31        372.21        17.98 o                         
  -4   9   6        440.18        444.81        16.73 o                         
  -3   9   6       2478.21       2493.32        26.18 o                         
  -2   9   6        955.78        962.99        19.50 o                         
  -1   9   6         11.96         13.67         5.25 o                         
   0   9   6         18.64         22.23         3.88 o                         
   1   9   6        173.65        175.65         7.20 o                         
   2   9   6         90.46         91.23         7.09 o                         
   3   9   6       1368.60       1413.01        27.65 o                         
   4   9   6       1696.60       1689.18        38.58 o                         
   5   9   6        293.76        318.91        15.72 o                         
   6   9   6          0.82          0.33        10.87 o                         
  -7  10   6        116.41        106.77        12.73 o                         
  -6  10   6         61.55         69.60        10.40 o                         
  -5  10   6        251.92        270.91        10.99 o                         
  -4  10   6       2427.16       2439.13        36.68 o                         
  -3  10   6        648.20        617.41        13.34 o                         
  -2  10   6          2.99          4.17         5.76 o                         
  -1  10   6         18.87         30.51         6.35 o                         
   0  10   6         95.95         96.49         5.43 o                         
   1  10   6         12.14         14.44        10.25 o                         
   2  10   6        967.20        991.02        17.53 o                         
   3  10   6       1282.81       1223.18        25.87 o                         
   4  10   6        101.97        104.06        11.30 o                         
   5  10   6          2.50         -7.23        12.48 o                         
  -6  11   6        356.49        341.30        37.02 o                         
  -5  11   6       1020.56       1044.00        26.74 o                         
  -4  11   6        311.08        315.95        15.09 o                         
  -3  11   6         14.83         11.59         4.83 o                         
  -1  11   6         17.76         39.85        25.96 o                         
   0  11   6         56.14         58.57         9.90 o                         
   1  11   6       1163.18       1223.49        33.71 o                         
   2  11   6       1047.55       1062.20        49.96 o                         
   3  11   6         27.30         24.79        11.56 o                         
  -4  12   6        101.70         93.68        15.50 o                         
   0  12   6        853.32        915.26        59.15 o                         
   1  12   6        551.32        534.74        34.76 o                         
  -2 -12   7        664.86        651.15        27.82 o                         
  -1 -12   7        202.89        238.83        19.69 o                         
   0 -12   7        166.20        172.86        17.93 o                         
   1 -12   7        131.77        158.77        26.83 o                         
   2 -12   7          0.39         -0.56        13.59 o                         
  -5 -11   7         51.29         50.64        22.67 o                         
  -4 -11   7        206.86        183.54        19.37 o                         
  -3 -11   7        719.84        691.17        33.87 o                         
  -2 -11   7         80.69         93.50        10.72 o                         
  -1 -11   7        170.96        211.79        23.02 o                         
   0 -11   7         41.82         52.03        10.40 o                         
   1 -11   7         11.11          8.08        12.17 o                         
   2 -11   7         11.19         -4.94         9.43 o                         
   3 -11   7        421.51        422.36        19.13 o                         
   4 -11   7        267.25        290.18        29.53 o                         
  -6 -10   7         35.38         24.16        13.27 o                         
  -5 -10   7        281.66        285.69        18.48 o                         
  -4 -10   7        861.20        875.79        23.87 o                         
  -3 -10   7          1.63          8.76         8.13 o                         
  -2 -10   7        379.74        398.62        14.26 o                         
  -1 -10   7        134.01        143.70         8.98 o                         
   0 -10   7          0.52          7.85         6.91 o                         
   1 -10   7          6.96         11.22         7.19 o                         
   2 -10   7        425.78        427.28        15.05 o                         
   3 -10   7        718.29        727.83        19.21 o                         
   4 -10   7        232.91        231.64        16.32 o                         
   5 -10   7        426.37        446.89        32.60 o                         
   6 -10   7        106.50        104.72        19.30 o                         
  -7  -9   7         31.56         25.75        14.05 o                         
  -6  -9   7        395.19        420.36        21.27 o                         
  -5  -9   7        607.48        632.72        22.92 o                         
  -4  -9   7         37.73         40.01         9.10 o                         
  -3  -9   7        556.68        588.65        16.64 o                         
  -2  -9   7         95.19         94.13         8.68 o                         
  -1  -9   7         10.43          9.09         5.17 o                         
   0  -9   7         22.95         33.33         5.15 o                         
   1  -9   7       1172.02       1179.86        19.72 o                         
   2  -9   7        123.88        133.32         8.88 o                         
   3  -9   7        553.36        583.15        17.42 o                         
   4  -9   7        812.34        823.96        24.46 o                         
   5  -9   7        339.75        342.65        19.49 o                         
   6  -9   7          6.88          1.69        15.36 o                         
   7  -9   7         99.05         97.94        16.80 o                         
  -8  -8   7         34.20         31.28        14.12 o                         
  -7  -8   7        302.65        324.40        20.25 o                         
  -6  -8   7        818.74        809.03        25.81 o                         
  -5  -8   7        105.37        137.99        22.87 o                         
  -4  -8   7       1166.06       1155.60        30.12 o                         
  -3  -8   7         51.16         44.58         7.64 o                         
  -2  -8   7         25.52         16.89         5.25 o                         
  -1  -8   7         67.00         66.10         5.45 o                         
   0  -8   7       1030.19       1017.77        12.80 o                         
   1  -8   7        529.30        525.88        11.62 o                         
   2  -8   7       1204.01       1240.24        22.40 o                         
   3  -8   7       2750.34       2736.62        38.55 o                         
   4  -8   7         55.04         57.64         9.35 o                         
   5  -8   7          5.06          0.56        10.73 o                         
   6  -8   7         24.61         34.95        13.10 o                         
   7  -8   7        277.39        291.38        21.10 o                         
  -9  -7   7         57.37         62.89        20.09 o                         
  -8  -7   7        495.30        444.47        28.82 o                         
  -7  -7   7        658.03        614.98        23.85 o                         
  -6  -7   7        408.79        388.07        19.33 o                         
  -5  -7   7        965.81        981.32        22.32 o                         
  -4  -7   7         50.90         40.15         8.47 o                         
  -3  -7   7          0.18         -4.39         4.53 o                         
  -2  -7   7         59.98         56.49         5.50 o                         
  -1  -7   7       1716.58       1712.90        19.47 o                         
   0  -7   7         24.47         29.08         4.16 o                         
   1  -7   7       5516.08       5432.13        51.12 o                         
   2  -7   7       1021.51       1012.34        15.91 o                         
   3  -7   7         30.13         43.64         6.61 o                         
   4  -7   7        105.64        125.25        10.20 o                         
   5  -7   7        215.13        228.46        15.96 o                         
   6  -7   7        346.17        346.78        20.10 o                         
   7  -7   7        203.64        235.76        24.41 o                         
   8  -7   7       1202.76       1191.94        43.99 o                         
  -9  -6   7        463.44        454.67        30.23 o                         
  -8  -6   7         59.74         45.59        24.31 o                         
  -7  -6   7        415.88        414.43        15.53 o                         
  -6  -6   7       1094.53       1022.05        21.13 o                         
  -5  -6   7          6.94          4.51         5.87 o                         
  -4  -6   7         24.69         31.05         7.01 o                         
  -3  -6   7        220.09        213.03         9.74 o                         
  -2  -6   7       1762.14       1772.85        19.80 o                         
  -1  -6   7        314.82        329.68         8.13 o                         
   0  -6   7       5108.64       5098.33        44.60 o                         
   1  -6   7       2705.51       2733.98        26.47 o                         
   2  -6   7        132.59        123.50         6.54 o                         
   3  -6   7         42.43         36.35         6.16 o                         
   4  -6   7        105.05        103.37         6.68 o                         
   5  -6   7        210.66        215.15        11.18 o                         
   6  -6   7        744.92        727.44        19.32 o                         
   7  -6   7       1722.54       1536.35        45.98 o                         
   8  -6   7        178.09        153.36        22.36 o                         
 -10  -5   7        174.50        175.59        24.11 o                         
  -9  -5   7        113.18        116.76        12.00 o                         
  -8  -5   7        920.76        916.16        17.82 o                         
  -7  -5   7       1036.51        946.20        16.09 o                         
  -6  -5   7          7.39          3.38         4.47 o                         
  -5  -5   7         13.39         12.92         3.94 o                         
  -4  -5   7         93.07         94.33         6.00 o                         
  -3  -5   7        934.22        912.86        12.91 o                         
  -2  -5   7        687.61        679.10         9.19 o                         
  -1  -5   7       7219.76       7242.20        50.93 o                         
   0  -5   7       2034.70       2008.66        17.27 o                         
   1  -5   7          8.25          8.68         2.55 o                         
   2  -5   7        263.31        252.30         6.61 o                         
   3  -5   7        353.33        359.19         9.67 o                         
   4  -5   7        300.10        286.74         8.36 o                         
   5  -5   7       2714.46       2632.11        30.45 o                         
   6  -5   7       2939.87       2808.52        28.90 o                         
   7  -5   7        474.23        437.64        15.54 o                         
   8  -5   7         11.03         -0.33        17.23 o                         
   9  -5   7         10.04          5.33        18.26 o                         
 -10  -4   7          7.06          7.80        13.50 o                         
  -9  -4   7        833.10        833.84        57.46 o                         
  -8  -4   7        308.28        299.91        15.32 o                         
  -7  -4   7         22.81         14.76         7.22 o                         
  -6  -4   7          7.90          4.78         5.60 o                         
  -5  -4   7        102.57        108.60         5.49 o                         
  -4  -4   7        561.05        578.17         8.77 o                         
  -3  -4   7       1140.69       1137.06        11.88 o                         
  -2  -4   7      12797.37      12702.15        83.89 o                         
  -1  -4   7       2606.30       2656.59        19.90 o                         
   0  -4   7         53.08         45.36         2.50 o                         
   1  -4   7         63.98         63.70         2.74 o                         
   2  -4   7        297.62        289.78         6.15 o                         
   3  -4   7         21.30         42.89         3.88 o                         
   4  -4   7       3649.10       3676.09        33.08 o                         
   5  -4   7       4460.94       4447.69        46.28 o                         
   6  -4   7        333.86        345.25        21.61 o                         
   7  -4   7         29.09         33.61        11.80 o                         
   8  -4   7         62.56         76.04        15.00 o                         
   9  -4   7        171.84        181.87        29.41 o                         
 -11  -3   7         23.81         35.82        33.94 o                         
 -10  -3   7        718.40        758.84        62.86 o                         
  -9  -3   7        605.60        575.68        21.11 o                         
  -8  -3   7        124.57        114.82        12.17 o                         
  -7  -3   7          6.12          6.77         6.96 o                         
  -6  -3   7         37.42         37.82         6.01 o                         
  -5  -3   7       1201.45       1201.76        16.63 o                         
  -4  -3   7       2846.85       2929.74        22.25 o                         
  -3  -3   7      13374.04      13221.85        81.15 o                         
  -2  -3   7       1000.81       1044.88         9.80 o                         
  -1  -3   7         57.14         47.49         2.47 o                         
   0  -3   7        554.47        587.89         6.79 o                         
   1  -3   7        662.19        663.64         7.24 o                         
   2  -3   7         41.85         45.63         2.79 o                         
   3  -3   7       9637.86       9640.81        66.91 o                         
   4  -3   7       7715.55       7675.63        65.16 o                         
   5  -3   7        138.07        145.91         9.28 o                         
   6  -3   7         41.02         22.33         8.86 o                         
   7  -3   7         32.37         38.97        10.62 o                         
   8  -3   7         55.08         66.50        15.74 o                         
   9  -3   7        143.88        115.34        16.89 o                         
 -11  -2   7        591.14        616.35        30.68 o                         
 -10  -2   7         89.13         70.22        13.67 o                         
  -9  -2   7          1.32        -10.03        10.03 o                         
  -8  -2   7          8.83         18.23         9.69 o                         
  -7  -2   7        385.32        395.11        15.35 o                         
  -6  -2   7        130.46        140.57         8.80 o                         
  -5  -2   7       7616.47       7652.90        55.74 o                         
  -4  -2   7       9877.42       9757.42        64.89 o                         
  -3  -2   7        512.73        529.19         7.39 o                         
  -2  -2   7          4.40          5.60         1.73 o                         
  -1  -2   7        141.09        115.62         3.88 o                         
   0  -2   7        450.75        451.98         6.07 o                         
   1  -2   7        219.57        220.72         5.54 o                         
   2  -2   7      16724.66      16519.29       103.83 o                         
   3  -2   7       7208.62       7173.93        44.26 o                         
   4  -2   7          2.53          0.62         3.64 o                         
   5  -2   7          8.18         -5.46         5.74 o                         
   6  -2   7         36.05         40.00         9.20 o                         
   7  -2   7        158.74        161.39        13.48 o                         
   8  -2   7        483.42        523.52        21.54 o                         
   9  -2   7       1779.22       1815.35        44.00 o                         
 -11  -1   7        141.72        114.51        16.96 o                         
 -10  -1   7         82.69         90.85        14.20 o                         
  -9  -1   7        109.25         87.72        11.18 o                         
  -8  -1   7         49.98         40.70         8.57 o                         
  -7  -1   7         24.12         35.41         7.38 o                         
  -6  -1   7       3572.56       3598.65        38.90 o                         
  -5  -1   7       9772.87       9831.48        74.22 o                         
  -4  -1   7        275.57        303.01         7.60 o                         
  -3  -1   7         25.38         37.80         2.66 o                         
  -2  -1   7        319.49        304.58         5.00 o                         
  -1  -1   7        299.89        366.81         7.05 o                         
   0  -1   7       3469.23       3576.09        27.80 o                         
   1  -1   7      25503.55      24963.45       149.74 o                         
   2  -1   7       3560.79       3416.66        24.78 o                         
   3  -1   7         59.75         67.04         3.48 o                         
   4  -1   7        188.56        185.03         6.32 o                         
   5  -1   7        150.19        157.61        10.17 o                         
   6  -1   7         89.51         91.62         8.22 o                         
   7  -1   7       1246.19       1274.82        23.08 o                         
   8  -1   7       2320.20       2291.60        62.55 o                         
   9  -1   7         64.12         99.10        17.71 o                         
  10  -1   7          3.90         -0.91        27.91 o                         
 -11   0   7        117.52         96.00        18.36 o                         
 -10   0   7         13.16         12.77        18.33 o                         
  -9   0   7         35.33         35.67        13.22 o                         
  -8   0   7         33.66         50.14         9.46 o                         
  -7   0   7       6177.82       6206.72        73.46 o                         
  -6   0   7       4999.71       4980.41        46.61 o                         
  -5   0   7        127.25        136.77         6.15 o                         
  -4   0   7         16.33         22.33         2.41 o                         
  -3   0   7        261.20        258.33         5.02 o                         
  -2   0   7        225.92        239.17         4.70 o                         
  -1   0   7       6087.80       6140.23        43.95 o                         
   0   0   7      15670.51      15187.86        98.43 o                         
   1   0   7       7875.41       7898.39        50.34 o                         
   2   0   7          2.88          9.61         1.94 o                         
   3   0   7         25.47         27.86         2.40 o                         
   4   0   7          7.54          5.55         3.55 o                         
   5   0   7          9.41          7.70         4.95 o                         
   6   0   7       2639.46       2636.35        31.97 o                         
   7   0   7       2071.92       2111.14        37.08 o                         
   8   0   7         51.19         52.74        12.43 o                         
   9   0   7         24.25         22.27        16.30 o                         
 -11   1   7         14.76         45.06        16.17 o                         
 -10   1   7          5.92         -5.88        11.40 o                         
  -9   1   7        141.23        149.37        13.49 o                         
  -8   1   7       3911.66       3963.60        53.72 o                         
  -7   1   7       2773.59       2753.26        35.05 o                         
  -6   1   7          3.15         -2.15         4.16 o                         
  -5   1   7         46.02         38.61         3.44 o                         
  -4   1   7        180.61        200.98         5.57 o                         
  -3   1   7        242.93        270.80         8.45 o                         
  -2   1   7       2827.35       2780.75        23.34 o                         
  -1   1   7      24483.06      24410.64       174.85 o                         
   0   1   7       3608.24       3709.52        26.23 o                         
   1   1   7        931.57        975.95         9.31 o                         
   2   1   7         30.39         26.88         2.53 o                         
   3   1   7         35.18         32.04         2.86 o                         
   4   1   7         11.30         17.47         3.97 o                         
   5   1   7       4053.50       3993.18        40.96 o                         
   6   1   7       3246.67       3277.45        46.48 o                         
   7   1   7        160.10        167.34        13.43 o                         
   8   1   7        270.68        253.85        16.97 o                         
   9   1   7        186.11        172.10        23.97 o                         
 -11   2   7         13.33         16.11        22.06 o                         
 -10   2   7        244.28        281.03        23.41 o                         
  -9   2   7       2616.86       2732.03        87.49 o                         
  -8   2   7       1339.53       1347.51        31.51 o                         
  -7   2   7        410.11        396.96        15.34 o                         
  -6   2   7         19.95         18.83         4.75 o                         
  -5   2   7        426.47        449.90         7.61 o                         
  -4   2   7        202.34        232.12         7.40 o                         
  -3   2   7       6856.31       6818.01        46.63 o                         
  -2   2   7      28132.40      28019.35       175.71 o                         
  -1   2   7       1133.19       1102.79        10.09 o                         
   0   2   7       1398.33       1400.79        11.25 o                         
   1   2   7         18.90         15.99         2.19 o                         
   2   2   7          4.43          6.16         2.16 o                         
   3   2   7         73.11         70.20         3.45 o                         
   4   2   7       3740.75       3697.17        37.56 o                         
   5   2   7       5372.06       5356.14        57.54 o                         
   6   2   7        237.79        238.91        15.20 o                         
   7   2   7        612.60        582.70        23.36 o                         
   8   2   7          2.03        -12.61        12.61 o                         
   9   2   7         52.39         29.85        15.01 o                         
 -11   3   7        328.29        305.08        20.79 o                         
 -10   3   7       1677.62       1723.42        66.33 o                         
  -9   3   7        632.20        654.54        28.12 o                         
  -8   3   7         96.87         99.92         8.46 o                         
  -7   3   7          6.46          7.16         5.49 o                         
  -6   3   7          9.40          8.97         3.70 o                         
  -5   3   7          3.43         10.63         3.27 o                         
  -4   3   7      10067.14       9988.09        78.27 o                         
  -3   3   7      10513.83      10303.32        79.53 o                         
  -2   3   7         19.76         21.17         3.72 o                         
  -1   3   7        741.68        718.39         9.71 o                         
   0   3   7        444.48        459.62         9.36 o                         
   1   3   7        163.24        182.10         4.94 o                         
   2   3   7        143.10        144.17         5.51 o                         
   3   3   7      14142.18      13867.54        96.42 o                         
   4   3   7       1876.55       1874.06        20.66 o                         
   5   3   7       1055.77       1053.29        18.40 o                         
   6   3   7        122.75        110.93        10.44 o                         
   7   3   7         64.99         77.32        12.79 o                         
   8   3   7        136.94        129.31        14.99 o                         
   9   3   7        163.06        145.32        15.68 o                         
 -11   4   7       1142.66       1149.81        65.56 o                         
 -10   4   7        128.72        123.40        31.45 o                         
  -9   4   7        192.31        180.08        20.42 o                         
  -8   4   7         14.60         11.98        10.42 o                         
  -7   4   7         24.24         26.33         6.91 o                         
  -6   4   7        638.55        617.08        12.04 o                         
  -5   4   7       5691.03       5713.80        47.71 o                         
  -4   4   7       7800.09       7931.22        76.72 o                         
  -3   4   7         16.18         14.53         3.78 o                         
  -2   4   7        862.86        860.02        14.82 o                         
  -1   4   7         83.92         86.63         3.99 o                         
   0   4   7         63.90         53.60         3.83 o                         
   1   4   7       2851.78       2842.51        26.13 o                         
   2   4   7       5417.28       5503.33        50.97 o                         
   3   4   7        547.36        573.02        11.51 o                         
   4   4   7        110.27        135.10        11.05 o                         
   5   4   7        471.50        472.83        18.66 o                         
   6   4   7        171.74        179.68        14.67 o                         
   7   4   7          1.58         -9.68        20.92 o                         
   8   4   7        310.28        324.16        27.13 o                         
   9   4   7        417.36        494.89        34.28 o                         
 -11   5   7         16.80         20.78        31.49 o                         
 -10   5   7        226.33        189.21        23.01 o                         
  -9   5   7         31.22         28.59        12.52 o                         
  -8   5   7         83.84         74.65        12.35 o                         
  -7   5   7        280.94        271.02        16.98 o                         
  -6   5   7       3483.53       3468.30        40.73 o                         
  -5   5   7       4095.26       4032.24        39.75 o                         
  -4   5   7        154.32        150.38         6.08 o                         
  -3   5   7       1005.08       1009.26        12.91 o                         
  -2   5   7         47.06         53.92         4.59 o                         
  -1   5   7        303.98        309.38         7.06 o                         
   0   5   7        952.73        974.68        12.54 o                         
   1   5   7       4885.12       4857.09        41.28 o                         
   2   5   7       1656.18       1612.35        19.62 o                         
   3   5   7       2205.82       2199.53        25.74 o                         
   4   5   7        691.29        672.61        16.59 o                         
   5   5   7         20.22         18.74         9.35 o                         
   6   5   7         35.18         29.38        11.50 o                         
   7   5   7        294.05        275.02        24.30 o                         
   8   5   7        338.71        330.37        27.69 o                         
 -10   6   7          6.63          5.75        31.81 o                         
  -9   6   7         72.14         59.89        13.88 o                         
  -8   6   7        161.37        162.55        14.92 o                         
  -7   6   7       3265.86       3295.66        45.13 o                         
  -6   6   7       1477.11       1529.61        23.42 o                         
  -5   6   7        766.11        754.01        13.01 o                         
  -4   6   7        943.68        935.38        14.01 o                         
  -3   6   7        239.19        247.16         7.40 o                         
  -2   6   7          0.13         -2.22         2.98 o                         
  -1   6   7        643.10        655.67         9.44 o                         
   0   6   7       7138.88       7083.62        57.03 o                         
   1   6   7        120.60        122.58         5.19 o                         
   2   6   7       1648.56       1614.40        19.97 o                         
   3   6   7        374.61        393.39         9.71 o                         
   4   6   7         44.38         38.82         7.07 o                         
   5   6   7          6.31         11.74         9.75 o                         
   6   6   7        454.62        450.85        33.39 o                         
   7   6   7        434.48        442.56        24.42 o                         
   8   6   7        125.10        143.42        22.80 o                         
 -10   7   7          1.44         -3.53        13.94 o                         
  -9   7   7        325.91        292.14        19.58 o                         
  -8   7   7       1667.85       1592.06        35.12 o                         
  -7   7   7        539.11        502.29        16.81 o                         
  -6   7   7        645.84        669.10        16.12 o                         
  -5   7   7        100.72        105.47         6.36 o                         
  -4   7   7         25.51         28.53         4.32 o                         
  -3   7   7         16.92         19.06         3.42 o                         
  -2   7   7       1956.99       1941.31        23.43 o                         
  -1   7   7       3922.14       3879.50        38.93 o                         
   0   7   7        120.38        136.45         4.57 o                         
   1   7   7       2452.75       2443.10        25.58 o                         
   2   7   7        267.30        245.95         8.22 o                         
   3   7   7         44.49         41.03         5.93 o                         
   4   7   7         10.50         16.21         6.95 o                         
   5   7   7        805.39        813.63        34.19 o                         
   6   7   7        375.29        378.57        17.78 o                         
   7   7   7        339.53        382.95        19.46 o                         
  -9   8   7        733.82        670.67        26.42 o                         
  -8   8   7         43.81         38.86        12.78 o                         
  -7   8   7        429.69        460.70        19.66 o                         
  -6   8   7        178.91        175.50        10.69 o                         
  -5   8   7         18.24         18.97         5.51 o                         
  -4   8   7         93.63         95.91         6.12 o                         
  -3   8   7       2047.66       2069.74        23.54 o                         
  -2   8   7       1521.27       1492.83        19.22 o                         
  -1   8   7        193.04        202.59         8.17 o                         
   0   8   7       1455.65       1448.38        16.93 o                         
   1   8   7        292.23        306.31        11.35 o                         
   2   8   7        137.90        141.69         6.79 o                         
   3   8   7        107.19        119.14         9.34 o                         
   4   8   7        677.17        700.28        16.79 o                         
   5   8   7          4.38         14.21         9.80 o                         
   6   8   7        471.40        469.23        20.03 o                         
  -8   9   7        319.73        317.83        34.83 o                         
  -7   9   7        400.62        391.09        18.08 o                         
  -6   9   7         37.25         39.51         9.43 o                         
  -5   9   7        257.03        253.65        13.81 o                         
  -4   9   7        541.65        535.19        20.35 o                         
  -3   9   7        632.76        629.60        17.13 o                         
  -2   9   7        328.13        320.97        10.75 o                         
  -1   9   7       1652.76       1605.11        26.38 o                         
   0   9   7        314.13        297.26         8.46 o                         
   1   9   7         37.86         38.02         6.25 o                         
   2   9   7         66.97         68.31         7.15 o                         
   3   9   7        388.31        397.82        21.15 o                         
   4   9   7         15.86         25.96        10.97 o                         
   5   9   7        611.74        680.06        20.96 o                         
  -7  10   7         81.10         55.12        15.09 o                         
  -6  10   7         24.73         28.87         9.57 o                         
  -5  10   7        657.62        659.77        21.64 o                         
  -4  10   7        557.66        548.35        15.23 o                         
  -3  10   7        821.78        853.62        16.59 o                         
  -2  10   7       1410.26       1340.83        24.28 o                         
  -1  10   7          7.95         11.30         4.27 o                         
   0  10   7          4.67          3.77         4.68 o                         
   1  10   7         22.88         32.54         6.07 o                         
   2  10   7        291.41        291.40        10.97 o                         
   3  10   7         13.71         18.92         9.89 o                         
   4  10   7        669.37        675.89        24.61 o                         
  -6  11   7        464.85        383.08        30.10 o                         
  -5  11   7          5.19          9.53        10.33 o                         
  -4  11   7        581.16        612.62        19.90 o                         
  -3  11   7        418.56        414.58        15.14 o                         
  -2  11   7         32.18         32.91         4.93 o                         
  -1  11   7          0.94          0.67         4.35 o                         
   0  11   7        114.53        104.24        15.80 o                         
   1  11   7        215.16        202.28        12.57 o                         
   2  11   7         58.40         59.53        11.40 o                         
   3  11   7        793.68        791.56        24.63 o                         
   0  12   7        139.09        106.75        13.18 o                         
  -1 -12   8        415.55        417.98        40.58 o                         
   0 -12   8       1009.68       1114.09        73.32 o                         
  -4 -11   8          1.86         11.44        15.06 o                         
  -3 -11   8          4.54         10.53        13.80 o                         
  -2 -11   8        917.76        943.34        25.95 o                         
  -1 -11   8        743.93        788.83        23.25 o                         
   0 -11   8         99.93         96.31        12.23 o                         
   1 -11   8         15.40          8.89        10.06 o                         
   2 -11   8         16.11         16.86        10.77 o                         
   3 -11   8          2.68          7.18        17.99 o                         
   4 -11   8        100.10         71.77        17.71 o                         
  -6 -10   8          3.70          5.13        12.57 o                         
  -5 -10   8          4.74          6.76        11.74 o                         
  -4 -10   8        190.01        258.69        22.14 o                         
  -3 -10   8       1140.36       1133.15        23.66 o                         
  -2 -10   8       1519.71       1558.86        38.90 o                         
  -1 -10   8          1.31          2.31         7.64 o                         
   0 -10   8         90.61         85.88         9.35 o                         
   1 -10   8          3.83         -4.84         7.57 o                         
   2 -10   8         19.32          0.94         8.35 o                         
   3 -10   8        237.91        267.83        16.67 o                         
   4 -10   8       1203.87       1257.84        31.35 o                         
   5 -10   8        239.12        245.88        18.62 o                         
  -7  -9   8         10.92         40.24        14.16 o                         
  -6  -9   8         42.62         36.15        13.23 o                         
  -5  -9   8        131.93        152.35        14.91 o                         
  -4  -9   8       1582.82       1553.39        28.55 o                         
  -3  -9   8       1239.20       1238.53        24.07 o                         
  -2  -9   8          4.11          7.02         7.55 o                         
  -1  -9   8         27.16         47.85         7.52 o                         
   0  -9   8          9.91          3.85         6.07 o                         
   1  -9   8         16.42         10.73         7.03 o                         
   2  -9   8        817.31        819.82        19.73 o                         
   3  -9   8       1535.04       1485.82        30.22 o                         
   4  -9   8        182.72        177.07        15.55 o                         
   5  -9   8        351.64        325.55        19.95 o                         
   6  -9   8        124.56        111.39        16.48 o                         
  -8  -8   8         41.94         27.62        20.56 o                         
  -7  -8   8         17.64         12.76        12.53 o                         
  -6  -8   8        284.05        265.96        18.03 o                         
  -5  -8   8       2403.64       2503.93        44.90 o                         
  -4  -8   8        727.35        716.83        20.04 o                         
  -3  -8   8        171.10        189.54        11.11 o                         
  -2  -8   8        264.87        258.50        11.61 o                         
  -1  -8   8        145.85        152.90         8.61 o                         
   0  -8   8          7.71         -2.42         5.39 o                         
   1  -8   8        678.45        664.08        15.19 o                         
   2  -8   8       3178.96       3197.49        39.23 o                         
   3  -8   8         30.09         43.96         8.80 o                         
   4  -8   8        461.69        485.74        28.29 o                         
   5  -8   8         69.15         86.52        13.61 o                         
   6  -8   8         44.37         35.91        14.17 o                         
   7  -8   8          0.37         -4.73        17.14 o                         
  -9  -7   8          8.95         -0.17        24.43 o                         
  -8  -7   8         44.97         48.80        18.14 o                         
  -7  -7   8        484.46        495.85        23.33 o                         
  -6  -7   8       1789.28       1774.88        37.38 o                         
  -5  -7   8        678.26        631.12        26.52 o                         
  -4  -7   8        307.91        331.68        21.49 o                         
  -3  -7   8          4.41         15.35         6.78 o                         
  -2  -7   8         11.44         17.92         6.21 o                         
  -1  -7   8          8.59          1.62         4.24 o                         
   0  -7   8       2407.28       2446.14        24.05 o                         
   1  -7   8       2264.31       2281.30        29.56 o                         
   2  -7   8         96.45        100.20         7.82 o                         
   3  -7   8        604.33        614.27        17.97 o                         
   4  -7   8        187.09        184.18        17.34 o                         
   5  -7   8        128.47        122.99        13.99 o                         
   6  -7   8         36.42          8.93        12.33 o                         
   7  -7   8        607.72        600.53        32.19 o                         
   8  -7   8        244.82        235.59        26.35 o                         
  -9  -6   8         37.74         26.45        18.42 o                         
  -8  -6   8        434.74        383.27        26.91 o                         
  -7  -6   8       1539.02       1509.37        38.63 o                         
  -6  -6   8        157.77        126.53         9.99 o                         
  -5  -6   8        470.43        446.09        23.52 o                         
  -4  -6   8         50.22         40.90         5.22 o                         
  -3  -6   8        128.95        117.55         7.54 o                         
  -2  -6   8        128.65        118.92         6.47 o                         
  -1  -6   8       2087.25       2090.31        22.66 o                         
   0  -6   8       3555.63       3568.13        31.55 o                         
   1  -6   8          3.33          8.92         4.43 o                         
   2  -6   8       2383.58       2339.24        30.15 o                         
   3  -6   8        278.73        254.15         7.94 o                         
   4  -6   8         26.30         26.30         5.79 o                         
   5  -6   8         29.13         15.50         8.63 o                         
   6  -6   8        872.19        824.35        26.20 o                         
   7  -6   8        110.39         96.65        18.91 o                         
   8  -6   8        405.95        454.59        31.86 o                         
 -10  -5   8         69.95         44.35        20.04 o                         
  -9  -5   8        358.47        369.61        17.68 o                         
  -8  -5   8       1649.27       1578.23        29.45 o                         
  -7  -5   8         95.24         91.86         7.86 o                         
  -6  -5   8        529.84        513.07        15.60 o                         
  -5  -5   8         27.64         25.17         4.57 o                         
  -4  -5   8         78.84         80.49         5.05 o                         
  -3  -5   8          4.18          7.51         3.86 o                         
  -2  -5   8       3758.68       3638.70        49.13 o                         
  -1  -5   8       3359.44       3328.71        26.58 o                         
   0  -5   8       1965.13       1919.74        16.53 o                         
   1  -5   8       2359.70       2392.34        24.58 o                         
   2  -5   8         53.89         51.68         7.31 o                         
   3  -5   8         84.94         91.61         6.37 o                         
   4  -5   8        103.14        105.66         6.25 o                         
   5  -5   8       2141.27       2094.89        25.95 o                         
   6  -5   8         39.68         51.51         6.35 o                         
   7  -5   8       1141.35       1133.44        21.73 o                         
   8  -5   8        804.60        793.37        37.28 o                         
   9  -5   8         69.10         42.45        20.45 o                         
 -10  -4   8        410.00        435.41        31.54 o                         
  -9  -4   8        905.78        888.15        29.63 o                         
  -8  -4   8          0.96          4.30        11.32 o                         
  -7  -4   8        741.26        731.39        20.51 o                         
  -6  -4   8          7.35          5.02         5.86 o                         
  -5  -4   8         48.97         51.75         5.95 o                         
  -4  -4   8        434.54        426.43         8.36 o                         
  -3  -4   8       4466.44       4507.74        33.76 o                         
  -2  -4   8       2530.13       2582.71        21.12 o                         
  -1  -4   8       3216.84       3225.45        24.07 o                         
   0  -4   8       4046.30       4077.88        27.85 o                         
   1  -4   8        117.89        123.77         5.16 o                         
   2  -4   8         61.69         70.56         4.00 o                         
   3  -4   8        357.03        346.51         7.95 o                         
   4  -4   8       1497.07       1541.63        21.89 o                         
   5  -4   8         17.42         45.37         6.94 o                         
   6  -4   8       2519.75       2487.45        63.08 o                         
   7  -4   8        576.08        591.84        23.66 o                         
   8  -4   8         32.56         20.64        13.53 o                         
   9  -4   8         19.80         11.65        14.37 o                         
 -11  -3   8        458.15        449.22        32.58 o                         
 -10  -3   8        600.01        617.20        47.94 o                         
  -9  -3   8         52.04         63.85        12.98 o                         
  -8  -3   8        985.89       1050.34        26.11 o                         
  -7  -3   8          7.05          3.31         7.18 o                         
  -6  -3   8        140.19        133.21        10.38 o                         
  -5  -3   8        141.95        144.28         6.85 o                         
  -4  -3   8       4805.10       4856.31        39.00 o                         
  -3  -3   8        422.68        424.24         8.22 o                         
  -2  -3   8       5557.05       5601.81        37.07 o                         
  -1  -3   8       2514.87       2482.67        18.84 o                         
   0  -3   8          6.12          5.33         2.31 o                         
   1  -3   8        170.68        151.66         4.08 o                         
   2  -3   8        542.73        532.86         7.85 o                         
   3  -3   8       2754.26       2776.26        23.96 o                         
   4  -3   8        745.34        712.69        18.58 o                         
   5  -3   8       4718.54       4676.49        59.22 o                         
   6  -3   8        725.92        725.02        38.84 o                         
   7  -3   8        101.34         87.83        12.45 o                         
   8  -3   8         29.32         28.08        14.04 o                         
   9  -3   8        171.67        147.90        28.25 o                         
 -11  -2   8        282.19        271.62        23.95 o                         
 -10  -2   8        240.04        230.71        22.81 o                         
  -9  -2   8        350.33        338.87        19.87 o                         
  -8  -2   8         39.16         45.22        10.56 o                         
  -7  -2   8         81.01         75.57         9.65 o                         
  -6  -2   8        649.06        656.68        15.83 o                         
  -5  -2   8       2752.85       2780.90        27.48 o                         
  -4  -2   8         15.28         26.85         4.19 o                         
  -3  -2   8       6311.63       6356.44        46.05 o                         
  -2  -2   8       4414.39       4424.17        28.69 o                         
  -1  -2   8         20.87         26.29         2.33 o                         
   0  -2   8         30.21         19.39         2.38 o                         
   1  -2   8        499.53        510.08         6.56 o                         
   2  -2   8       1854.48       1905.38        15.30 o                         
   3  -2   8       2102.35       2115.19        20.04 o                         
   4  -2   8       4296.83       4284.25        44.12 o                         
   5  -2   8       1034.57        975.93        19.13 o                         
   6  -2   8        233.02        229.94        13.76 o                         
   7  -2   8          6.29         -0.16        13.41 o                         
   8  -2   8        292.60        294.77        17.92 o                         
   9  -2   8         27.08         48.38        16.95 o                         
 -11  -1   8        271.78        239.89        19.69 o                         
 -10  -1   8        494.59        485.59        25.09 o                         
  -9  -1   8         50.82         60.72        10.73 o                         
  -8  -1   8        156.83        140.54        11.14 o                         
  -7  -1   8        160.36        197.36        10.74 o                         
  -6  -1   8       1609.69       1672.19        25.23 o                         
  -5  -1   8         98.76        107.51         5.73 o                         
  -4  -1   8       9062.38       9054.34        71.39 o                         
  -3  -1   8       1757.03       1893.39        17.24 o                         
  -2  -1   8        121.78        153.13         4.27 o                         
  -1  -1   8        392.18        429.66         7.03 o                         
   0  -1   8       1165.97       1156.86        12.24 o                         
   1  -1   8       1031.37       1022.94        10.84 o                         
   2  -1   8       2922.27       2929.32        22.65 o                         
   3  -1   8      10795.02      10591.62        72.82 o                         
   4  -1   8       1398.19       1444.30        22.24 o                         
   5  -1   8         20.34         11.97         5.79 o                         
   6  -1   8          8.14          5.64         6.84 o                         
   7  -1   8        293.75        304.27        14.83 o                         
   8  -1   8          0.32         20.94        16.30 o                         
   9  -1   8        567.95        550.92        24.77 o                         
 -11   0   8        127.94        121.71        16.53 o                         
 -10   0   8         54.81         67.23        13.69 o                         
  -9   0   8          3.32        -11.74        11.74 o                         
  -8   0   8        187.48        173.91        12.64 o                         
  -7   0   8       2258.83       2278.34        35.37 o                         
  -6   0   8       1313.32       1319.63        19.65 o                         
  -5   0   8       7120.84       7185.80        54.46 o                         
  -4   0   8        971.95        987.01        10.23 o                         
  -3   0   8          0.41         -2.01         2.01 o                         
  -2   0   8         85.20         93.21         3.51 o                         
  -1   0   8        866.73        819.07         8.55 o                         
   0   0   8       2069.82       2129.42        16.51 o                         
   1   0   8       7406.70       7251.07        47.11 o                         
   2   0   8      14302.48      14261.45        82.65 o                         
   3   0   8        414.11        403.42         6.44 o                         
   4   0   8         44.15         37.64         5.04 o                         
   5   0   8         84.00         69.55         7.09 o                         
   6   0   8        470.02        456.89        13.87 o                         
   7   0   8         59.92         66.52        11.76 o                         
   8   0   8       2050.81       2041.67        58.67 o                         
   9   0   8       1048.45       1021.42        73.12 o                         
 -11   1   8         16.75         14.99        19.01 o                         
 -10   1   8         84.49         77.99        13.53 o                         
  -9   1   8        339.18        325.38        16.96 o                         
  -8   1   8        397.29        423.65        17.23 o                         
  -7   1   8        422.45        416.38        15.84 o                         
  -6   1   8       5343.20       5301.39        56.02 o                         
  -5   1   8       1268.59       1345.31        16.05 o                         
  -4   1   8         51.50         61.17         3.56 o                         
  -3   1   8        130.99        122.74         4.31 o                         
  -2   1   8       1581.73       1575.44        15.49 o                         
  -1   1   8        120.67        125.11         4.09 o                         
   0   1   8      20492.79      20489.79       136.03 o                         
   1   1   8       8101.79       7774.02        52.55 o                         
   2   1   8        145.95        140.23         4.13 o                         
   3   1   8        174.92        179.13         5.33 o                         
   4   1   8         29.05         24.27         4.16 o                         
   5   1   8        546.75        536.51        14.89 o                         
   6   1   8        345.59        341.01        21.89 o                         
   7   1   8       3711.50       3758.25        57.15 o                         
   8   1   8        487.22        475.24        21.28 o                         
   9   1   8         12.67         12.60        19.89 o                         
 -11   2   8         18.75          9.33        18.32 o                         
 -10   2   8        151.53        139.94        20.65 o                         
  -9   2   8        260.23        233.42        21.21 o                         
  -8   2   8       1247.05       1278.57        37.66 o                         
  -7   2   8       5343.22       5520.85        66.86 o                         
  -6   2   8         13.95         13.45         4.76 o                         
  -5   2   8         28.42         46.84         3.76 o                         
  -4   2   8         30.22         40.04         3.99 o                         
  -3   2   8       1908.69       1948.20        17.09 o                         
  -2   2   8        894.80        860.15         9.47 o                         
  -1   2   8      11272.76      10865.31        70.06 o                         
   0   2   8      10929.25      10727.31        66.12 o                         
   1   2   8        358.48        386.64         5.88 o                         
   2   2   8         24.23         21.15         2.68 o                         
   3   2   8         10.16         15.29         4.31 o                         
   4   2   8        169.38        160.29         7.02 o                         
   5   2   8       1582.12       1548.84        28.68 o                         
   6   2   8       3317.17       3346.38        48.06 o                         
   7   2   8        469.18        460.21        21.99 o                         
   8   2   8          4.01          4.04        13.74 o                         
   9   2   8          7.59          1.59        17.74 o                         
 -11   3   8        119.05         58.06        32.43 o                         
 -10   3   8         54.96         61.45        15.26 o                         
  -9   3   8       1425.63       1446.86        38.74 o                         
  -8   3   8       2055.71       2069.64        31.98 o                         
  -7   3   8        246.38        247.04        10.67 o                         
  -6   3   8        124.11        130.01         6.32 o                         
  -5   3   8         51.89         65.91         4.71 o                         
  -4   3   8          8.06          5.24         3.12 o                         
  -3   3   8        367.76        392.22         8.48 o                         
  -2   3   8      13157.78      12793.73        97.66 o                         
  -1   3   8       6654.78       6783.84        57.01 o                         
   0   3   8         62.03         65.27         3.44 o                         
   1   3   8         65.51         72.54         3.87 o                         
   2   3   8          8.92         11.56         3.63 o                         
   3   3   8        105.29        103.02         4.76 o                         
   4   3   8       2307.23       2288.89        24.10 o                         
   5   3   8       4194.47       4162.15        46.28 o                         
   6   3   8        997.51        985.78        21.20 o                         
   7   3   8          0.68          0.24        11.09 o                         
   8   3   8         28.09         15.67        20.46 o                         
   9   3   8         48.52         71.00        21.43 o                         
 -11   4   8          0.48         -6.06        28.41 o                         
 -10   4   8        919.57        832.37        55.07 o                         
  -9   4   8       1422.66       1346.87        62.93 o                         
  -8   4   8         60.06         53.87        15.96 o                         
  -7   4   8        136.72        138.08        10.48 o                         
  -6   4   8        160.85        153.75         7.67 o                         
  -5   4   8        298.31        295.48         7.84 o                         
  -4   4   8        632.72        591.42        12.00 o                         
  -3   4   8      15360.28      15398.85       141.56 o                         
  -2   4   8       4249.93       4202.01        44.85 o                         
  -1   4   8         28.77         37.38         3.75 o                         
   0   4   8         16.05         15.40         3.12 o                         
   1   4   8         45.48         46.94         4.31 o                         
   2   4   8         16.18         10.97         4.06 o                         
   3   4   8       1620.54       1637.52        23.33 o                         
   4   4   8       6253.14       6205.34        64.38 o                         
   5   4   8        356.56        354.85        17.35 o                         
   6   4   8         93.14        107.44        13.57 o                         
   7   4   8         17.74         23.19        15.95 o                         
   8   4   8         34.61         25.34        18.55 o                         
 -10   5   8        615.21        589.35        49.32 o                         
  -9   5   8         14.00          3.48        15.52 o                         
  -8   5   8          0.82         -7.17        10.24 o                         
  -7   5   8         17.78         17.10         7.93 o                         
  -6   5   8        200.72        193.38         9.66 o                         
  -5   5   8       2184.66       2152.54        27.51 o                         
  -4   5   8       7701.15       7594.10        74.11 o                         
  -3   5   8       1531.11       1554.98        19.81 o                         
  -2   5   8        253.65        251.16         9.15 o                         
  -1   5   8        386.52        407.45         8.13 o                         
   0   5   8         30.55         42.77         3.72 o                         
   1   5   8        146.81        151.21         6.61 o                         
   2   5   8       6742.92       6710.34        61.76 o                         
   3   5   8       6277.27       6254.00        75.58 o                         
   4   5   8          6.18          6.96         6.24 o                         
   5   5   8         76.82         71.29         9.88 o                         
   6   5   8          3.02         -7.36         9.03 o                         
   7   5   8        174.04        156.73        21.01 o                         
   8   5   8         41.37         51.35        20.19 o                         
 -10   6   8          8.78         14.43        29.42 o                         
  -9   6   8         54.41         38.39        13.38 o                         
  -8   6   8          8.02         -6.23        10.85 o                         
  -7   6   8          0.66          2.45         7.71 o                         
  -6   6   8       1719.62       1651.58        24.78 o                         
  -5   6   8       5864.69       5869.72        60.38 o                         
  -4   6   8        716.67        744.72        13.50 o                         
  -3   6   8         39.65         41.99         4.13 o                         
  -2   6   8         36.13         35.05         4.01 o                         
  -1   6   8        177.63        180.58         8.28 o                         
   0   6   8        391.40        386.32         7.87 o                         
   1   6   8       5081.56       5031.45        47.34 o                         
   2   6   8       2585.09       2529.68        34.60 o                         
   3   6   8         72.85         72.52        10.00 o                         
   4   6   8         72.80         61.52         7.98 o                         
   5   6   8         95.05         96.05        13.03 o                         
   6   6   8         20.55         19.31        10.49 o                         
   7   6   8        243.59        234.96        16.61 o                         
 -10   7   8         56.76         51.26        19.83 o                         
  -9   7   8         11.70         -1.37        12.31 o                         
  -8   7   8          9.62          7.67        13.34 o                         
  -7   7   8       1119.66       1109.87        28.66 o                         
  -6   7   8       3271.51       3240.84        39.17 o                         
  -5   7   8        298.51        300.94        10.79 o                         
  -4   7   8        266.76        265.96         8.66 o                         
  -3   7   8         18.23         12.52         4.16 o                         
  -2   7   8         58.99         46.24         4.20 o                         
  -1   7   8        403.19        411.65        11.97 o                         
   0   7   8       4189.67       4186.06        36.45 o                         
   1   7   8       3231.67       3137.18        32.11 o                         
   2   7   8        115.29        119.36         6.86 o                         
   3   7   8        337.41        347.87        11.93 o                         
   4   7   8         17.39         11.95         7.29 o                         
   5   7   8          3.81          0.15         9.32 o                         
   6   7   8        149.52        144.02        13.93 o                         
   7   7   8        665.25        712.57        24.39 o                         
  -9   8   8         20.99         51.11        18.13 o                         
  -8   8   8       1147.44       1128.53        30.09 o                         
  -7   8   8       1879.92       1846.94        31.31 o                         
  -6   8   8          0.24          3.45        12.94 o                         
  -5   8   8        465.57        454.22        12.91 o                         
  -4   8   8         28.18         12.19         6.84 o                         
  -3   8   8          1.02         -3.79         4.50 o                         
  -2   8   8        368.09        382.11        12.19 o                         
  -1   8   8       3684.53       3661.02        38.46 o                         
   0   8   8       1391.25       1364.24        19.15 o                         
   1   8   8        123.89        129.92         7.36 o                         
   2   8   8        146.59        154.13         7.50 o                         
   3   8   8          3.39          3.46         6.40 o                         
   4   8   8          6.96          6.86         7.63 o                         
   5   8   8        407.61        368.50        17.19 o                         
   6   8   8        524.00        530.07        21.36 o                         
  -8   9   8        685.68        730.74        45.65 o                         
  -7   9   8         19.84          7.50        12.68 o                         
  -6   9   8         84.46         70.08        12.78 o                         
  -5   9   8          5.25          6.19         7.29 o                         
  -4   9   8         10.39          9.28         6.67 o                         
  -3   9   8        424.52        430.13        14.20 o                         
  -2   9   8       2862.71       2894.45        54.51 o                         
  -1   9   8        501.17        471.87        10.54 o                         
   0   9   8        434.58        410.41        13.68 o                         
   1   9   8        138.18        129.09        15.96 o                         
   2   9   8          7.91         11.06         6.49 o                         
   3   9   8          1.51          3.37         8.33 o                         
   4   9   8        308.29        324.84        15.55 o                         
   5   9   8        670.25        662.58        24.63 o                         
  -7  10   8         90.74        101.55        23.38 o                         
  -6  10   8          5.09         -0.55        10.98 o                         
  -5  10   8          0.36         -3.23         7.68 o                         
  -4  10   8        663.85        699.19        17.34 o                         
  -3  10   8       1783.13       1804.80        40.04 o                         
  -2  10   8        133.53        122.76         7.26 o                         
  -1  10   8        200.94        202.10         7.69 o                         
   0  10   8         95.23         88.36         7.55 o                         
   1  10   8         48.42         49.34         7.65 o                         
   2  10   8          4.50          6.72         7.75 o                         
   3  10   8        462.07        478.59        27.51 o                         
   4  10   8        452.13        472.02        22.77 o                         
  -5  11   8        416.46        413.60        29.13 o                         
  -4  11   8        632.95        635.84        45.77 o                         
  -3  11   8         65.33         59.28        14.02 o                         
  -2  11   8        337.27        332.77        11.63 o                         
  -1  11   8        202.51        206.12        23.32 o                         
   0  11   8          1.15         -6.21         9.29 o                         
   1  11   8         28.58         22.88         9.71 o                         
   2  11   8        588.40        595.86        59.99 o                         
  -4 -11   9          8.18          9.46        15.10 o                         
  -3 -11   9         31.92         21.28        28.80 o                         
  -2 -11   9         11.51          0.59        13.60 o                         
  -1 -11   9         76.10         74.72        12.79 o                         
   0 -11   9        937.42       1052.05        34.50 o                         
   1 -11   9        562.07        609.61        27.88 o                         
   2 -11   9          6.48         -7.47        23.15 o                         
   3 -11   9         16.68         13.95        15.68 o                         
  -6 -10   9          0.06         13.21        13.61 o                         
  -5 -10   9         26.34         26.32        12.72 o                         
  -4 -10   9          4.24         12.76        11.62 o                         
  -3 -10   9         35.99         35.32        11.67 o                         
  -2 -10   9        222.25        230.10        13.76 o                         
  -1 -10   9       2245.59       2307.98        35.48 o                         
   0 -10   9        525.55        554.44        17.51 o                         
   1 -10   9          0.54          6.24         8.35 o                         
   2 -10   9         10.09          3.63        10.74 o                         
   3 -10   9         22.80         20.64        11.98 o                         
   4 -10   9          6.01         15.07        12.99 o                         
   5 -10   9        569.93        588.97        29.76 o                         
  -7  -9   9         30.07         31.51        14.80 o                         
  -6  -9   9         11.74         14.95        16.80 o                         
  -5  -9   9          2.94        -11.07        11.07 o                         
  -4  -9   9         40.31         30.02        11.35 o                         
  -3  -9   9        811.94        805.39        20.52 o                         
  -2  -9   9       1849.03       1902.02        31.19 o                         
  -1  -9   9        362.57        353.59        17.63 o                         
   0  -9   9          3.23         10.66         7.73 o                         
   1  -9   9         29.90         40.64         8.94 o                         
   2  -9   9         33.90         28.31         8.78 o                         
   3  -9   9         43.72         52.15        12.22 o                         
   4  -9   9       1067.25       1163.49        31.43 o                         
   5  -9   9       1057.09       1093.49        31.84 o                         
   6  -9   9        100.52         93.13        16.55 o                         
  -8  -8   9         19.53          7.28        18.36 o                         
  -7  -8   9          4.36          4.67        12.62 o                         
  -6  -8   9          7.25          5.35        11.55 o                         
  -5  -8   9          7.44          6.73        12.57 o                         
  -4  -8   9       1236.57       1289.45        30.02 o                         
  -3  -8   9       2780.92       2736.90        39.31 o                         
  -2  -8   9        379.50        376.43        15.73 o                         
  -1  -8   9          4.32          5.06         5.87 o                         
   0  -8   9         25.66         30.40         6.63 o                         
   1  -8   9          9.71          1.87         7.40 o                         
   2  -8   9          5.39         18.34         8.29 o                         
   3  -8   9       2193.64       2222.40        41.62 o                         
   4  -8   9       1579.67       1550.44        34.75 o                         
   5  -8   9         18.82         28.53        12.61 o                         
   6  -8   9         23.52         31.89        14.25 o                         
   7  -8   9         37.52         52.59        20.29 o                         
  -9  -7   9         14.23         16.15        18.97 o                         
  -8  -7   9         15.57         13.70        17.19 o                         
  -7  -7   9          6.14         13.59        12.11 o                         
  -6  -7   9         23.82          1.98        10.95 o                         
  -5  -7   9       1042.58       1067.20        27.72 o                         
  -4  -7   9       3022.07       3026.32        42.37 o                         
  -3  -7   9        325.21        325.27        13.21 o                         
  -2  -7   9          3.35          3.21         6.23 o                         
  -1  -7   9         47.81         53.16         6.73 o                         
   0  -7   9         38.61         42.47         6.41 o                         
   1  -7   9        574.41        580.90        14.63 o                         
   2  -7   9       4122.36       4039.68        51.62 o                         
   3  -7   9       1817.88       1793.06        35.55 o                         
   4  -7   9          9.63          4.13        14.95 o                         
   5  -7   9        111.48        113.43        14.46 o                         
   6  -7   9         48.04         26.12        16.16 o                         
   7  -7   9         31.75         27.80        18.10 o                         
  -9  -6   9         26.10         54.27        19.27 o                         
  -8  -6   9          6.67         -5.32        15.45 o                         
  -7  -6   9          7.10          6.71         9.43 o                         
  -6  -6   9       2352.48       2298.56        37.08 o                         
  -5  -6   9       3368.08       3258.74        88.58 o                         
  -4  -6   9         21.76         12.61         5.58 o                         
  -3  -6   9        186.69        170.09         6.71 o                         
  -2  -6   9        138.30        129.93         7.14 o                         
  -1  -6   9          2.51         -3.32         3.32 o                         
   0  -6   9        619.04        577.17        15.97 o                         
   1  -6   9       6213.97       6130.59        70.21 o                         
   2  -6   9       2659.27       2618.84        44.45 o                         
   3  -6   9        217.52        235.51        12.54 o                         
   4  -6   9         52.58         47.84         8.35 o                         
   5  -6   9          5.56         13.70         8.54 o                         
   6  -6   9         43.81         45.52        11.16 o                         
   7  -6   9        793.23        738.84        35.03 o                         
   8  -6   9        634.23        658.93        36.22 o                         
 -10  -5   9          3.59          6.25        18.56 o                         
  -9  -5   9          1.41         -8.95        12.94 o                         
  -8  -5   9         86.60        111.64        10.19 o                         
  -7  -5   9       2786.39       2777.78        35.80 o                         
  -6  -5   9       2220.97       2113.16        33.89 o                         
  -5  -5   9          0.21          7.03         4.84 o                         
  -4  -5   9          2.25          3.08         3.78 o                         
  -3  -5   9         90.92         98.90         4.81 o                         
  -2  -5   9          5.77          0.37         3.29 o                         
  -1  -5   9       2035.80       2037.29        17.47 o                         
   0  -5   9       9668.50       9575.78        63.00 o                         
   1  -5   9        374.77        394.01         8.16 o                         
   2  -5   9        367.85        352.69        10.09 o                         
   3  -5   9         24.15         24.07         4.85 o                         
   4  -5   9        112.09        110.78         7.04 o                         
   5  -5   9         16.51         19.82         6.75 o                         
   6  -5   9        893.23        938.63        17.14 o                         
   7  -5   9       1194.31       1215.17        27.62 o                         
   8  -5   9          7.46          0.99        17.75 o                         
 -10  -4   9          1.12        -11.72        13.24 o                         
  -9  -4   9        387.90        380.64        21.85 o                         
  -8  -4   9       1795.13       1754.57        46.52 o                         
  -7  -4   9       1384.00       1373.53        28.48 o                         
  -6  -4   9        165.50        165.97         9.20 o                         
  -5  -4   9        107.64        100.53         7.22 o                         
  -4  -4   9        333.72        326.39         8.35 o                         
  -3  -4   9         54.24         50.45         4.05 o                         
  -2  -4   9       2940.10       2999.97        27.30 o                         
  -1  -4   9       8480.17       8403.47        55.91 o                         
   0  -4   9       1690.34       1728.12        15.56 o                         
   1  -4   9        800.20        809.86        10.99 o                         
   2  -4   9        244.94        231.64         6.73 o                         
   3  -4   9         17.69         13.91         5.40 o                         
   4  -4   9          1.51         11.66         6.05 o                         
   5  -4   9       1302.63       1346.36        26.80 o                         
   6  -4   9       1524.87       1479.42        40.10 o                         
   7  -4   9        112.63        131.04        15.30 o                         
   8  -4   9        216.42        218.44        23.02 o                         
 -11  -3   9         60.27         64.01        22.81 o                         
 -10  -3   9        180.57        181.70        18.96 o                         
  -9  -3   9       1915.35       1999.09        68.81 o                         
  -8  -3   9        883.48        850.56        25.34 o                         
  -7  -3   9        209.49        207.59        13.55 o                         
  -6  -3   9          4.01          3.53         6.41 o                         
  -5  -3   9        266.29        260.85         9.64 o                         
  -4  -3   9          3.58         10.94         3.51 o                         
  -3  -3   9       3812.29       3765.20        31.62 o                         
  -2  -3   9       9363.74       9335.55        62.06 o                         
  -1  -3   9         90.57         93.44         3.80 o                         
   0  -3   9       2419.58       2360.24        20.24 o                         
   1  -3   9         96.65        119.45         4.44 o                         
   2  -3   9         39.71         41.74         3.82 o                         
   3  -3   9         19.23         18.14         4.62 o                         
   4  -3   9       4596.62       4617.45        57.94 o                         
   5  -3   9       1479.68       1461.04        28.02 o                         
   6  -3   9        168.72        176.31        13.14 o                         
   7  -3   9        855.16        849.71        24.74 o                         
   8  -3   9        183.77        189.14        18.96 o                         
   9  -3   9         17.90         14.05        20.41 o                         
 -11  -2   9        181.59        187.66        21.77 o                         
 -10  -2   9       1257.51       1262.27        38.33 o                         
  -9  -2   9        134.65        148.39        15.17 o                         
  -8  -2   9        128.78        118.19        12.53 o                         
  -7  -2   9          5.32         -0.29         8.42 o                         
  -6  -2   9        139.33        151.83        11.57 o                         
  -5  -2   9        279.66        279.51         8.30 o                         
  -4  -2   9       3943.08       3947.28        31.69 o                         
  -3  -2   9      10470.90      10592.55        70.25 o                         
  -2  -2   9         39.82         44.49         2.92 o                         
  -1  -2   9       1596.46       1625.46        13.84 o                         
   0  -2   9        217.33        213.59         4.86 o                         
   1  -2   9         89.96        107.24         3.69 o                         
   2  -2   9        423.32        430.45         7.40 o                         
   3  -2   9       3697.75       3753.19        36.80 o                         
   4  -2   9       1552.24       1539.12        23.86 o                         
   5  -2   9       1114.11       1113.23        21.31 o                         
   6  -2   9        918.24        946.93        28.02 o                         
   7  -2   9         84.47        100.08        13.06 o                         
   8  -2   9         82.25         90.72        17.43 o                         
   9  -2   9        174.98        197.03        21.68 o                         
 -11  -1   9        662.69        767.62        27.92 o                         
 -10  -1   9        264.36        231.62        15.93 o                         
  -9  -1   9        431.89        428.20        19.82 o                         
  -8  -1   9         16.89         19.20         8.73 o                         
  -7  -1   9        200.63        190.31        11.01 o                         
  -6  -1   9         17.83          9.89         5.60 o                         
  -5  -1   9       5122.71       5113.49        44.34 o                         
  -4  -1   9       5782.14       5651.66        49.54 o                         
  -3  -1   9        435.14        442.79         8.38 o                         
  -2  -1   9       2651.72       2650.86        25.04 o                         
  -1  -1   9         15.90         10.36         2.17 o                         
   0  -1   9          0.11         -0.35         1.70 o                         
   1  -1   9        408.23        388.45         7.67 o                         
   2  -1   9       7252.50       7199.59        54.60 o                         
   3  -1   9        950.41        958.73        15.00 o                         
   4  -1   9       3710.89       3640.45        35.45 o                         
   5  -1   9       1264.27       1259.32        19.19 o                         
   6  -1   9        153.30        137.16        10.04 o                         
   7  -1   9         33.49         39.30        11.92 o                         
   8  -1   9        192.12        193.85        16.86 o                         
   9  -1   9        253.16        251.72        19.76 o                         
 -11   0   9          1.54         -4.84        17.28 o                         
 -10   0   9        214.54        235.26        17.46 o                         
  -9   0   9         16.36         25.56        11.49 o                         
  -8   0   9         47.45         37.79        10.46 o                         
  -7   0   9        366.12        370.94        13.19 o                         
  -6   0   9       4884.42       4789.92        58.63 o                         
  -5   0   9       2893.55       2854.72        49.92 o                         
  -4   0   9       1215.94       1226.98        12.73 o                         
  -3   0   9       3983.47       3959.80        28.81 o                         
  -2   0   9         27.57         24.83         2.66 o                         
  -1   0   9          4.61          1.54         2.10 o                         
   0   0   9        728.45        718.37         8.57 o                         
   1   0   9       6988.14       7035.23        44.53 o                         
   2   0   9          0.77          7.12         2.86 o                         
   3   0   9       3193.22       3133.59        41.13 o                         
   4   0   9       1343.86       1313.60        29.69 o                         
   5   0   9         65.48         63.87         7.36 o                         
   6   0   9         73.48         84.00         9.84 o                         
   7   0   9        359.46        340.41        17.81 o                         
   8   0   9        451.97        477.22        39.47 o                         
   9   0   9        342.23        322.04        24.58 o                         
 -11   1   9        268.92        220.81        25.23 o                         
 -10   1   9         12.56          2.52        17.68 o                         
  -9   1   9        174.51        163.38        22.08 o                         
  -8   1   9        303.65        309.33        23.61 o                         
  -7   1   9       2251.84       2204.06        40.82 o                         
  -6   1   9       2480.21       2524.40        32.22 o                         
  -5   1   9       2895.05       2854.30        28.93 o                         
  -4   1   9       1598.67       1617.73        16.69 o                         
  -3   1   9        168.81        188.06         5.36 o                         
  -2   1   9         13.30          8.41         2.62 o                         
  -1   1   9       1310.01       1359.08        13.50 o                         
   0   1   9       5169.71       5125.53        38.00 o                         
   1   1   9        107.77        116.00         6.04 o                         
   2   1   9       7112.04       6999.47        47.31 o                         
   3   1   9       1372.10       1376.90        15.95 o                         
   4   1   9        118.24        107.26         7.33 o                         
   5   1   9         20.61         22.04         7.50 o                         
   6   1   9        415.53        434.66        17.76 o                         
   7   1   9        224.90        246.95        15.84 o                         
   8   1   9        220.70        247.06        20.18 o                         
   9   1   9        520.22        526.17        33.60 o                         
 -11   2   9         30.85         -2.59        17.91 o                         
 -10   2   9         29.20         -1.45        16.82 o                         
  -9   2   9        223.65        221.83        20.28 o                         
  -8   2   9       2731.79       2718.94        58.00 o                         
  -7   2   9         60.55         57.36         9.03 o                         
  -6   2   9       2656.86       2612.34        37.01 o                         
  -5   2   9        893.34        918.80        13.75 o                         
  -4   2   9         96.17         89.45         4.01 o                         
  -3   2   9          3.19          2.53         2.51 o                         
  -2   2   9       1196.07       1163.39        13.27 o                         
  -1   2   9       4478.12       4526.06        31.87 o                         
   0   2   9        232.49        219.22         4.82 o                         
   1   2   9       7975.00       7932.04        51.08 o                         
   2   2   9       1213.55       1222.66        13.29 o                         
   3   2   9         54.98         66.66         4.59 o                         
   4   2   9        108.81        112.71         6.63 o                         
   5   2   9        510.60        529.95        19.45 o                         
   6   2   9        227.72        220.60        30.39 o                         
   7   2   9        915.70        917.96        29.52 o                         
   8   2   9       1451.98       1546.66        58.50 o                         
   9   2   9         83.00        105.19        28.65 o                         
 -11   3   9        109.20         76.69        33.31 o                         
 -10   3   9        304.92        305.71        31.14 o                         
  -9   3   9        738.60        763.34        21.83 o                         
  -8   3   9         96.32        113.59         9.42 o                         
  -7   3   9       1271.31       1209.89        30.01 o                         
  -6   3   9       1064.65       1064.24        22.25 o                         
  -5   3   9         81.82         83.19         4.92 o                         
  -4   3   9          6.40         10.04         4.13 o                         
  -3   3   9        973.97        955.81        12.31 o                         
  -2   3   9       3325.16       3317.84        29.40 o                         
  -1   3   9       3082.13       3138.35        27.98 o                         
   0   3   9       7906.68       7747.27        57.84 o                         
   1   3   9        665.53        666.17         9.77 o                         
   2   3   9         93.23         91.42         4.61 o                         
   3   3   9         37.30         40.29         4.48 o                         
   4   3   9       1324.49       1323.38        18.50 o                         
   5   3   9         85.23         92.85         7.12 o                         
   6   3   9       2028.52       1935.46        37.69 o                         
   7   3   9       1266.15       1258.40        33.27 o                         
   8   3   9        158.39        172.17        16.36 o                         
 -11   4   9         82.38         91.28        33.17 o                         
 -10   4   9        632.61        583.12        47.55 o                         
  -9   4   9          0.02        -24.18        24.18 o                         
  -8   4   9       2355.64       2258.61        54.24 o                         
  -7   4   9        144.07        131.56        10.49 o                         
  -6   4   9         96.73        112.68         7.11 o                         
  -5   4   9          3.16          4.30         3.76 o                         
  -4   4   9       1613.19       1645.25        22.21 o                         
  -3   4   9       1356.57       1376.25        18.99 o                         
  -2   4   9       2968.94       3027.39        36.37 o                         
  -1   4   9       7989.46       7918.36        76.14 o                         
   0   4   9        836.14        857.34        11.83 o                         
   1   4   9         62.76         60.14         5.01 o                         
   2   4   9         26.58         34.03         4.99 o                         
   3   4   9        538.44        557.81        15.01 o                         
   4   4   9         27.16         24.12         7.73 o                         
   5   4   9       3029.85       3060.67        44.05 o                         
   6   4   9       1293.22       1377.66        41.57 o                         
   7   4   9         29.46         22.78        16.80 o                         
   8   4   9          7.58        -14.37        17.74 o                         
 -10   5   9        106.88         85.33        33.36 o                         
  -9   5   9        888.72        871.73        36.04 o                         
  -8   5   9        288.40        307.60        22.89 o                         
  -7   5   9         21.67         25.81        13.07 o                         
  -6   5   9         65.71         59.75         8.00 o                         
  -5   5   9        913.44        898.37        16.52 o                         
  -4   5   9        173.02        167.58         7.70 o                         
  -3   5   9       3900.14       3837.26        40.81 o                         
  -2   5   9       5362.69       5427.76        59.33 o                         
  -1   5   9         96.38         92.47         6.12 o                         
   0   5   9          3.52          5.26         3.86 o                         
   1   5   9         13.72         10.20         4.32 o                         
   2   5   9        910.20        901.00        14.92 o                         
   3   5   9        447.51        417.09        13.69 o                         
   4   5   9       3824.22       3729.40        52.58 o                         
   5   5   9       1211.41       1236.68        26.14 o                         
   6   5   9         80.59         87.67        11.94 o                         
   7   5   9          4.30         -8.59        16.39 o                         
 -10   6   9        759.80        687.19        51.18 o                         
  -9   6   9         28.08          4.83        16.55 o                         
  -8   6   9        146.04        130.59        18.76 o                         
  -7   6   9         48.12         58.98        11.17 o                         
  -6   6   9        443.66        469.74        15.34 o                         
  -5   6   9         70.10         82.32         6.97 o                         
  -4   6   9       4271.65       4346.77        46.27 o                         
  -3   6   9       4221.15       4190.88        53.92 o                         
  -2   6   9         79.36         75.68         5.95 o                         
  -1   6   9         12.27         15.65         4.48 o                         
   0   6   9         15.79         13.26         4.35 o                         
   1   6   9        134.85        150.54         6.95 o                         
   2   6   9        553.60        558.11        12.30 o                         
   3   6   9       3011.03       2996.25        41.11 o                         
   4   6   9       1187.75       1189.93        24.79 o                         
   5   6   9          5.42          6.43         9.34 o                         
   6   6   9         12.85         12.26        10.61 o                         
   7   6   9          9.72          5.86        18.10 o                         
  -9   7   9         32.75         17.81        17.38 o                         
  -8   7   9         64.37         92.23        17.52 o                         
  -7   7   9        296.87        284.25        16.38 o                         
  -6   7   9         36.65         41.58         8.18 o                         
  -5   7   9       3131.20       3209.83        37.58 o                         
  -4   7   9       1590.50       1612.58        21.94 o                         
  -3   7   9         25.56         25.68         4.84 o                         
  -2   7   9         33.38         34.19         6.39 o                         
  -1   7   9          8.17          3.32         4.53 o                         
   0   7   9        236.91        233.72         6.99 o                         
   1   7   9        907.18        919.10        14.76 o                         
   2   7   9       5209.34       5182.05        58.93 o                         
   3   7   9        577.29        561.15        14.94 o                         
   4   7   9          4.27         -1.07         8.64 o                         
   5   7   9         28.79         25.88        12.39 o                         
   6   7   9        101.73        118.67        19.89 o                         
  -9   8   9         27.76         30.64        18.17 o                         
  -8   8   9        119.87        135.22        46.15 o                         
  -7   8   9        193.01        194.91        14.63 o                         
  -6   8   9       2061.50       2054.21        36.42 o                         
  -5   8   9       1033.10       1069.93        19.81 o                         
  -4   8   9          1.83          6.21         6.74 o                         
  -3   8   9         10.11          7.02         6.10 o                         
  -2   8   9         67.55         72.84         7.85 o                         
  -1   8   9         78.38         74.88         6.98 o                         
   0   8   9       1639.22       1644.43        20.37 o                         
   1   8   9       2485.84       2466.85        31.31 o                         
   2   8   9        411.78        432.14        16.29 o                         
   3   8   9         16.76         20.30         7.28 o                         
   4   8   9         25.34         22.35         9.68 o                         
   5   8   9         58.29         52.78        11.58 o                         
  -8   9   9        108.01        122.13        27.24 o                         
  -7   9   9       1269.53       1226.96        36.57 o                         
  -6   9   9        517.15        460.97        22.42 o                         
  -5   9   9         17.56         11.24        10.52 o                         
  -4   9   9         11.69         18.20         7.24 o                         
  -3   9   9         24.79         23.67         6.86 o                         
  -2   9   9          0.29         -0.27         6.18 o                         
  -1   9   9       1578.78       1573.15        26.11 o                         
   0   9   9       2680.20       2596.15        35.37 o                         
   1   9   9        222.24        218.13        17.98 o                         
   2   9   9         77.73         80.67         9.33 o                         
   3   9   9         14.51          7.62         8.87 o                         
   4   9   9         38.99         11.32        12.12 o                         
  -7  10   9        144.79         92.83        24.65 o                         
  -6  10   9         53.36         25.28        19.07 o                         
  -5  10   9         29.17         31.82        10.95 o                         
  -4  10   9         60.60         62.14         8.55 o                         
  -3  10   9         31.29         27.73         7.34 o                         
  -2  10   9       1306.81       1341.73        23.62 o                         
  -1  10   9       1674.12       1659.15        27.20 o                         
   0  10   9         33.93         40.45         7.39 o                         
   1  10   9         15.67         11.07         7.42 o                         
   2  10   9         26.17         20.96         8.41 o                         
   3  10   9         26.09         17.21        13.45 o                         
  -5  11   9          0.81          0.13        16.26 o                         
  -4  11   9         54.29         44.63        16.47 o                         
  -3  11   9       1190.02       1169.06        39.07 o                         
  -2  11   9        839.78        782.76        30.70 o                         
  -1  11   9          0.08         -0.29        12.40 o                         
   0  11   9        115.90         94.03        14.77 o                         
   1  11   9         16.55         11.00         9.96 o                         
  -3 -11  10          1.53         17.74        12.10 o                         
  -2 -11  10          0.94          8.78        16.06 o                         
  -1 -11  10        247.76        252.73        40.60 o                         
   0 -11  10        219.29        234.33        28.69 o                         
   1 -11  10        230.93        281.84        22.81 o                         
   2 -11  10        475.96        494.67        28.65 o                         
  -5 -10  10         12.16          1.55        12.62 o                         
  -4 -10  10          1.15         -0.28        11.40 o                         
  -3 -10  10         35.55         54.47        12.39 o                         
  -2 -10  10        349.19        317.90        18.09 o                         
  -1 -10  10        147.49        172.69        14.75 o                         
   0 -10  10        391.98        382.34        18.92 o                         
   1 -10  10        627.08        626.30        22.84 o                         
   2 -10  10        143.17        143.58        15.19 o                         
   3 -10  10         61.50         65.34        14.59 o                         
   4 -10  10         51.34         86.37        15.12 o                         
  -7  -9  10        231.66        209.13        19.66 o                         
  -6  -9  10         94.07         93.80        15.38 o                         
  -5  -9  10          5.41          1.73        12.01 o                         
  -4  -9  10         16.40         20.03        11.54 o                         
  -3  -9  10        335.57        328.99        20.03 o                         
  -2  -9  10         26.39         33.13        10.90 o                         
  -1  -9  10        565.97        572.58        17.99 o                         
   0  -9  10       1081.42       1139.80        24.12 o                         
   1  -9  10        120.24        134.13        16.69 o                         
   2  -9  10          2.83          6.25        10.88 o                         
   3  -9  10         21.07         32.68        12.23 o                         
   4  -9  10        290.27        279.59        19.65 o                         
   5  -9  10         38.16         42.30        14.83 o                         
  -8  -8  10        265.07        241.95        25.88 o                         
  -7  -8  10         10.33          0.44        13.00 o                         
  -6  -8  10         24.26         39.95        12.97 o                         
  -5  -8  10         26.91         12.71        10.92 o                         
  -4  -8  10        282.01        288.60        17.27 o                         
  -3  -8  10         93.35         91.58        12.28 o                         
  -2  -8  10       2148.47       2190.72        33.98 o                         
  -1  -8  10       1800.08       1795.71        29.79 o                         
   0  -8  10         19.45         17.89         7.70 o                         
   1  -8  10         43.21         40.08         8.99 o                         
   2  -8  10         74.98         89.44        12.57 o                         
   3  -8  10        317.41        342.96        19.05 o                         
   4  -8  10        492.17        499.64        23.12 o                         
   5  -8  10       1270.96       1285.33        55.69 o                         
   6  -8  10        251.44        271.18        25.99 o                         
  -8  -7  10          0.50          2.69        17.50 o                         
  -7  -7  10         13.08         10.95        15.78 o                         
  -6  -7  10          9.80         22.53        15.86 o                         
  -5  -7  10        498.08        494.50        20.86 o                         
  -4  -7  10         30.90         30.89        10.80 o                         
  -3  -7  10       2850.21       2822.80        39.97 o                         
  -2  -7  10        890.07        900.07        44.30 o                         
  -1  -7  10         49.95         50.38         7.79 o                         
   0  -7  10         14.41          7.40         6.95 o                         
   1  -7  10        151.67        142.37        10.50 o                         
   2  -7  10          4.74          6.27         9.35 o                         
   3  -7  10        725.18        745.77        24.17 o                         
   4  -7  10       2657.17       2599.91        92.32 o                         
   5  -7  10        531.26        513.46        36.34 o                         
   6  -7  10          4.03         27.50        24.63 o                         
   7  -7  10         22.86          5.31        18.11 o                         
  -9  -6  10          0.89         -2.69        17.37 o                         
  -8  -6  10          0.44        -14.52        14.52 o                         
  -7  -6  10         50.22         53.46        11.26 o                         
  -6  -6  10        321.61        307.29        16.22 o                         
  -5  -6  10        589.95        630.84        22.00 o                         
  -4  -6  10       3270.70       3101.86        42.79 o                         
  -3  -6  10       1650.63       1478.91        21.26 o                         
  -2  -6  10         58.20         48.48         5.11 o                         
  -1  -6  10         25.35         23.03         4.27 o                         
   0  -6  10         25.28         22.21         4.43 o                         
   1  -6  10        412.37        372.40        11.41 o                         
   2  -6  10       1969.08       1935.45        40.83 o                         
   3  -6  10       3834.58       3728.21        44.97 o                         
   4  -6  10        320.68        311.58        19.51 o                         
   5  -6  10          1.76         -4.28         9.33 o                         
   6  -6  10          4.86         -0.03        15.65 o                         
   7  -6  10         46.10         37.46        18.31 o                         
 -10  -5  10          0.66         14.98        18.27 o                         
  -9  -5  10         71.36         73.39        13.69 o                         
  -8  -5  10         43.59         46.91        13.78 o                         
  -7  -5  10         20.47         11.26         8.73 o                         
  -6  -5  10        241.29        262.97        14.52 o                         
  -5  -5  10       3704.36       3584.28        38.14 o                         
  -4  -5  10        563.26        568.00        12.01 o                         
  -3  -5  10          3.18          7.96         3.91 o                         
  -2  -5  10        394.86        375.79         8.57 o                         
  -1  -5  10        284.27        267.42         6.77 o                         
   0  -5  10          2.88          9.14         3.47 o                         
   1  -5  10       5289.31       5140.52        43.15 o                         
   2  -5  10       4394.20       4380.16        43.68 o                         
   3  -5  10        266.48        268.71        11.57 o                         
   4  -5  10          1.79         -6.48         6.48 o                         
   5  -5  10          7.82         -0.42         6.97 o                         
   6  -5  10        215.72        190.43        17.05 o                         
   7  -5  10         10.33         37.45        11.94 o                         
   8  -5  10       1330.00       1335.95        63.86 o                         
 -10  -4  10          1.07         -6.44        21.90 o                         
  -9  -4  10          1.92         -9.14        13.06 o                         
  -8  -4  10         89.18         96.44        14.33 o                         
  -7  -4  10        898.04        970.46        21.78 o                         
  -6  -4  10       3860.11       3842.36        47.17 o                         
  -5  -4  10        375.68        350.90        12.57 o                         
  -4  -4  10          5.20          0.32         4.95 o                         
  -3  -4  10         31.50         46.48         4.90 o                         
  -2  -4  10         45.65         44.72         3.92 o                         
  -1  -4  10         46.85         49.92         5.95 o                         
   0  -4  10       5031.96       5007.81        38.13 o                         
   1  -4  10       8257.96       8174.24        65.14 o                         
   2  -4  10        108.81        114.76         7.19 o                         
   3  -4  10         24.83         28.91         6.27 o                         
   4  -4  10          9.28          9.73         7.10 o                         
   5  -4  10        270.59        263.36        16.57 o                         
   6  -4  10        686.13        661.10        24.84 o                         
   7  -4  10       1611.71       1609.99        64.60 o                         
   8  -4  10        355.36        357.54        22.09 o                         
 -10  -3  10         15.32         -9.79        17.91 o                         
  -9  -3  10         43.38         60.59        13.66 o                         
  -8  -3  10       1177.53       1241.27        38.90 o                         
  -7  -3  10       2592.12       2539.36        40.25 o                         
  -6  -3  10        609.77        588.56        19.69 o                         
  -5  -3  10         16.97         27.76         6.99 o                         
  -4  -3  10        159.58        167.66         7.94 o                         
  -3  -3  10         27.74         25.75         4.25 o                         
  -2  -3  10        239.98        230.21         7.18 o                         
  -1  -3  10      12652.35      12723.55        91.72 o                         
   0  -3  10       4645.75       4743.29        40.30 o                         
   1  -3  10         20.26         27.73         3.96 o                         
   2  -3  10         20.93         17.76         4.71 o                         
   3  -3  10         66.87         70.65         8.94 o                         
   4  -3  10         16.97         29.24         8.80 o                         
   5  -3  10        816.81        775.02        22.34 o                         
   6  -3  10       2857.05       2851.05        45.32 o                         
   7  -3  10        645.84        654.91        26.44 o                         
   8  -3  10         71.66         59.62        28.03 o                         
 -11  -2  10         24.66         -6.37        16.91 o                         
 -10  -2  10          7.65          3.62        15.13 o                         
  -9  -2  10        895.60        949.39        32.66 o                         
  -8  -2  10       2834.62       2726.65        46.83 o                         
  -7  -2  10          3.40         -4.33         8.26 o                         
  -6  -2  10        175.47        149.89        10.81 o                         
  -5  -2  10        164.11        162.26        11.00 o                         
  -4  -2  10         13.86         14.18         4.07 o                         
  -3  -2  10        817.95        832.22        10.64 o                         
  -2  -2  10      11910.77      11788.39        77.64 o                         
  -1  -2  10       7945.91       8041.15        59.46 o                         
   0  -2  10         49.73         58.83         4.08 o                         
   1  -2  10        287.58        262.68         6.35 o                         
   2  -2  10        177.99        156.92         7.23 o                         
   3  -2  10          6.49          2.38         5.68 o                         
   4  -2  10       1260.20       1307.37        40.94 o                         
   5  -2  10       4575.80       4506.75        82.33 o                         
   6  -2  10         82.36        103.48        12.47 o                         
   7  -2  10        138.46        148.15        15.84 o                         
   8  -2  10         34.13         42.29        16.34 o                         
 -11  -1  10          7.35         13.13        14.89 o                         
 -10  -1  10       1323.75       1344.94        41.01 o                         
  -9  -1  10       1694.00       1762.41        46.57 o                         
  -8  -1  10         18.17         21.95         8.53 o                         
  -7  -1  10         11.92         15.20         6.94 o                         
  -6  -1  10        193.26        189.55        10.08 o                         
  -5  -1  10         94.07         97.97         7.76 o                         
  -4  -1  10       1997.81       2015.97        20.82 o                         
  -3  -1  10      14095.15      14215.98       110.11 o                         
  -2  -1  10       2433.14       2505.93        24.17 o                         
  -1  -1  10       1513.99       1512.31        15.73 o                         
   0  -1  10        517.35        515.12         8.33 o                         
   1  -1  10         34.15         27.84         3.80 o                         
   2  -1  10        198.63        189.36         7.26 o                         
   3  -1  10       4566.85       4488.32        41.34 o                         
   4  -1  10       5235.54       5244.36        47.97 o                         
   5  -1  10         89.18        123.19         8.44 o                         
   6  -1  10        339.02        349.52        13.90 o                         
   7  -1  10         51.30         55.07        13.06 o                         
   8  -1  10         73.42         87.36        15.49 o                         
 -11   0  10        942.15       1011.54        41.89 o                         
 -10   0  10        336.39        293.56        21.64 o                         
  -9   0  10          4.76          3.82        17.67 o                         
  -8   0  10         16.72         12.37        13.92 o                         
  -7   0  10         40.54         49.54         8.52 o                         
  -6   0  10         52.78         62.70         8.55 o                         
  -5   0  10       2863.00       2854.53        48.87 o                         
  -4   0  10      10794.12      10831.80        75.24 o                         
  -3   0  10       1287.34       1324.14        13.32 o                         
  -2   0  10         85.44         87.70         4.01 o                         
  -1   0  10         54.99         54.06         3.27 o                         
   0   0  10         33.74         36.07         3.12 o                         
   1   0  10         86.89         92.73         4.29 o                         
   2   0  10       4867.28       4879.44        43.50 o                         
   3   0  10       4260.09       4279.68        46.89 o                         
   4   0  10          0.74          7.48         5.60 o                         
   5   0  10        281.03        282.20        12.88 o                         
   6   0  10         72.00         83.75        10.46 o                         
   7   0  10        125.14        130.81        14.06 o                         
   8   0  10         35.13         33.10        17.77 o                         
 -11   1  10        532.02        482.35        32.04 o                         
 -10   1  10         71.75         75.08        20.30 o                         
  -9   1  10         84.71         96.73        15.41 o                         
  -8   1  10        105.04        114.21        14.03 o                         
  -7   1  10         75.49         62.56        11.16 o                         
  -6   1  10       1572.53       1553.65        27.40 o                         
  -5   1  10       7487.72       7426.62        68.61 o                         
  -4   1  10       1011.54       1063.86        14.84 o                         
  -3   1  10        891.14        942.87        12.29 o                         
  -2   1  10         28.13         24.46         3.18 o                         
  -1   1  10         57.64         61.99         3.36 o                         
   0   1  10        163.93        149.95         5.04 o                         
   1   1  10       6058.02       5937.29        47.02 o                         
   2   1  10       6707.90       6730.12        53.08 o                         
   3   1  10        193.33        207.36         7.51 o                         
   4   1  10       1096.37       1060.87        20.03 o                         
   5   1  10        156.23        189.27        13.07 o                         
   6   1  10         63.38         60.47        11.59 o                         
   7   1  10         94.47        100.38        13.55 o                         
   8   1  10        709.62        712.86        29.91 o                         
 -11   2  10        106.41        119.93        36.22 o                         
 -10   2  10          1.71         -9.84        16.15 o                         
  -9   2  10         96.47        103.75        17.69 o                         
  -8   2  10          2.04         -8.38        13.04 o                         
  -7   2  10       2566.09       2526.73        41.97 o                         
  -6   2  10       5911.09       6003.08        72.68 o                         
  -5   2  10        113.17        106.80         5.93 o                         
  -4   2  10       1629.75       1663.41        17.84 o                         
  -3   2  10         26.22         26.89         3.17 o                         
  -2   2  10         38.79         35.81         2.88 o                         
  -1   2  10         96.29         99.60         4.38 o                         
   0   2  10       8395.23       8131.89        54.77 o                         
   1   2  10       4552.22       4533.50        35.13 o                         
   2   2  10        847.42        850.15        11.96 o                         
   3   2  10       1048.94       1036.11        16.57 o                         
   4   2  10          8.89         11.71         5.92 o                         
   5   2  10        155.55        167.68        14.35 o                         
   6   2  10        392.28        384.12        20.23 o                         
   7   2  10       1261.60       1314.05        57.11 o                         
   8   2  10          3.91         27.17        16.92 o                         
 -11   3  10         20.19        -19.84        29.22 o                         
 -10   3  10         14.91          5.91        10.91 o                         
  -9   3  10         50.69         39.26         9.28 o                         
  -8   3  10       1717.66       1707.98        61.78 o                         
  -7   3  10       3716.95       3640.26        45.86 o                         
  -6   3  10         35.14         28.59         5.76 o                         
  -5   3  10        828.89        827.14        13.01 o                         
  -4   3  10         89.43         89.70         6.36 o                         
  -3   3  10          2.74          7.95         3.42 o                         
  -2   3  10        521.02        528.23        13.85 o                         
  -1   3  10       9995.60       9762.82        77.11 o                         
   0   3  10       1204.61       1180.30        13.73 o                         
   1   3  10       2362.00       2273.28        23.31 o                         
   2   3  10        994.17        980.53        14.03 o                         
   3   3  10        121.65        115.71         6.53 o                         
   4   3  10          7.83          1.55         5.00 o                         
   5   3  10        448.38        470.83        18.65 o                         
   6   3  10       1080.58       1053.95        22.07 o                         
   7   3  10          7.87         12.33         8.18 o                         
   8   3  10        299.76        262.91        43.46 o                         
 -11   4  10          1.94         20.34        30.79 o                         
 -10   4  10        125.90        159.92        33.46 o                         
  -9   4  10       1716.08       1709.37        71.80 o                         
  -8   4  10       1233.03       1215.41        56.70 o                         
  -7   4  10        434.69        404.68        16.52 o                         
  -6   4  10        530.97        525.83        14.36 o                         
  -5   4  10         29.18         33.02         4.15 o                         
  -4   4  10          0.63         -0.90         4.44 o                         
  -3   4  10       1653.17       1595.86        21.77 o                         
  -2   4  10       5088.94       5128.82        52.71 o                         
  -1   4  10        934.58        977.51        15.61 o                         
   0   4  10       2045.58       1994.80        22.79 o                         
   1   4  10       1075.01       1072.55        16.08 o                         
   2   4  10          1.33         -3.36         6.21 o                         
   3   4  10         23.80         15.26         7.69 o                         
   4   4  10        511.83        527.97        19.03 o                         
   5   4  10        909.42        886.08        22.28 o                         
   6   4  10        116.99        131.50        18.43 o                         
   7   4  10        829.73        863.32        62.99 o                         
   8   4  10        192.43        264.35        27.45 o                         
 -10   5  10        691.61        608.93        51.50 o                         
  -9   5  10        466.03        445.15        28.80 o                         
  -8   5  10         61.97         98.09        17.94 o                         
  -7   5  10        609.03        613.46        63.61 o                         
  -6   5  10          8.33         13.68         8.82 o                         
  -5   5  10        216.18        231.03        11.05 o                         
  -4   5  10        648.56        621.29        13.31 o                         
  -3   5  10       3704.44       3675.94        40.21 o                         
  -2   5  10         64.49         54.22         6.07 o                         
  -1   5  10       3349.79       3317.62        36.55 o                         
   0   5  10        450.47        453.93         9.47 o                         
   1   5  10          5.17          2.14         4.60 o                         
   2   5  10         42.73         35.04         8.05 o                         
   3   5  10       1094.74       1141.74        22.55 o                         
   4   5  10        755.45        731.96        19.80 o                         
   5   5  10        193.63        210.69        16.56 o                         
   6   5  10       1005.72        981.73        36.68 o                         
   7   5  10        205.79        193.20        23.39 o                         
 -10   6  10        244.20        259.05        39.42 o                         
  -9   6  10        560.56        503.82        30.68 o                         
  -8   6  10        293.52        271.78        22.95 o                         
  -7   6  10        185.36        182.70        19.12 o                         
  -6   6  10         20.81         22.65         9.26 o                         
  -5   6  10        560.10        569.44        16.94 o                         
  -4   6  10       3384.27       3401.14        38.72 o                         
  -3   6  10         21.87         32.54         5.37 o                         
  -2   6  10       2320.59       2371.13        30.84 o                         
  -1   6  10        670.82        637.97        12.54 o                         
   0   6  10         28.37         25.43         4.50 o                         
   1   6  10         10.40         12.83         5.05 o                         
   2   6  10        489.05        495.16        14.87 o                         
   3   6  10        659.68        676.21        18.24 o                         
   4   6  10        809.39        831.64        21.81 o                         
   5   6  10       1150.02       1148.10        26.48 o                         
   6   6  10        135.77        168.83        17.37 o                         
   7   6  10         33.64         58.05        28.07 o                         
  -9   7  10         84.92         96.40        19.91 o                         
  -8   7  10          2.57         30.35        16.30 o                         
  -7   7  10          9.51         21.46        14.58 o                         
  -6   7  10        929.24        920.24        24.08 o                         
  -5   7  10        936.46        942.50        27.73 o                         
  -4   7  10        172.75        180.47         8.60 o                         
  -3   7  10       2293.30       2308.74        27.95 o                         
  -2   7  10        176.03        176.39         8.27 o                         
  -1   7  10          0.00          3.17         4.69 o                         
   0   7  10          3.17          5.26         4.32 o                         
   1   7  10       1485.22       1485.79        22.02 o                         
   2   7  10        185.26        178.56        10.80 o                         
   3   7  10       1438.11       1463.90        24.26 o                         
   4   7  10       1109.86       1092.76        24.95 o                         
   5   7  10        202.24        197.73        15.95 o                         
   6   7  10         20.62         12.10        20.71 o                         
  -9   8  10         20.57         11.48        17.87 o                         
  -8   8  10        100.11         79.96        18.16 o                         
  -7   8  10        418.72        422.26        26.07 o                         
  -6   8  10        671.95        682.12        31.20 o                         
  -5   8  10        369.28        395.41        29.19 o                         
  -4   8  10       1892.29       1951.91        33.01 o                         
  -3   8  10        247.99        252.54        11.58 o                         
  -2   8  10          1.35          6.76         6.45 o                         
  -1   8  10        138.01        148.46         8.32 o                         
   0   8  10        533.64        544.30        13.75 o                         
   1   8  10          1.09          5.20         5.80 o                         
   2   8  10        940.65       1009.99        21.19 o                         
   3   8  10       1198.93       1203.17        21.89 o                         
   4   8  10         70.69         65.43        11.09 o                         
   5   8  10          4.49         -1.91        10.69 o                         
  -8   9  10        339.18        281.31        34.25 o                         
  -7   9  10        193.91        199.79        28.08 o                         
  -6   9  10        573.31        554.63        24.31 o                         
  -5   9  10        944.17        926.77        28.33 o                         
  -4   9  10         32.87         36.71         8.34 o                         
  -3   9  10         29.42         27.64         7.54 o                         
  -2   9  10         42.55         58.76         7.79 o                         
  -1   9  10        387.76        388.43        13.85 o                         
   0   9  10          0.69          7.06         6.91 o                         
   1   9  10       2254.30       2253.32        40.08 o                         
   2   9  10        782.84        738.14        23.73 o                         
   3   9  10          9.72         -1.13         9.58 o                         
   4   9  10          5.09          9.27        12.78 o                         
  -6  10  10        699.54        666.86        39.24 o                         
  -5  10  10         10.92          6.28        16.73 o                         
  -4  10  10         10.35          8.87         7.80 o                         
  -3  10  10         93.41         96.29        16.82 o                         
  -2  10  10        284.80        298.36        12.67 o                         
  -1  10  10        190.58        180.32         9.09 o                         
   0  10  10       1031.85       1035.10        21.12 o                         
   1  10  10        417.66        402.12        17.71 o                         
   2  10  10         37.32         38.30        11.91 o                         
   3  10  10          2.77          3.98        15.56 o                         
  -4  11  10         55.83         69.34        18.13 o                         
  -3  11  10         66.67         60.69        16.60 o                         
  -2  11  10        163.66        187.07        19.43 o                         
  -1  11  10       1143.29       1159.35        40.09 o                         
   0  11  10        397.01        364.74        26.90 o                         
  -2 -11  11         12.54          8.31        18.78 o                         
  -1 -11  11          0.82          6.08        13.44 o                         
   0 -11  11        167.17        180.46        16.17 o                         
   1 -11  11        744.67        766.41        26.09 o                         
  -5 -10  11          4.55         -6.13        13.23 o                         
  -4 -10  11        140.00        146.13        16.09 o                         
  -3 -10  11         10.54         17.93        12.11 o                         
  -2 -10  11         12.98         18.58        11.78 o                         
  -1 -10  11        298.87        266.58        17.75 o                         
   0 -10  11        863.28        885.61        27.02 o                         
   1 -10  11        241.75        255.45        17.62 o                         
   2 -10  11        166.34        182.48        17.07 o                         
   3 -10  11        154.28        127.36        16.09 o                         
  -6  -9  11         60.29         49.05        15.00 o                         
  -5  -9  11         25.19         38.22        13.21 o                         
  -4  -9  11         11.86         -1.44        11.87 o                         
  -3  -9  11         11.56          3.46        11.23 o                         
  -2  -9  11        373.48        381.97        19.42 o                         
  -1  -9  11       1322.44       1345.41        31.59 o                         
   0  -9  11         14.45         21.46        11.38 o                         
   1  -9  11        646.60        670.06        28.41 o                         
   2  -9  11        109.27        118.57        14.48 o                         
   3  -9  11          1.12         -3.28        11.99 o                         
   4  -9  11         16.37          7.32        13.14 o                         
   5  -9  11        276.21        262.29        21.49 o                         
  -7  -8  11         67.28         72.30        19.93 o                         
  -6  -8  11         34.39         21.13        12.84 o                         
  -5  -8  11         52.14         59.52        13.29 o                         
  -4  -8  11         41.88         32.13        11.69 o                         
  -3  -8  11        649.54        640.19        23.00 o                         
  -2  -8  11       1736.73       1706.43        35.06 o                         
  -1  -8  11         45.04         73.48        15.33 o                         
   0  -8  11        675.89        625.69        21.67 o                         
   1  -8  11        130.45        131.56        21.07 o                         
   2  -8  11         12.66          8.41        10.90 o                         
   3  -8  11          5.71          8.83        11.81 o                         
   4  -8  11        358.91        352.65        20.89 o                         
   5  -8  11        265.94        295.28        37.58 o                         
   6  -8  11        302.33        285.10        27.47 o                         
  -8  -7  11        202.82        216.39        60.46 o                         
  -7  -7  11         17.20        -12.27        15.65 o                         
  -6  -7  11         27.19         40.13        12.58 o                         
  -5  -7  11         20.31         17.72        11.04 o                         
  -4  -7  11       1008.21       1027.62        27.62 o                         
  -3  -7  11        657.24        583.56        21.18 o                         
  -2  -7  11         69.89         92.44        11.70 o                         
  -1  -7  11       1072.25       1029.81        25.86 o                         
   0  -7  11         22.93         17.60         9.66 o                         
   1  -7  11          3.73         -7.78         9.27 o                         
   2  -7  11          1.44         -5.08         9.77 o                         
   3  -7  11       1099.58       1062.82        28.94 o                         
   4  -7  11        198.48        197.35        16.98 o                         
   5  -7  11        755.90        758.26        67.26 o                         
   6  -7  11        704.79        668.40        34.78 o                         
  -9  -6  11         64.51         28.77        19.24 o                         
  -8  -6  11          7.92         25.08        17.30 o                         
  -7  -6  11         59.48         30.21        16.44 o                         
  -6  -6  11        103.26        108.60        10.89 o                         
  -5  -6  11        625.41        634.48        18.57 o                         
  -4  -6  11       1269.20       1242.31        24.62 o                         
  -3  -6  11        525.93        510.75        17.28 o                         
  -2  -6  11       1730.54       1673.25        38.47 o                         
  -1  -6  11         61.04         57.43         6.40 o                         
   0  -6  11        130.94        112.52         7.96 o                         
   1  -6  11         70.55         63.16         6.94 o                         
   2  -6  11       1566.17       1505.40        41.79 o                         
   3  -6  11          1.95          7.25         6.77 o                         
   4  -6  11       1237.82       1193.56        33.80 o                         
   5  -6  11        598.18        578.60        26.78 o                         
   6  -6  11        129.59        136.83        33.36 o                         
   7  -6  11         45.58         30.22        18.71 o                         
  -9  -5  11         16.13         10.64        12.55 o                         
  -8  -5  11         82.44         77.73        11.33 o                         
  -7  -5  11         14.67         23.18         9.16 o                         
  -6  -5  11        831.83        800.22        23.84 o                         
  -5  -5  11        800.66        781.08        15.96 o                         
  -4  -5  11       1006.26       1033.65        18.81 o                         
  -3  -5  11       1163.23       1139.42        17.31 o                         
  -2  -5  11        225.57        201.56         7.72 o                         
  -1  -5  11          3.94         -0.91         3.74 o                         
   0  -5  11        375.55        372.05        12.25 o                         
   1  -5  11        669.02        669.48        12.30 o                         
   2  -5  11          4.39          8.07         5.19 o                         
   3  -5  11       2943.41       2856.16        32.90 o                         
   4  -5  11       1639.21       1619.06        29.40 o                         
   5  -5  11        162.31        151.21        13.99 o                         
   6  -5  11         29.40         12.50        12.03 o                         
   7  -5  11        134.36        138.69        14.65 o                         
 -10  -4  11         16.05         22.79        15.24 o                         
  -9  -4  11          4.35         -0.36        13.44 o                         
  -8  -4  11         40.03         54.00        13.68 o                         
  -7  -4  11       1160.88       1222.24        32.92 o                         
  -6  -4  11        183.10        178.43        11.41 o                         
  -5  -4  11       1845.15       1855.18        28.47 o                         
  -4  -4  11       3424.77       3253.55        40.21 o                         
  -3  -4  11         93.04         84.16         6.77 o                         
  -2  -4  11         18.71         14.20         5.23 o                         
  -1  -4  11          9.66          4.98         4.38 o                         
   0  -4  11       1967.17       1950.47        23.09 o                         
   1  -4  11         91.07        110.20         7.28 o                         
   2  -4  11       6081.93       6063.55        59.28 o                         
   3  -4  11       1429.66       1387.88        27.87 o                         
   4  -4  11         10.34          0.43         8.58 o                         
   5  -4  11         47.02         43.87        12.45 o                         
   6  -4  11         72.66         62.98        13.95 o                         
   7  -4  11         86.78         63.91        18.30 o                         
   8  -4  11        385.77        339.68        22.26 o                         
 -10  -3  11         73.79         45.69        20.97 o                         
  -9  -3  11        129.88        118.30        14.40 o                         
  -8  -3  11        652.33        647.03        22.72 o                         
  -7  -3  11         62.74         71.63        11.26 o                         
  -6  -3  11       2848.83       2802.48        42.35 o                         
  -5  -3  11        757.21        811.57        20.91 o                         
  -4  -3  11         39.56         42.48         6.67 o                         
  -3  -3  11        310.74        276.87         9.62 o                         
  -2  -3  11        420.16        410.55        10.24 o                         
  -1  -3  11       1800.15       1807.03        22.02 o                         
   0  -3  11       3523.96       3489.83        37.00 o                         
   1  -3  11       7310.67       7251.45        68.02 o                         
   2  -3  11        510.47        554.44        13.25 o                         
   3  -3  11         19.10         26.10         8.15 o                         
   4  -3  11        137.88        146.46        12.02 o                         
   5  -3  11        318.86        324.24        16.62 o                         
   6  -3  11        128.15        145.42        13.96 o                         
   7  -3  11       1163.01       1182.72        55.04 o                         
   8  -3  11        901.25        917.95        55.53 o                         
 -11  -2  11         22.06         26.68        17.61 o                         
 -10  -2  11         73.26         55.42        17.44 o                         
  -9  -2  11        357.78        344.26        30.99 o                         
  -8  -2  11         74.84         99.16        12.55 o                         
  -7  -2  11       2517.83       2539.54        56.19 o                         
  -6  -2  11        582.30        572.75        18.40 o                         
  -5  -2  11          4.01          6.38         6.98 o                         
  -4  -2  11         15.66         13.92         5.08 o                         
  -3  -2  11        412.21        403.15        11.14 o                         
  -2  -2  11        303.11        301.70         7.75 o                         
  -1  -2  11       2299.24       2298.02        23.46 o                         
   0  -2  11       7585.15       7494.89        65.09 o                         
   1  -2  11        998.98       1002.85        15.01 o                         
   2  -2  11        233.72        241.32        13.93 o                         
   3  -2  11         36.86         46.56         7.80 o                         
   4  -2  11        397.22        428.68        14.50 o                         
   5  -2  11         33.86         17.97        11.27 o                         
   6  -2  11       2135.21       2095.02        47.80 o                         
   7  -2  11        885.56        965.02        33.75 o                         
   8  -2  11         91.64         73.20        18.87 o                         
 -11  -1  11         57.65         52.69        15.38 o                         
 -10  -1  11        162.95        184.95        17.23 o                         
  -9  -1  11         81.27        100.82        14.28 o                         
  -8  -1  11       1472.39       1544.35        67.36 o                         
  -7  -1  11        893.63        903.39        26.35 o                         
  -6  -1  11         43.02         44.16         7.76 o                         
  -5  -1  11         29.01         21.23         6.38 o                         
  -4  -1  11        127.90        126.97         7.47 o                         
  -3  -1  11        127.41        118.05         6.63 o                         
  -2  -1  11       4583.31       4600.05        42.82 o                         
  -1  -1  11       8742.55       8735.44        73.98 o                         
   0  -1  11        700.03        728.29        11.80 o                         
   1  -1  11          5.33          3.11         4.53 o                         
   2  -1  11         20.32         19.68         5.32 o                         
   3  -1  11        423.57        425.21        13.22 o                         
   4  -1  11        171.23        186.77         9.04 o                         
   5  -1  11       2704.06       2735.53        33.07 o                         
   6  -1  11       2289.50       2300.15        48.82 o                         
   7  -1  11         75.43         86.08        17.24 o                         
   8  -1  11         42.61         30.28        14.41 o                         
 -11   0  11        110.72         98.90        23.55 o                         
 -10   0  11        121.71        151.63        19.25 o                         
  -9   0  11       1833.23       1902.19        43.37 o                         
  -8   0  11        192.37        175.12        16.31 o                         
  -7   0  11        221.47        197.27        15.10 o                         
  -6   0  11         18.70         21.12         7.38 o                         
  -5   0  11          8.49          3.89         6.43 o                         
  -4   0  11        412.92        410.67        13.97 o                         
  -3   0  11       6054.41       5977.02        44.57 o                         
  -2   0  11      12039.40      12065.24        86.11 o                         
  -1   0  11        548.81        525.06        12.97 o                         
   0   0  11        115.58        103.91         4.64 o                         
   1   0  11         90.23         83.31         5.51 o                         
   2   0  11        100.01        117.40         7.72 o                         
   3   0  11        178.58        201.96        14.47 o                         
   4   0  11       5893.22       5880.44        57.25 o                         
   5   0  11       1689.56       1665.62        27.96 o                         
   6   0  11         25.38         29.96         9.76 o                         
   7   0  11          3.25          8.91        14.27 o                         
   8   0  11         81.69         79.86        18.44 o                         
 -11   1  11        269.55        258.73        26.69 o                         
 -10   1  11       1473.96       1579.83        49.02 o                         
  -9   1  11         22.91         14.83        13.14 o                         
  -8   1  11         37.26         16.75        11.80 o                         
  -7   1  11        181.22        171.44        14.25 o                         
  -6   1  11        632.16        669.43        25.26 o                         
  -5   1  11          0.16         16.41        10.11 o                         
  -4   1  11      10170.70      10038.52        82.41 o                         
  -3   1  11       6048.64       6087.08        58.58 o                         
  -2   1  11        261.22        260.50         7.13 o                         
  -1   1  11        126.16        131.59         4.82 o                         
   0   1  11        178.90        171.75         6.01 o                         
   1   1  11        754.47        700.20        12.04 o                         
   2   1  11       1615.72       1595.56        21.00 o                         
   3   1  11       9735.79       9428.83       102.11 o                         
   4   1  11       1086.08       1137.45        21.28 o                         
   5   1  11         27.92         23.23         9.61 o                         
   6   1  11         14.23          2.77        10.87 o                         
   7   1  11         82.75        104.08        16.18 o                         
   8   1  11          1.89        -13.62        17.39 o                         
 -11   2  11        377.28        408.93        27.03 o                         
 -10   2  11         10.22          8.00        33.72 o                         
  -9   2  11          1.86         14.08        27.19 o                         
  -8   2  11         49.17         88.33        15.56 o                         
  -7   2  11        208.36        246.53        18.27 o                         
  -6   2  11        968.73        970.81        22.93 o                         
  -5   2  11       6581.80       6698.42        68.16 o                         
  -4   2  11       3581.87       3597.47        34.36 o                         
  -3   2  11         20.68         24.59         4.08 o                         
  -2   2  11          9.26         13.00         2.94 o                         
  -1   2  11         37.42         40.08         3.24 o                         
   0   2  11         76.41         77.38         4.55 o                         
   1   2  11       3910.81       3782.79        34.41 o                         
   2   2  11       5447.70       5438.68        50.94 o                         
   3   2  11        784.53        808.81        15.12 o                         
   4   2  11         39.21         33.63         8.43 o                         
   5   2  11          7.98          9.20        10.72 o                         
   6   2  11         33.41         32.39        12.51 o                         
   7   2  11          7.92         12.39        13.59 o                         
   8   2  11        808.24        831.69        81.32 o                         
 -11   3  11         24.31         65.70        32.81 o                         
 -10   3  11        205.96        131.46        31.72 o                         
  -9   3  11         22.18          6.94        18.69 o                         
  -8   3  11         40.66         38.54         9.53 o                         
  -7   3  11        148.72        141.93         8.70 o                         
  -6   3  11       4812.42       4732.07        55.29 o                         
  -5   3  11       2428.82       2344.83        65.01 o                         
  -4   3  11         99.80        101.80         9.59 o                         
  -3   3  11         12.92         18.55         4.23 o                         
  -2   3  11         51.61         59.66         4.74 o                         
  -1   3  11         65.91         58.93         5.00 o                         
   0   3  11       2764.64       2747.01        28.97 o                         
   1   3  11       8287.01       8150.97        85.97 o                         
   2   3  11        590.64        620.41        11.59 o                         
   3   3  11        299.99        278.28         9.41 o                         
   4   3  11         19.25         19.89         6.04 o                         
   5   3  11         64.80         54.42         8.13 o                         
   6   3  11          5.94         14.08         7.73 o                         
   7   3  11        756.81        714.58        35.01 o                         
 -10   4  11         51.36         55.96        29.70 o                         
  -9   4  11         38.62         21.94        26.51 o                         
  -8   4  11        592.61        581.67        30.02 o                         
  -7   4  11       4145.02       4249.18        59.80 o                         
  -6   4  11       1004.07        979.39        21.81 o                         
  -5   4  11        386.10        400.84        13.11 o                         
  -4   4  11         11.20          8.51         5.82 o                         
  -3   4  11        108.98         99.05         6.71 o                         
  -2   4  11          8.81         12.24         4.78 o                         
  -1   4  11       3338.01       3283.83        37.23 o                         
   0   4  11       7710.78       7678.77        76.59 o                         
   1   4  11         75.59         80.40         8.44 o                         
   2   4  11        186.68        182.50        10.38 o                         
   3   4  11          5.76         -3.50         8.22 o                         
   4   4  11        115.65        121.33        10.88 o                         
   5   4  11         92.00         65.42        13.35 o                         
   6   4  11       1390.32       1338.55        43.41 o                         
   7   4  11        577.85        601.78        34.69 o                         
 -10   5  11          1.74         19.90        29.01 o                         
  -9   5  11        499.25        474.88        29.93 o                         
  -8   5  11       2229.71       2253.40        54.97 o                         
  -7   5  11        394.50        417.19        24.72 o                         
  -6   5  11        261.36        293.48        39.14 o                         
  -5   5  11         67.68         59.39         8.36 o                         
  -4   5  11          9.45          7.45         5.99 o                         
  -3   5  11          0.26          0.84         5.01 o                         
  -2   5  11       6055.76       6070.84        61.92 o                         
  -1   5  11       4081.64       3942.69        43.08 o                         
   0   5  11          5.99          7.56         5.07 o                         
   1   5  11        429.89        462.53        19.76 o                         
   2   5  11         63.48         54.39         8.28 o                         
   3   5  11         52.84         65.74        10.72 o                         
   4   5  11        201.91        212.60        13.21 o                         
   5   5  11       1705.19       1762.03        45.81 o                         
   6   5  11        251.59        276.79        24.87 o                         
   7   5  11         32.96         39.45        20.02 o                         
 -10   6  11        522.89        467.11        46.93 o                         
  -9   6  11       1411.84       1442.75        46.38 o                         
  -8   6  11          1.74         13.24        15.91 o                         
  -7   6  11        127.71        105.71        17.62 o                         
  -6   6  11          7.80         -0.04         9.03 o                         
  -5   6  11         36.39         50.36         7.74 o                         
  -4   6  11        394.96        422.21        15.44 o                         
  -3   6  11       3530.32       3568.38        40.17 o                         
  -2   6  11       3219.72       3263.32        40.65 o                         
  -1   6  11         54.39         53.65         6.03 o                         
   0   6  11        516.73        536.59        12.05 o                         
   1   6  11         10.24         11.94         6.75 o                         
   2   6  11          4.23         -3.52         6.90 o                         
   3   6  11        353.04        358.93        17.92 o                         
   4   6  11       1565.69       1571.96        30.52 o                         
   5   6  11        135.20        148.57        15.39 o                         
   6   6  11        337.56        327.44        21.52 o                         
  -9   7  11         72.73         76.60        20.06 o                         
  -8   7  11        183.15        162.48        20.38 o                         
  -7   7  11         57.46         25.82        14.58 o                         
  -6   7  11         47.50         43.71        17.83 o                         
  -5   7  11        311.42        318.77        29.13 o                         
  -4   7  11       2745.08       2720.96        37.61 o                         
  -3   7  11       1305.59       1309.81        20.10 o                         
  -2   7  11        598.16        604.05        17.32 o                         
  -1   7  11        297.66        291.91         9.95 o                         
   0   7  11          3.76         -5.55         5.55 o                         
   1   7  11         11.80         15.21         7.28 o                         
   2   7  11        697.28        715.93        40.88 o                         
   3   7  11       1483.80       1409.15        27.58 o                         
   4   7  11         33.63         29.99        10.41 o                         
   5   7  11        398.58        391.01        20.36 o                         
  -8   8  11         17.66         -0.46        17.78 o                         
  -7   8  11         20.46         10.78        14.63 o                         
  -6   8  11        237.52        230.78        15.81 o                         
  -5   8  11       2293.19       2348.13        39.14 o                         
  -4   8  11        458.12        442.36        28.13 o                         
  -3   8  11        299.05        319.70        13.69 o                         
  -2   8  11        387.49        375.10        22.88 o                         
  -1   8  11          5.07          3.43         7.15 o                         
   0   8  11         14.18          3.76         7.35 o                         
   1   8  11        459.05        450.21        14.70 o                         
   2   8  11        904.54        914.10        21.02 o                         
   3   8  11          9.38         24.88         9.81 o                         
   4   8  11        352.85        338.74        17.01 o                         
  -7   9  11        369.10        391.09        35.84 o                         
  -6   9  11        912.95        886.51        51.10 o                         
  -5   9  11        108.54        111.61        14.40 o                         
  -4   9  11        521.55        520.52        21.48 o                         
  -3   9  11        110.93        115.83        10.79 o                         
  -2   9  11          1.72          6.82         7.43 o                         
  -1   9  11          2.46          0.52         6.15 o                         
   0   9  11        657.43        678.68        23.15 o                         
   1   9  11        838.84        811.96        23.71 o                         
   2   9  11         54.10         67.83        11.82 o                         
   3   9  11        513.53        520.51        35.25 o                         
  -6  10  11         22.75         25.09        20.36 o                         
  -5  10  11        399.19        437.52        32.31 o                         
  -4  10  11        184.42        146.36        21.57 o                         
  -3  10  11          4.90         -0.58         9.18 o                         
  -2  10  11         41.95         51.07        10.82 o                         
  -1  10  11        472.60        487.67        20.09 o                         
   0  10  11        305.70        292.23        25.51 o                         
   1  10  11         75.85         72.31        15.97 o                         
   2  10  11        485.85        457.42        21.36 o                         
  -3  11  11         24.42         25.55        16.13 o                         
  -2  11  11        477.58        461.15        28.09 o                         
  -1  11  11        242.58        184.89        21.20 o                         
  -4 -10  12        170.75        142.01        16.89 o                         
  -3 -10  12         24.94         37.28        13.59 o                         
  -2 -10  12          3.93        -10.65        12.00 o                         
  -1 -10  12          4.79         -1.73        12.77 o                         
   0 -10  12          2.49         16.34        12.95 o                         
   1 -10  12        706.04        734.25        26.76 o                         
   2 -10  12        905.69        931.64        30.40 o                         
  -6  -9  12        550.85        545.32        26.45 o                         
  -5  -9  12        126.12         97.65        15.66 o                         
  -4  -9  12          0.75         -5.90        12.09 o                         
  -3  -9  12         45.31         45.63        13.20 o                         
  -2  -9  12          5.63        -10.78        10.78 o                         
  -1  -9  12         65.78         71.19        13.51 o                         
   0  -9  12       1637.90       1658.62        37.18 o                         
   1  -9  12        751.42        710.21        25.46 o                         
   2  -9  12          1.85         -0.67        12.71 o                         
   3  -9  12         54.31         63.32        14.78 o                         
   4  -9  12          1.59        -13.46        13.46 o                         
  -7  -8  12        811.39        807.06        53.96 o                         
  -6  -8  12         44.19         40.29        14.06 o                         
  -5  -8  12         16.79         28.71        12.74 o                         
  -4  -8  12          9.55         11.01        11.64 o                         
  -3  -8  12         11.06         -7.00        10.53 o                         
  -2  -8  12        235.32        208.50        18.40 o                         
  -1  -8  12       1558.50       1479.37        33.63 o                         
   0  -8  12       1391.47       1430.88        33.33 o                         
   1  -8  12          2.76          0.72        10.88 o                         
   2  -8  12         10.63         13.15        11.85 o                         
   3  -8  12         70.75         69.71        14.00 o                         
   4  -8  12         45.45         27.68        20.22 o                         
   5  -8  12        465.33        458.44        31.37 o                         
  -8  -7  12        716.61        751.18        37.74 o                         
  -7  -7  12         38.75         25.26        18.17 o                         
  -6  -7  12         19.44         10.19        15.86 o                         
  -5  -7  12         46.44         76.84        13.72 o                         
  -4  -7  12          9.04          4.95        10.55 o                         
  -3  -7  12        241.39        244.05        22.90 o                         
  -2  -7  12       2510.69       2643.52        46.27 o                         
  -1  -7  12       1260.73       1161.48        33.21 o                         
   0  -7  12        115.48        145.51        13.75 o                         
   1  -7  12        181.74        184.82        15.15 o                         
   2  -7  12          9.61          9.08        10.99 o                         
   3  -7  12         13.62          5.63        11.74 o                         
   4  -7  12        456.04        437.86        42.05 o                         
   5  -7  12        920.35        888.89        38.19 o                         
   6  -7  12        154.20        199.83        35.47 o                         
  -9  -6  12        358.44        328.55        28.68 o                         
  -8  -6  12          0.04         13.18        25.27 o                         
  -7  -6  12         47.22         32.73        15.49 o                         
  -6  -6  12         86.71         64.16        11.98 o                         
  -5  -6  12         18.27         11.07         8.26 o                         
  -4  -6  12        422.09        422.74        15.94 o                         
  -3  -6  12       4479.96       4176.03        70.92 o                         
  -2  -6  12        973.61        934.95        24.54 o                         
  -1  -6  12        449.94        414.61        12.78 o                         
   0  -6  12        201.26        180.17         9.62 o                         
   1  -6  12         28.46         18.70         6.72 o                         
   2  -6  12          3.17          0.91         6.63 o                         
   3  -6  12        750.15        718.77        17.70 o                         
   4  -6  12       1534.51       1462.09        29.47 o                         
   5  -6  12         12.35         39.00        17.15 o                         
   6  -6  12        427.26        439.91        31.25 o                         
  -9  -5  12         52.16         42.09        14.20 o                         
  -8  -5  12         17.38         -0.49        12.33 o                         
  -7  -5  12         32.15         23.58         9.80 o                         
  -6  -5  12          4.48         -2.53         8.47 o                         
  -5  -5  12       1083.30       1078.34        39.82 o                         
  -4  -5  12       3407.20       3335.47        36.97 o                         
  -3  -5  12        170.87        181.36        14.30 o                         
  -2  -5  12        841.84        852.73        15.21 o                         
  -1  -5  12          6.38         10.71         4.84 o                         
   0  -5  12          9.68          8.56         4.85 o                         
   1  -5  12          1.39         -4.87         4.87 o                         
   2  -5  12       1689.89       1630.58        25.72 o                         
   3  -5  12       2131.06       2133.84        44.74 o                         
   4  -5  12        212.59        218.50        15.41 o                         
   5  -5  12        827.98        804.97        25.84 o                         
   6  -5  12         47.70         54.62        13.24 o                         
   7  -5  12         59.91         49.76        13.57 o                         
 -10  -4  12         18.41          8.06        20.19 o                         
  -9  -4  12         12.93          9.13        14.40 o                         
  -8  -4  12         66.56         55.26        13.58 o                         
  -7  -4  12         91.10         81.65        13.79 o                         
  -6  -4  12       1335.56       1401.91        43.27 o                         
  -5  -4  12       2770.97       2675.75        36.73 o                         
  -4  -4  12         47.26         42.81         7.64 o                         
  -3  -4  12        989.78        944.83        17.09 o                         
  -2  -4  12         21.37         23.41         5.85 o                         
  -1  -4  12          4.17         -5.41         5.41 o                         
   0  -4  12          1.74         -1.68         4.91 o                         
   1  -4  12       3190.12       3155.01        35.94 o                         
   2  -4  12        938.10        922.76        21.92 o                         
   3  -4  12        577.83        608.88        19.38 o                         
   4  -4  12        382.86        401.32        28.99 o                         
   5  -4  12        105.00         92.81        14.40 o                         
   6  -4  12        191.90        182.90        17.51 o                         
   7  -4  12        109.81         87.55        16.18 o                         
 -10  -3  12         61.65         89.22        49.48 o                         
  -9  -3  12         93.45         97.70        14.30 o                         
  -8  -3  12        127.77        139.47        14.12 o                         
  -7  -3  12        628.67        638.62        21.59 o                         
  -6  -3  12       2165.28       2184.72        43.21 o                         
  -5  -3  12          1.05         30.87         8.83 o                         
  -4  -3  12        604.13        609.10        16.11 o                         
  -3  -3  12         55.01         42.82         7.11 o                         
  -2  -3  12          3.92          2.51         5.66 o                         
  -1  -3  12        443.01        437.17        13.50 o                         
   0  -3  12       2374.28       2325.59        35.10 o                         
   1  -3  12        778.64        769.56        25.01 o                         
   2  -3  12        582.28        621.59        18.27 o                         
   3  -3  12       1900.21       1915.34        32.80 o
[truncated: 150,501 more chars]
