# Supplementary material for: Crystal structures and Hirshfeld surface analyses of N,N-di­methyl­acetamide–1-(dimethyl-λ4-aza­nyl­idene)ethan-1-ol tribromide (1/1), N,N-di­methyl­acetamide–1-(dimethyl-λ4-aza­nyl­idene)ethan-1-ol di­bromido­iodate (1/1) and N,N-di­methyl­acetamide–1-(dimethyl-λ4-aza­nyl­idene)ethan-1-ol di­chlorido­iodate (1/1)
Source: Acta Crystallogr E Crystallogr Commun. 2023 Jul 4;79(Pt 8):690–7. doi: 10.1107/S2056989023005509 (PMC10439411; doi:10.1107/S2056989023005509)
Supplement: Supplementary file 4 [file e-79-00690-IIIsup4.hkl]

data_III                                                                        
_shelx_title ' rev-III in C2/m'                                                 
_shelx_refln_list_code          4                                               
_shelx_F_calc_maximum      161.11                                               
_exptl_crystal_F_000       368.00                                               
_reflns_d_resolution_high  0.6165                                               
                                                                                
loop_                                                                           
 _space_group_symop_operation_xyz                                               
 'x, y, z'                                                                      
 '-x, y, -z'                                                                    
 'x+1/2, y+1/2, z'                                                              
 '-x+1/2, y+1/2, -z'                                                            
 '-x, -y, -z'                                                                   
 'x, -y, z'                                                                     
 '-x+1/2, -y+1/2, -z'                                                           
 'x+1/2, -y+1/2, z'                                                             
                                                                                
_cell_length_a    10.5264                                                       
_cell_length_b     6.7261                                                       
_cell_length_c    10.8124                                                       
_cell_angle_alpha  90.000                                                       
_cell_angle_beta  105.950                                                       
_cell_angle_gamma  90.000                                                       
                                                                                
_shelx_F_squared_multiplier     1.000                                           
                                                                                
loop_                                                                           
 _refln_index_h                                                                 
 _refln_index_k                                                                 
 _refln_index_l                                                                 
 _refln_F_squared_calc                                                          
 _refln_F_squared_meas                                                          
 _refln_F_squared_sigma                                                         
 _refln_observed_status                                                         
   4   0   0        661.00        636.08         5.20 o                         
   6   0   0       1058.75       1099.64         9.72 o                         
   8   0   0       2402.70       2395.00        19.62 o                         
  10   0   0       5806.04       5811.05        44.41 o                         
  12   0   0        981.41        996.19        13.14 o                         
  14   0   0         95.49         87.46         5.16 o                         
  16   0   0         71.29         62.52         5.24 o                         
   3   1   0       5364.08       5364.89        28.65 o                         
   5   1   0       1700.68       1641.56         8.44 o                         
   7   1   0       6032.37       6116.09        30.10 o                         
   9   1   0       2521.11       2535.70        13.99 o                         
  11   1   0       2192.41       2238.18        14.95 o                         
  13   1   0        901.41        891.36        11.18 o                         
  15   1   0        139.37        135.85         5.20 o                         
   2   2   0       7698.83       7634.86        32.41 o                         
   4   2   0        712.19        707.88         3.74 o                         
   6   2   0        968.52       1001.45         5.49 o                         
   8   2   0       2179.42       2152.79        10.85 o                         
  10   2   0       5158.17       5132.08        30.18 o                         
  12   2   0        895.16        903.98         8.71 o                         
  14   2   0         91.30         98.12         4.55 o                         
  16   2   0         68.33         65.23         4.46 o                         
   1   3   0       4819.95       4593.19        18.16 o                         
   3   3   0       4276.34       4250.77        18.97 o                         
   5   3   0       1245.90       1247.38         6.38 o                         
   7   3   0       4171.38       4212.12        21.02 o                         
   9   3   0       2046.36       2028.40        12.68 o                         
  11   3   0       1728.80       1719.73        12.40 o                         
  13   3   0        730.91        729.25         8.81 o                         
  15   3   0        122.82        115.13         4.44 o                         
   0   4   0      23312.14      23703.49       134.08 o                         
   2   4   0       4487.39       4509.31        19.32 o                         
   4   4   0        688.97        692.64         4.01 o                         
   6   4   0        730.68        734.02         4.95 o                         
   8   4   0       1544.46       1527.85         9.70 o                         
  10   4   0       3618.05       3669.77        23.04 o                         
  12   4   0        666.25        655.27         8.49 o                         
  14   4   0         82.16         84.27         3.41 o                         
   1   5   0       3050.78       2950.96        12.18 o                         
   3   5   0       2317.42       2266.00        10.92 o                         
   5   5   0        659.95        685.31         4.41 o                         
   7   5   0       2515.58       2502.36        13.66 o                         
   9   5   0       1354.33       1348.77         9.13 o                         
  11   5   0       1129.16       1137.34         9.13 o                         
  13   5   0        502.41        497.94         6.70 o                         
   0   6   0       9799.57      10004.62        61.94 o                         
   2   6   0       2275.96       2281.45        12.08 o                         
   4   6   0        471.11        474.27         4.89 o                         
   6   6   0        439.58        439.46         3.68 o                         
   8   6   0        871.78        869.24         6.83 o                         
  10   6   0       2084.49       2108.93        13.56 o                         
  12   6   0        411.48        423.58         5.52 o                         
   1   7   0       1543.67       1529.32         9.03 o                         
   3   7   0       1065.22       1057.85         7.12 o                         
   5   7   0        315.87        327.89         3.36 o                         
   7   7   0       1319.02       1316.23         9.18 o                         
   9   7   0        758.53        756.35         7.16 o                         
  11   7   0        624.81        632.11         7.75 o                         
   0   8   0       4115.60       4174.45        30.34 o                         
   2   8   0       1034.50       1034.01         7.09 o                         
   4   8   0        258.86        266.08         4.12 o                         
   6   8   0        229.56        235.63         3.34 o                         
   8   8   0        433.51        443.64         5.34 o                         
  10   8   0       1041.82       1060.82        11.33 o                         
   1   9   0        673.36        679.00         5.69 o                         
   3   9   0        486.40        485.35         4.96 o                         
   5   9   0        156.29        153.50         3.27 o                         
   7   9   0        611.45        619.22         7.77 o                         
   9   9   0        370.87        382.44         5.94 o                         
   0  10   0       1585.82       1599.81        14.86 o                         
   2  10   0        432.68        434.52         4.93 o                         
   4  10   0        134.55        131.26         3.26 o                         
   6  10   0        114.80        114.62         3.58 o                         
 -16   0   1        566.94        574.33        12.80 o                         
 -14   0   1       1146.58       1135.06        20.63 o                         
 -12   0   1       2219.49       2207.81        24.85 o                         
 -10   0   1       1485.81       1465.24        13.81 o                         
  -8   0   1         57.66         63.45         3.08 o                         
  -6   0   1       2853.34       2859.26        22.05 o                         
  -4   0   1      12556.71      12313.73        81.68 o                         
   2   0   1        358.99        358.49        11.91 o                         
   4   0   1      10450.16      10622.27       107.22 o                         
   6   0   1       7291.05       7121.91        51.82 o                         
   8   0   1       9596.02       9596.26        69.85 o                         
  10   0   1        986.94        979.69        10.27 o                         
  12   0   1         46.85         47.85         3.90 o                         
  14   0   1        598.56        601.20        18.28 o                         
  16   0   1        359.58        373.36        10.46 o                         
 -15   1   1        217.56        213.15         5.29 o                         
 -13   1   1       1447.86       1444.90        13.34 o                         
 -11   1   1       2410.24       2452.88        16.11 o                         
  -9   1   1       4897.13       4873.56        24.90 o                         
  -7   1   1        682.28        679.59         4.45 o                         
  -5   1   1       2769.62       2835.95        14.26 o                         
  -3   1   1      25955.25      25703.46       139.97 o                         
   1   1   1      19410.47      18850.86       118.36 o                         
   3   1   1        727.35        684.64         3.66 o                         
   5   1   1       1152.16       1079.57         6.34 o                         
   7   1   1       4957.93       5056.01        25.19 o                         
   9   1   1       2342.59       2399.05        14.84 o                         
  11   1   1       1039.84       1060.20         9.28 o                         
  13   1   1        232.34        237.25         5.22 o                         
  15   1   1        581.84        601.72         9.16 o                         
 -16   2   1        518.04        511.07        12.82 o                         
 -14   2   1       1030.85       1031.61        12.41 o                         
 -12   2   1       2009.40       1987.83        16.06 o                         
 -10   2   1       1315.98       1330.87         9.12 o                         
  -8   2   1         80.42         82.04         2.09 o                         
  -6   2   1       2669.90       2704.58        12.77 o                         
  -4   2   1       9779.69       9680.06        52.43 o                         
  -2   2   1      20403.42      20321.74        83.86 o                         
   0   2   1       1696.53       1625.91         7.33 o                         
   2   2   1        324.68        301.31         2.23 o                         
   4   2   1       6991.09       7181.28        35.58 o                         
   6   2   1       6261.66       6107.71        26.44 o                         
   8   2   1       8221.55       8184.19        43.10 o                         
  10   2   1        894.13        884.36         8.06 o                         
  12   2   1         48.34         44.10         2.28 o                         
  14   2   1        542.58        539.89         8.51 o                         
 -15   3   1        188.51        174.08         5.79 o                         
 -13   3   1       1188.08       1163.86        11.06 o                         
 -11   3   1       1927.73       1882.82        14.41 o                         
  -9   3   1       3603.02       3593.61        19.31 o                         
  -7   3   1        535.14        531.50         3.65 o                         
  -5   3   1       2061.10       2040.95         9.32 o                         
  -3   3   1      12564.98      12536.46        50.92 o                         
  -1   3   1       7352.27       7287.22        27.65 o                         
   1   3   1       9835.63      10098.41        69.96 o                         
   3   3   1        767.56        770.10         4.55 o                         
   5   3   1       1294.12       1249.16         7.03 o                         
   7   3   1       4005.40       4043.36        20.27 o                         
   9   3   1       1808.37       1804.78        11.61 o                         
  11   3   1        827.30        840.70         7.53 o                         
  13   3   1        199.32        201.16         4.54 o                         
  15   3   1        485.83        490.53        11.35 o                         
 -14   4   1        761.65        764.59         9.02 o                         
 -12   4   1       1492.57       1466.36        11.61 o                         
 -10   4   1        961.75        971.14         7.62 o                         
  -8   4   1         77.58         75.76         1.91 o                         
  -6   4   1       1822.95       1836.10        10.56 o                         
  -4   4   1       5559.16       5575.19        22.26 o                         
  -2   4   1      10484.43      10648.00        38.04 o                         
   0   4   1       1654.82       1552.36         7.06 o                         
   2   4   1        353.01        345.02         2.48 o                         
   4   4   1       3542.97       3501.95        16.81 o                         
   6   4   1       4030.84       3991.14        20.11 o                         
   8   4   1       5547.48       5515.79        27.58 o                         
  10   4   1        674.07        671.52         6.11 o                         
  12   4   1         45.88         48.89         2.32 o                         
  14   4   1        406.60        404.94         7.40 o                         
 -13   5   1        810.23        825.22         7.90 o                         
 -11   5   1       1260.44       1257.49        10.30 o                         
  -9   5   1       2185.73       2186.46        13.30 o                         
  -7   5   1        370.09        376.90         3.48 o                         
  -5   5   1       1338.68       1322.96         7.43 o                         
  -3   5   1       6351.05       6326.92        27.04 o                         
  -1   5   1       3983.16       3929.94        15.67 o                         
   1   5   1       4184.40       4317.54        18.25 o                         
   3   5   1        535.24        552.05         3.54 o                         
   5   5   1        918.87        915.69         6.51 o                         
   7   5   1       2501.74       2483.71        13.20 o                         
   9   5   1       1119.75       1141.74         8.62 o                         
  11   5   1        571.43        577.65         5.95 o                         
  13   5   1        148.86        150.24         3.92 o                         
 -12   6   1        927.00        929.98         9.01 o                         
 -10   6   1        591.36        595.96         6.43 o                         
  -8   6   1         49.18         50.86         1.75 o                         
  -6   6   1        930.15        931.14         6.05 o                         
  -4   6   1       2736.63       2759.85        14.51 o                         
  -2   6   1       5014.06       5049.74        23.78 o                         
   0   6   1       1130.23       1101.53         6.39 o                         
   2   6   1        270.84        264.55         3.02 o                         
   4   6   1       1804.97       1787.85         9.65 o                         
   6   6   1       2149.10       2166.41        12.20 o                         
   8   6   1       3158.74       3175.55        18.42 o                         
  10   6   1        433.15        439.08         5.25 o                         
  12   6   1         38.47         38.87         2.25 o                         
 -11   7   1        693.88        693.25         7.75 o                         
  -9   7   1       1165.90       1165.16         8.81 o                         
  -7   7   1        225.99        229.83         3.50 o                         
  -5   7   1        735.21        740.39         5.58 o                         
  -3   7   1       3067.17       3083.36        16.26 o                         
  -1   7   1       1802.86       1791.69        10.27 o                         
   1   7   1       1769.72       1802.35         9.79 o                         
   3   7   1        279.98        289.90         2.96 o                         
   5   7   1        510.95        512.61         4.57 o                         
   7   7   1       1278.63       1259.96         9.57 o                         
   9   7   1        585.44        600.91         6.21 o                         
  11   7   1        350.35        347.87         6.03 o                         
 -10   8   1        309.00        310.52         4.75 o                         
  -8   8   1         35.98         40.31         2.24 o                         
  -6   8   1        448.56        442.95         4.35 o                         
  -4   8   1       1212.62       1222.68         8.15 o                         
  -2   8   1       2246.95       2250.72        12.82 o                         
   0   8   1        583.22        587.84         4.91 o                         
   2   8   1        143.53        143.28         2.35 o                         
   4   8   1        821.25        824.19         6.80 o                         
   6   8   1       1020.18       1018.55         8.46 o                         
   8   8   1       1541.41       1545.27        15.70 o                         
  10   8   1        244.64        247.09         6.53 o                         
  -9   9   1        556.76        570.46         7.23 o                         
  -7   9   1        128.11        126.28         4.06 o                         
  -5   9   1        355.41        369.73         4.50 o                         
  -3   9   1       1272.34       1294.44         8.79 o                         
  -1   9   1        758.17        743.76         6.05 o                         
   1   9   1        762.51        774.47         6.09 o                         
   3   9   1        143.83        142.54         2.99 o                         
   5   9   1        267.58        274.67         4.59 o                         
   7   9   1        572.06        562.43         6.94 o                         
  -6  10   1        219.03        225.32         4.36 o                         
  -4  10   1        495.44        497.76         5.39 o                         
  -2  10   1        923.13        922.92         7.28 o                         
   0  10   1        265.78        280.10         4.01 o                         
   2  10   1         72.64         71.62         2.68 o                         
   4  10   1        352.52        363.69         5.54 o                         
   6  10   1        436.40        430.27         6.22 o                         
 -16   0   2        545.01        533.90        16.20 o                         
 -14   0   2       1147.35       1143.17        15.28 o                         
 -12   0   2       1699.35       1738.56        16.61 o                         
 -10   0   2        565.64        580.64         7.26 o                         
  -8   0   2       4517.48       4514.26        30.79 o                         
  -6   0   2       8063.13       8024.93        51.89 o                         
  -4   0   2       3864.10       3725.06        29.59 o                         
  -2   0   2       6646.36       6672.90        41.40 o                         
   2   0   2       5867.18       6006.88        46.47 o                         
   4   0   2       9926.15       9970.78       121.31 o                         
   6   0   2       6178.63       6332.03        41.46 o                         
   8   0   2       1440.13       1489.84        13.28 o                         
  10   0   2        439.14        448.85         9.93 o                         
  12   0   2       1369.62       1415.00        20.44 o                         
  14   0   2        858.90        868.17        15.83 o                         
 -15   1   2       1217.70       1206.31        14.04 o                         
 -13   1   2       1705.20       1692.68        13.69 o                         
 -11   1   2        478.56        492.35         8.29 o                         
  -9   1   2        128.90        132.61         2.13 o                         
  -7   1   2       2882.06       2854.08        13.57 o                         
  -5   1   2      19562.20      19543.85       103.15 o                         
  -3   1   2      15332.97      15106.48        71.25 o                         
  -1   1   2      10226.26       9933.89        48.38 o                         
   1   1   2       1171.87       1111.18         6.71 o                         
   3   1   2       3432.79       3311.13        23.96 o                         
   5   1   2      16754.69      16844.80       101.05 o                         
   7   1   2       2919.70       2937.17        16.30 o                         
   9   1   2        668.12        647.92         6.26 o                         
  11   1   2        314.87        335.10        18.74 o                         
  13   1   2        360.25        360.44         6.49 o                         
  15   1   2        786.65        795.20        12.77 o                         
 -16   2   2        498.77        488.66         9.35 o                         
 -14   2   2       1038.47       1030.31        11.16 o                         
 -12   2   2       1502.07       1518.37        11.49 o                         
 -10   2   2        492.51        500.85         4.65 o                         
  -8   2   2       3843.89       3813.25        17.93 o                         
  -6   2   2       6746.34       6761.62        27.93 o                         
  -4   2   2       4417.12       4278.34        18.08 o                         
  -2   2   2       5139.87       5080.42        22.17 o                         
   0   2   2        314.88        285.82         3.32 o                         
   2   2   2       5417.74       5575.17        32.14 o                         
   4   2   2       8042.43       8078.59        40.68 o                         
   6   2   2       5051.01       5052.14        24.44 o                         
   8   2   2       1235.47       1281.56         9.31 o                         
  10   2   2        388.31        384.16         4.85 o                         
  12   2   2       1225.32       1254.55        15.88 o                         
  14   2   2        785.71        783.74        11.55 o                         
 -15   3   2       1011.28        998.64        15.96 o                         
 -13   3   2       1369.20       1380.04        13.25 o                         
 -11   3   2        425.05        411.60         4.90 o                         
  -9   3   2        136.08        146.71         2.39 o                         
  -7   3   2       2098.91       2067.07        11.38 o                         
  -5   3   2      12551.34      12786.37        53.15 o                         
  -3   3   2       8519.58       8450.74        32.23 o                         
  -1   3   2       4829.73       5021.58        22.53 o                         
   1   3   2        680.57        665.54         3.27 o                         
   3   3   2       3295.86       3229.10        15.05 o                         
   5   3   2      11195.44      11274.75        52.98 o                         
   7   3   2       2340.07       2323.01        11.95 o                         
   9   3   2        591.41        584.36         6.99 o                         
  11   3   2        262.29        261.47         4.03 o                         
  13   3   2        306.21        296.03         6.12 o                         
  15   3   2        645.64        646.28        18.00 o                         
 -14   4   2        780.92        787.17         9.58 o                         
 -12   4   2       1072.81       1080.45         9.36 o                         
 -10   4   2        349.57        344.44         4.07 o                         
  -8   4   2       2527.92       2553.29        14.34 o                         
  -6   4   2       4503.57       4536.80        19.66 o                         
  -4   4   2       3516.36       3424.50        19.90 o                         
  -2   4   2       2975.10       2884.87        11.67 o                         
   0   4   2        479.51        458.89         2.93 o                         
   2   4   2       3442.32       3499.27        15.30 o                         
   4   4   2       5125.87       5091.57        24.79 o                         
   6   4   2       3273.56       3256.66        15.92 o                         
   8   4   2        868.82        901.09         6.46 o                         
  10   4   2        270.53        270.86         4.60 o                         
  12   4   2        906.73        929.60         9.44 o                         
  14   4   2        601.87        610.94        12.39 o                         
 -13   5   2        905.25        909.09         8.81 o                         
 -11   5   2        304.73        303.17         3.95 o                         
  -9   5   2        117.18        120.28         2.49 o                         
  -7   5   2       1265.19       1247.82         7.76 o                         
  -5   5   2       6553.64       6623.78        31.77 o                         
  -3   5   2       4449.58       4439.09        17.24 o                         
  -1   5   2       2435.11       2499.70        11.10 o                         
   1   5   2        594.58        585.35         3.89 o                         
   3   5   2       1988.90       1972.10        10.24 o                         
   5   5   2       6112.59       6207.49        30.91 o                         
   7   5   2       1450.59       1453.07         8.89 o                         
   9   5   2        413.70        400.76         4.84 o                         
  11   5   2        189.88        193.40         3.75 o                         
  13   5   2        222.39        218.42         4.95 o                         
 -14   6   2        496.48        506.48         7.19 o                         
 -12   6   2        651.73        654.84         6.87 o                         
 -10   6   2        220.90        220.53         3.44 o                         
  -8   6   2       1412.80       1417.91         9.05 o                         
  -6   6   2       2546.10       2529.58        13.84 o                         
  -4   6   2       1912.88       1905.63        10.65 o                         
  -2   6   2       1447.21       1448.10         8.08 o                         
   0   6   2        265.85        263.00         2.35 o                         
   2   6   2       1657.47       1644.72         8.69 o                         
   4   6   2       2834.17       2794.86        14.69 o                         
   6   6   2       1893.12       1890.77        12.15 o                         
   8   6   2        533.82        535.13         5.13 o                         
  10   6   2        161.80        160.20         3.26 o                         
  12   6   2        574.77        599.02         7.50 o                         
 -11   7   2        198.00        201.87         5.13 o                         
  -9   7   2         83.84         84.64         2.49 o                         
  -7   7   2        650.07        657.17         5.47 o                         
  -5   7   2       3094.92       3131.92        16.76 o                         
  -3   7   2       2159.18       2168.72        12.10 o                         
  -1   7   2       1201.86       1222.21         7.29 o                         
   1   7   2        390.15        394.78         3.58 o                         
   3   7   2        962.16        955.96         6.66 o                         
   5   7   2       2900.37       2933.79        18.03 o                         
   7   7   2        754.66        758.49         6.76 o                         
   9   7   2        258.07        263.78         4.98 o                         
  11   7   2        124.12        121.67         4.02 o                         
 -10   8   2        129.90        128.09         3.32 o                         
  -8   8   2        712.55        716.29         5.91 o                         
  -6   8   2       1210.10       1200.07         8.29 o                         
  -4   8   2        934.15        938.62         6.83 o                         
  -2   8   2        632.63        649.23         5.28 o                         
   0   8   2        115.89        114.47         2.17 o                         
   2   8   2        765.79        750.03         5.93 o                         
   4   8   2       1331.74       1304.18        10.16 o                         
   6   8   2        950.25        955.24        12.44 o                         
   8   8   2        285.65        292.08         4.88 o                         
  10   8   2         90.98         83.88         3.56 o                         
  -9   9   2         56.76         57.32         2.88 o                         
  -7   9   2        297.19        301.34         4.16 o                         
  -5   9   2       1320.98       1321.23         9.09 o                         
  -3   9   2        926.02        923.29         7.01 o                         
  -1   9   2        552.54        554.27         5.40 o                         
   1   9   2        204.78        207.60         3.15 o                         
   3   9   2        430.34        425.70         5.58 o                         
   5   9   2       1214.43       1215.47        17.05 o                         
   7   9   2        356.62        362.03         5.54 o                         
  -6  10   2        509.02        505.84         5.59 o                         
  -4  10   2        419.29        425.81         4.74 o                         
  -2  10   2        268.62        279.46         4.00 o                         
   0  10   2         57.73         59.31         2.46 o                         
   2  10   2        352.92        345.56         5.33 o                         
   4  10   2        554.41        547.30         6.89 o                         
 -16   0   3        689.35        679.44        14.06 o                         
 -14   0   3        660.01        664.78        14.65 o                         
 -12   0   3        576.31        555.67        11.63 o                         
 -10   0   3       2174.77       2165.93        16.86 o                         
  -8   0   3       4860.31       4892.20        30.22 o                         
  -6   0   3       8457.49       8346.20        49.21 o                         
  -4   0   3      10990.23      10918.46        73.42 o                         
  -2   0   3       1772.49       1745.13        12.34 o                         
   0   0   3       4668.10       4770.77        35.99 o                         
   2   0   3      13134.46      13442.40        82.35 o                         
   4   0   3       3598.86       3469.05        21.75 o                         
   6   0   3       1997.25       2068.97        16.68 o                         
   8   0   3        463.92        497.45         6.11 o                         
  10   0   3        877.38        921.39        14.38 o                         
  12   0   3       1639.35       1617.22        22.80 o                         
  14   0   3        688.41        689.61        13.89 o                         
 -15   1   3        815.47        807.33        10.85 o                         
 -13   1   3        114.62        110.96         2.84 o                         
 -11   1   3        623.47        643.73         5.41 o                         
  -9   1   3       3208.52       3243.88        16.42 o                         
  -7   1   3       8023.78       8116.89        37.42 o                         
  -5   1   3       5221.60       5196.37        22.35 o                         
  -3   1   3         48.88         41.18         0.86 o                         
  -1   1   3       1085.41       1093.42         6.05 o                         
   1   1   3      17777.11      17897.25        91.00 o                         
   3   1   3      19387.25      19864.11       122.91 o                         
   5   1   3       3504.60       3483.25        16.25 o                         
   7   1   3        994.86        951.35         6.75 o                         
   9   1   3        924.28        942.20         8.13 o                         
  11   1   3       1251.10       1238.35        11.50 o                         
  13   1   3       1443.21       1472.79        15.50 o                         
  15   1   3        192.49        185.98         6.18 o                         
 -16   2   3        624.00        615.35         9.71 o                         
 -14   2   3        607.47        605.12         9.38 o                         
 -12   2   3        509.94        512.22         5.64 o                         
 -10   2   3       1900.38       1883.28        10.65 o                         
  -8   2   3       4260.60       4280.28        19.40 o                         
  -6   2   3       6871.45       6742.54        29.12 o                         
  -4   2   3       8269.86       8385.69        42.03 o                         
  -2   2   3       1491.28       1487.71         7.38 o                         
   0   2   3       5016.72       5074.77        24.16 o                         
   2   2   3       9990.42      10001.80        49.56 o                         
   4   2   3       3526.08       3445.06        20.26 o                         
   6   2   3       1782.74       1817.18        10.60 o                         
   8   2   3        385.32        407.09         5.62 o                         
  10   2   3        799.89        821.76         7.31 o                         
  12   2   3       1471.29       1468.27        13.48 o                         
  14   2   3        624.02        616.72        14.62 o                         
 -15   3   3        677.52        678.03        10.05 o                         
 -13   3   3        106.40        109.43         3.22 o                         
 -11   3   3        506.06        512.45         5.66 o                         
  -9   3   3       2479.67       2524.13        13.47 o                         
  -7   3   3       6240.14       6297.15        27.60 o                         
  -5   3   3       3895.98       3901.51        16.91 o                         
  -3   3   3        203.20        209.29         1.89 o                         
  -1   3   3       1176.06       1130.90         6.03 o                         
   1   3   3       9022.07       8784.40        50.04 o                         
   3   3   3      11602.14      11746.78        53.51 o                         
   5   3   3       2814.20       2836.99        14.65 o                         
   7   3   3        820.31        772.05         5.38 o                         
   9   3   3        724.83        740.24         6.33 o                         
  11   3   3       1014.64       1017.86         8.87 o                         
  13   3   3       1185.69       1182.88        11.97 o                         
 -14   4   3        468.36        470.05         6.57 o                         
 -12   4   3        378.85        381.58         5.49 o                         
 -10   4   3       1348.37       1335.80         9.59 o                         
  -8   4   3       2984.39       2989.30        14.92 o                         
  -6   4   3       4388.65       4289.52        19.20 o                         
  -4   4   3       4417.25       4548.80        18.10 o                         
  -2   4   3       1002.14       1023.70         5.36 o                         
   0   4   3       3605.19       3640.13        15.25 o                         
   2   4   3       5958.89       5910.77        27.11 o                         
   4   4   3       2602.53       2534.91        13.23 o                         
   6   4   3       1166.11       1191.75         7.45 o                         
   8   4   3        263.05        279.72         3.08 o                         
  10   4   3        620.49        618.95         6.52 o                         
  12   4   3       1085.73       1086.62        11.28 o                         
  14   4   3        468.49        471.21         9.10 o                         
 -15   5   3        473.64        484.97         7.71 o                         
 -13   5   3         91.88         92.61         3.24 o                         
 -11   5   3        334.25        334.21         4.12 o                         
  -9   5   3       1509.03       1518.36         9.44 o                         
  -7   5   3       3640.98       3668.89        18.84 o                         
  -5   5   3       2480.76       2456.50        12.29 o                         
  -3   5   3        269.18        274.22         2.28 o                         
  -1   5   3        788.04        763.41         4.41 o                         
   1   5   3       4395.47       4313.16        22.56 o                         
   3   5   3       6079.09       6154.85        30.76 o                         
   5   5   3       1884.63       1857.25        11.64 o                         
   7   5   3        538.33        526.12         4.69 o                         
   9   5   3        478.99        483.77         5.22 o                         
  11   5   3        661.86        667.84         7.15 o                         
  13   5   3        800.03        811.40        10.62 o                         
 -14   6   3        308.63        313.39         5.66 o                         
 -12   6   3        251.95        247.27         4.69 o                         
 -10   6   3        833.06        831.47         7.41 o                         
  -8   6   3       1754.28       1758.29        11.23 o                         
  -6   6   3       2401.94       2335.70        12.99 o                         
  -4   6   3       2063.78       2088.74        12.76 o                         
  -2   6   3        553.92        566.48         4.07 o                         
   0   6   3       1803.15       1817.29         9.79 o                         
   2   6   3       3235.05       3234.95        19.08 o                         
   4   6   3       1405.31       1383.40         9.80 o                         
   6   6   3        598.72        602.21         5.04 o                         
   8   6   3        166.14        161.29         3.43 o                         
  10   6   3        422.30        421.97         5.86 o                         
  12   6   3        676.11        687.15         8.17 o                         
 -13   7   3         72.39         77.14         3.51 o                         
 -11   7   3        193.24        194.81         3.72 o                         
  -9   7   3        771.65        776.18         6.40 o                         
  -7   7   3       1843.16       1858.89        10.85 o                         
  -5   7   3       1297.95       1285.51         8.31 o                         
  -3   7   3        191.27        186.94         2.88 o                         
  -1   7   3        394.47        400.85         3.62 o                         
   1   7   3       2000.93       1993.65        12.21 o                         
   3   7   3       2962.45       2968.78        17.88 o                         
   5   7   3       1041.69       1024.91         9.41 o                         
   7   7   3        317.46        319.17         4.34 o                         
   9   7   3        276.87        281.08         4.74 o                         
  11   7   3        364.91        378.00         6.39 o                         
 -10   8   3        457.38        454.16         5.34 o                         
  -8   8   3        882.49        887.72         7.05 o                         
  -6   8   3       1102.89       1108.14         7.93 o                         
  -4   8   3        893.02        902.77         6.70 o                         
  -2   8   3        278.52        284.11         3.02 o                         
   0   8   3        862.58        859.03         6.55 o                         
   2   8   3       1510.67       1504.90        11.16 o                         
   4   8   3        660.07        666.43         6.84 o                         
   6   8   3        288.72        297.26         5.56 o                         
   8   8   3         96.23         91.98         3.40 o                         
  -9   9   3        353.25        361.76         5.55 o                         
  -7   9   3        862.00        876.67         7.15 o                         
  -5   9   3        589.03        590.09         5.49 o                         
  -3   9   3        116.99        115.61         2.49 o                         
  -1   9   3        186.79        185.18         3.08 o                         
   1   9   3        798.33        796.94         7.25 o                         
   3   9   3       1292.10       1276.76        11.12 o                         
   5   9   3        498.73        478.68         6.15 o                         
   7   9   3        177.92        162.55         4.17 o                         
  -6  10   3        448.40        463.69         5.40 o                         
  -4  10   3        371.23        379.34         4.46 o                         
  -2  10   3        141.12        137.47         3.02 o                         
   0  10   3        404.75        399.97         5.69 o                         
   2  10   3        622.94        627.59         7.37 o                         
   4  10   3        287.33        295.99         5.08 o                         
 -16   0   4        309.38        298.52        13.57 o                         
 -14   0   4        194.65        198.15         7.35 o                         
 -12   0   4        752.13        735.48         9.19 o                         
 -10   0   4       2959.52       3043.35        22.49 o                         
  -8   0   4       6432.91       6553.40        39.74 o                         
  -6   0   4       2645.73       2821.21        17.90 o                         
  -4   0   4        757.61        742.94         5.30 o                         
  -2   0   4      13213.30      13658.77        84.05 o                         
   0   0   4      16836.54      17138.01       115.36 o                         
   2   0   4      10645.54      10854.65        74.22 o                         
   4   0   4       2669.26       2894.93        25.03 o                         
   6   0   4        330.36        332.89         3.96 o                         
   8   0   4       1872.43       1757.67        15.32 o                         
  10   0   4       2474.09       2476.62        52.48 o                         
  12   0   4        518.70        494.05        10.86 o                         
  14   0   4         88.11         96.64         6.37 o                         
 -15   1   4        339.21        334.30         6.74 o                         
 -13   1   4        952.05        980.64         8.75 o                         
 -11   1   4       2603.71       2606.75        15.02 o                         
  -9   1   4       5896.01       5723.51        26.58 o                         
  -7   1   4       2859.41       2802.34        12.48 o                         
  -5   1   4        657.75        640.85         3.72 o                         
  -3   1   4       3226.18       3203.55        13.59 o                         
  -1   1   4      10611.13      10478.90        45.82 o                         
   1   1   4       7028.68       7122.92        36.03 o                         
   3   1   4       3056.82       3086.55        15.97 o                         
   5   1   4       1062.54       1053.89         6.00 o                         
   7   1   4       1206.32       1285.08        11.56 o                         
   9   1   4       2826.47       2876.06        21.41 o                         
  11   1   4       1811.38       1817.08        17.36 o                         
  13   1   4        375.87        380.05         6.94 o                         
 -16   2   4        289.24        310.01        10.19 o                         
 -14   2   4        184.37        177.69         4.87 o                         
 -12   2   4        687.93        679.16         6.71 o                         
 -10   2   4       2649.14       2669.48        15.05 o                         
  -8   2   4       5399.14       5473.46        23.34 o                         
  -6   2   4       2150.90       2258.32        10.70 o                         
  -4   2   4        726.68        732.64         4.24 o                         
  -2   2   4       8954.12       9196.00        38.96 o                         
   0   2   4      13336.82      13489.57        65.29 o                         
   2   2   4       8763.27       8812.35        43.33 o                         
   4   2   4       2364.12       2452.17        21.55 o                         
   6   2   4        325.10        335.41         3.80 o                         
   8   2   4       1740.91       1658.45        11.03 o                         
  10   2   4       2211.37       2203.50        17.58 o                         
  12   2   4        462.88        457.21        10.47 o                         
  14   2   4         83.72         90.94         4.06 o                         
 -15   3   4        277.76        269.29         6.38 o                         
 -13   3   4        769.57        767.71         8.33 o                         
 -11   3   4       2091.32       2082.56        13.43 o                         
  -9   3   4       4656.05       4561.65        21.54 o                         
  -7   3   4       2304.60       2300.53        11.16 o                         
  -5   3   4        647.69        597.87         3.59 o                         
  -3   3   4       2856.79       2810.92        12.53 o                         
  -1   3   4       6478.88       6469.77        29.30 o                         
   1   3   4       5765.00       5874.38        30.27 o                         
   3   3   4       2279.11       2267.88        11.74 o                         
   5   3   4        661.18        639.62         4.33 o                         
   7   3   4        894.99        908.80         6.54 o                         
   9   3   4       2231.05       2249.75        14.54 o                         
  11   3   4       1494.41       1492.59        17.42 o                         
  13   3   4        321.60        323.80         6.32 o                         
 -14   4   4        152.81        144.05         3.81 o                         
 -12   4   4        526.35        521.96         6.52 o                         
 -10   4   4       1865.38       1894.03        11.87 o                         
  -8   4   4       3535.51       3572.41        16.67 o                         
  -6   4   4       1336.20       1389.70         7.31 o                         
  -4   4   4        640.60        664.27         3.72 o                         
  -2   4   4       4811.17       4843.83        21.88 o                         
   0   4   4       7668.89       7762.12        32.11 o                         
   2   4   4       5229.58       5130.77        30.63 o                         
   4   4   4       1516.55       1529.71         9.40 o                         
   6   4   4        287.47        293.98         3.53 o                         
   8   4   4       1306.43       1278.04         8.83 o                         
  10   4   4       1584.80       1594.87        12.29 o                         
  12   4   4        342.37        342.40         6.33 o                         
 -15   5   4        196.76        199.26         5.06 o                         
 -13   5   4        520.25        503.17         7.48 o                         
 -11   5   4       1383.68       1386.03        11.03 o                         
  -9   5   4       3043.95       3000.95        16.30 o                         
  -7   5   4       1436.44       1463.42         8.77 o                         
  -5   5   4        389.26        365.35         3.11 o                         
  -3   5   4       1488.70       1453.98         7.94 o                         
  -1   5   4       3658.84       3655.63        16.84 o                         
   1   5   4       3613.38       3565.28        18.29 o                         
   3   5   4       1435.18       1427.73        10.18 o                         
   5   5   4        396.60        376.85         3.82 o                         
   7   5   4        544.28        546.57         6.66 o                         
   9   5   4       1437.98       1451.79        10.86 o                         
  11   5   4       1027.68       1022.97        10.47 o                         
 -14   6   4        111.34        106.45         4.02 o                         
 -12   6   4        346.79        336.97         5.40 o                         
 -10   6   4       1068.51       1068.13         8.60 o                         
  -8   6   4       1931.30       1944.74        12.19 o                         
  -6   6   4        760.84        802.67         6.18 o                         
  -4   6   4        456.16        465.99         3.75 o                         
  -2   6   4       2610.68       2607.94        13.16 o                         
   0   6   4       3784.90       3733.14        18.83 o                         
   2   6   4       2553.73       2519.07        15.50 o                         
   4   6   4        778.01        785.52         7.53 o                         
   6   6   4        209.47        211.42         4.16 o                         
   8   6   4        796.76        784.50         7.82 o                         
  10   6   4        931.78        939.43         9.42 o                         
  12   6   4        219.14        220.57         5.20 o                         
 -13   7   4        305.80        302.67         5.56 o                         
 -11   7   4        780.13        771.94         7.53 o                         
  -9   7   4       1670.01       1650.70        10.68 o                         
  -7   7   4        758.97        776.26         6.24 o                         
  -5   7   4        188.36        184.13         2.74 o                         
  -3   7   4        623.41        631.19         5.15 o                         
  -1   7   4       1829.42       1839.58        10.47 o                         
   1   7   4       1916.85       1876.67        12.19 o                         
   3   7   4        773.26        779.60         7.73 o                         
   5   7   4        217.81        205.14         4.01 o                         
   7   7   4        300.42        303.21         4.52 o                         
   9   7   4        774.58        776.28         8.29 o                         
 -10   8   4        533.43        541.02         5.77 o                         
  -8   8   4        885.48        896.51         7.40 o                         
  -6   8   4        415.21        421.89         4.43 o                         
  -4   8   4        268.45        275.43         3.71 o                         
  -2   8   4       1227.50       1221.42         8.75 o                         
   0   8   4       1668.40       1668.58        11.61 o                         
   2   8   4       1104.81       1084.38         9.70 o                         
   4   8   4        387.22        384.01         4.89 o                         
   6   8   4        135.02        134.37         3.24 o                         
   8   8   4        431.23        425.21         6.33 o                         
  -9   9   4        793.40        793.50         7.27 o                         
  -7   9   4        365.16        376.34         4.45 o                         
  -5   9   4         98.09        101.02         2.52 o                         
  -3   9   4        270.09        274.87         3.79 o                         
  -1   9   4        791.05        783.42         7.41 o                         
   1   9   4        910.37        914.20         8.74 o                         
   3   9   4        368.68        370.60         5.43 o                         
   5   9   4        111.17        111.90         3.22 o                         
   7   9   4        156.09        154.67         4.27 o                         
  -6  10   4        215.00        211.09         3.54 o                         
  -4  10   4        146.18        144.13         3.11 o                         
  -2  10   4        521.49        526.50         6.12 o                         
   0  10   4        662.94        657.08         7.56 o                         
   2  10   4        438.56        441.88         7.50 o                         
   4  10   4        190.32        192.87         4.18 o                         
 -16   0   5        160.73        152.00         7.05 o                         
 -14   0   5        950.25        943.10        11.54 o                         
 -12   0   5       2975.89       3020.05        29.74 o                         
 -10   0   5       1929.07       1966.76        14.83 o                         
  -8   0   5        690.94        647.01         5.59 o                         
  -6   0   5        761.67        691.10         5.06 o                         
  -4   0   5       9172.79       9389.34        52.19 o                         
  -2   0   5      10268.92      10366.33        63.71 o                         
   0   0   5       6311.13       6350.87        38.56 o                         
   2   0   5       1801.32       1875.64        12.27 o                         
   4   0   5       1100.44       1085.70         8.71 o                         
   6   0   5       6031.66       5952.88        43.92 o                         
   8   0   5       3133.97       3185.53        36.60 o                         
  10   0   5        684.48        698.88        28.11 o                         
  12   0   5        245.58        249.42         7.83 o                         
  14   0   5        108.48        117.54         6.27 o                         
 -15   1   5        377.01        389.21         5.92 o                         
 -13   1   5       1250.14       1262.62         9.75 o                         
 -11   1   5       4353.54       4284.76        22.92 o                         
  -9   1   5       1655.91       1737.18         9.09 o                         
  -7   1   5       1453.76       1488.92         7.67 o                         
  -5   1   5       4623.25       4726.66        19.26 o                         
  -3   1   5       6166.84       6046.43        25.01 o                         
  -1   1   5      16830.54      17523.46        76.33 o                         
   1   1   5       3402.14       3529.90        18.41 o                         
   3   1   5        291.62        283.46         2.37 o                         
   5   1   5       1332.37       1374.01        10.21 o                         
   7   1   5       2800.39       2905.59        18.22 o                         
   9   1   5       2008.17       1986.42        15.89 o                         
  11   1   5        422.67        427.92         6.98 o                         
  13   1   5        143.64        135.23         4.46 o                         
 -16   2   5        151.04        149.63         4.97 o                         
 -14   2   5        857.14        836.53         8.99 o                         
 -12   2   5       2648.21       2604.26        16.35 o                         
 -10   2   5       1771.85       1787.97        10.93 o                         
  -8   2   5        679.39        649.91         4.56 o                         
  -6   2   5        730.70        705.52         4.36 o                         
  -4   2   5       6965.72       7050.43        28.48 o                         
  -2   2   5       8546.71       8465.04        35.49 o                         
   0   2   5       4918.23       4838.27        24.36 o                         
   2   2   5       1380.73       1391.19         7.59 o                         
   4   2   5       1030.62       1022.09        10.44 o                         
   6   2   5       5255.56       5173.79        27.02 o                         
   8   2   5       2789.37       2830.26        17.19 o                         
  10   2   5        626.93        642.48         7.48 o                         
  12   2   5        231.27        237.30         5.40 o                         
  14   2   5        102.20        103.53         4.20 o                         
 -15   3   5        327.43        331.26         5.68 o                         
 -13   3   5       1039.42       1031.79        10.10 o                         
 -11   3   5       3401.16       3390.13        20.10 o                         
  -9   3   5       1233.19       1244.51         7.76 o                         
  -7   3   5       1099.90       1117.69         6.04 o                         
  -5   3   5       3283.18       3353.53        14.37 o                         
  -3   3   5       5239.18       5338.83        22.89 o                         
  -1   3   5      11021.93      11203.79        48.32 o                         
   1   3   5       2640.61       2668.16        13.41 o                         
   3   3   5        265.42        266.76         2.51 o                         
   5   3   5       1144.47       1152.59         8.20 o                         
   7   3   5       2186.64       2199.51        13.13 o                         
   9   3   5       1589.86       1564.01        11.08 o                         
  11   3   5        351.14        353.44         6.10 o                         
  13   3   5        120.22        118.56         4.20 o                         
 -14   4   5        635.55        628.85         7.84 o                         
 -12   4   5       1893.65       1910.16        14.08 o                         
 -10   4   5       1303.33       1303.32         8.84 o                         
  -8   4   5        568.94        550.54         5.07 o                         
  -6   4   5        548.60        549.39         3.63 o                         
  -4   4   5       3975.79       3917.29        16.62 o                         
  -2   4   5       5248.16       5154.85        22.50 o                         
   0   4   5       3118.51       3062.45        14.79 o                         
   2   4   5        947.78        924.64         6.60 o                         
   4   4   5        744.19        751.78         5.25 o                         
   6   4   5       3562.97       3518.52        21.00 o                         
   8   4   5       1969.39       1971.47        12.43 o                         
  10   4   5        476.18        474.12         5.87 o                         
  12   4   5        188.91        184.62         4.77 o                         
 -15   5   5        251.47        259.09         5.70 o                         
 -13   5   5        725.90        719.33         9.18 o                         
 -11   5   5       2206.48       2182.64        16.73 o                         
  -9   5   5        744.99        748.61         6.46 o                         
  -7   5   5        662.33        656.41         4.78 o                         
  -5   5   5       2017.59       2039.00        10.68 o                         
  -3   5   5       3278.51       3354.45        15.82 o                         
  -1   5   5       5796.72       5896.29        26.26 o                         
   1   5   5       1417.39       1414.35         9.06 o                         
   3   5   5        181.86        176.57         3.01 o                         
   5   5   5        744.22        757.48         8.41 o                         
   7   5   5       1430.55       1434.87        13.10 o                         
   9   5   5       1074.49       1066.81         9.79 o                         
  11   5   5        244.86        244.25         6.43 o                         
 -14   6   5        398.40        394.60         6.94 o                         
 -12   6   5       1116.70       1105.51        10.75 o                         
 -10   6   5        779.64        781.29         7.55 o                         
  -8   6   5        393.63        388.19         4.24 o                         
  -6   6   5        318.66        318.80         3.60 o                         
  -4   6   5       2043.63       2020.42        10.78 o                         
  -2   6   5       2689.93       2655.15        13.17 o                         
   0   6   5       1783.09       1765.44        11.65 o                         
   2   6   5        634.55        598.77         6.23 o                         
   4   6   5        437.55        436.04         5.41 o                         
   6   6   5       1966.99       1918.17        16.14 o                         
   8   6   5       1141.24       1146.11        10.19 o                         
  10   6   5        302.37        303.21         5.67 o                         
 -13   7   5        434.24        471.60        19.11 o                         
 -11   7   5       1210.12       1205.54         9.89 o                         
  -9   7   5        403.90        419.74         4.76 o                         
  -7   7   5        337.14        338.04         3.88 o                         
  -5   7   5       1064.94       1059.03         7.78 o                         
  -3   7   5       1722.87       1750.29        10.32 o                         
  -1   7   5       2759.33       2782.41        16.37 o                         
   1   7   5        635.50        633.32         6.74 o                         
   3   7   5        100.30         97.76         2.99 o                         
   5   7   5        412.31        397.58         5.63 o                         
   7   7   5        793.28        796.26         8.04 o                         
   9   7   5        630.13        622.25         9.01 o                         
 -10   8   5        411.06        413.68         5.29 o                         
  -8   8   5        249.89        250.11         3.62 o                         
  -6   8   5        172.09        174.01         2.97 o                         
  -4   8   5        922.89        926.27         6.89 o                         
  -2   8   5       1221.28       1231.25        11.46 o                         
   0   8   5        845.72        825.42         7.74 o                         
   2   8   5        364.89        363.11         4.60 o                         
   4   8   5        244.74        247.41         5.06 o                         
   6   8   5        927.56        916.93        11.86 o                         
   8   8   5        570.74        566.74         7.45 o                         
  -9   9   5        203.75        212.75         3.73 o                         
  -7   9   5        160.32        164.52         3.16 o                         
  -5   9   5        504.03        500.39         5.07 o                         
  -3   9   5        806.96        808.60         7.32 o                         
  -1   9   5       1209.38       1196.50        10.54 o                         
   1   9   5        279.54        277.15         4.62 o                         
   3   9   5         56.04         53.77         2.63 o                         
   5   9   5        213.99        217.17         5.97 o                         
  -4  10   5        380.17        384.19         5.33 o                         
  -2  10   5        501.23        505.70         6.59 o                         
   0  10   5        352.84        346.17         5.86 o                         
   2  10   5        195.38        192.21         4.15 o                         
 -16   0   6        647.54        625.01        13.99 o                         
 -14   0   6       2227.72       2192.98        24.57 o                         
 -12   0   6        863.09        870.39         9.25 o                         
 -10   0   6       1931.19       1830.86        14.07 o                         
  -8   0   6       1587.88       1577.76        11.93 o                         
  -6   0   6       3592.46       3635.46        20.18 o                         
  -4   0   6       9110.69       9391.63        52.36 o                         
  -2   0   6       1356.15       1225.86         8.58 o                         
   0   0   6       2197.06       2347.93        15.11 o                         
   2   0   6       2001.08       2083.85        13.67 o                         
   4   0   6       4393.40       4512.79        28.32 o                         
   6   0   6       2914.74       2996.03        33.76 o                         
   8   0   6        843.99        891.35        13.78 o                         
  10   0   6        590.68        569.55        11.34 o                         
  12   0   6        299.44        327.48         9.09 o                         
 -15   1   6        948.54        950.99        11.06 o                         
 -13   1   6       1544.30       1535.53        11.25 o                         
 -11   1   6        585.98        596.43         5.43 o                         
  -9   1   6        224.35        240.11         2.63 o                         
  -7   1   6       3512.52       3562.15        15.25 o                         
  -5   1   6       7427.56       7391.50        28.52 o                         
  -3   1   6      14904.90      15170.25        65.98 o                         
  -1   1   6       1984.11       2014.17         9.36 o                         
   1   1   6        139.48        134.19         1.52 o                         
   3   1   6       5212.67       5336.20        24.53 o                         
   5   1   6       4171.09       4172.14        23.05 o                         
   7   1   6       3150.89       3024.32        20.56 o                         
   9   1   6        291.14        304.49         7.40 o                         
  11   1   6          4.78          6.12         2.00 o                         
  13   1   6        356.41        343.88         6.80 o                         
 -16   2   6        587.14        558.93         9.55 o                         
 -14   2   6       2010.06       2032.77        15.21 o                         
 -12   2   6        799.70        808.97         8.41 o                         
 -10   2   6       1714.68       1652.37         9.86 o                         
  -8   2   6       1372.63       1379.05         7.93 o                         
  -6   2   6       3357.34       3366.01        14.96 o                         
  -4   2   6       7765.27       7910.13        34.19 o                         
  -2   2   6       1420.92       1371.63         6.31 o                         
   0   2   6       1714.12       1795.14        12.69 o                         
   2   2   6       1707.77       1733.09         9.85 o                         
   4   2   6       3613.03       3653.92        20.53 o                         
   6   2   6       2570.97       2632.94        15.70 o                         
   8   2   6        778.50        800.32         7.05 o                         
  10   2   6        534.14        525.96         7.58 o                         
  12   2   6        277.65        281.72         5.92 o                         
 -15   3   6        780.32        789.82         9.17 o                         
 -13   3   6       1253.83       1262.41        11.65 o                         
 -11   3   6        467.02        482.91         4.75 o                         
  -9   3   6        181.88        200.98         5.09 o                         
  -7   3   6       2644.24       2651.66        12.81 o                         
  -5   3   6       5487.85       5459.71        21.29 o                         
  -3   3   6       9860.72       9965.32        40.10 o                         
  -1   3   6       1422.70       1425.05         7.60 o                         
   1   3   6        258.49        258.49         2.60 o                         
   3   3   6       4020.62       3957.72        22.44 o                         
   5   3   6       3301.92       3284.73        19.48 o                         
   7   3   6       2508.07       2431.77        13.62 o                         
   9   3   6        238.92        236.04         4.03 o                         
  11   3   6          5.24          4.99         2.00 o                         
  13   3   6        301.42        297.71         6.26 o                         
 -14   4   6       1499.58       1499.41        14.88 o                         
 -12   4   6        626.19        622.09         6.71 o                         
 -10   4   6       1232.17       1220.85         8.53 o                         
  -8   4   6        911.85        920.70         6.28 o                         
  -6   4   6       2340.71       2345.03        11.97 o                         
  -4   4   6       5164.41       5148.90        22.74 o                         
  -2   4   6       1241.71       1238.96         6.57 o                         
   0   4   6       1033.86       1059.73         6.82 o                         
   2   4   6       1077.49       1057.33         7.42 o                         
   4   4   6       2345.65       2321.73        14.46 o                         
   6   4   6       1853.29       1873.36        12.58 o                         
   8   4   6        587.35        584.34         6.09 o                         
  10   4   6        409.22        400.04         5.78 o                         
  12   4   6        219.40        219.86        17.86 o                         
 -15   5   6        534.38        524.35        10.23 o                         
 -13   5   6        827.65        818.26         9.97 o                         
 -11   5   6        319.78        318.27         4.64 o                         
  -9   5   6        131.45        136.49         2.66 o                         
  -7   5   6       1725.72       1716.49         9.60 o                         
  -5   5   6       3287.11       3300.87        15.71 o                         
  -3   5   6       5401.83       5435.17        25.62 o                         
  -1   5   6        850.58        844.52         5.28 o                         
   1   5   6        200.81        206.34         4.08 o                         
   3   5   6       2498.32       2448.59        18.92 o                         
   5   5   6       2078.05       2065.83        15.69 o                         
   7   5   6       1602.70       1566.87        12.15 o                         
   9   5   6        165.30        158.43         3.68 o                         
  11   5   6          7.00          6.61         2.60 o                         
 -14   6   6        943.42        948.85        11.42 o                         
 -12   6   6        418.34        419.44         6.13 o                         
 -10   6   6        750.33        730.26         7.34 o                         
  -8   6   6        500.31        499.04         5.20 o                         
  -6   6   6       1249.76       1261.55         8.16 o                         
  -4   6   6       2860.26       2856.91        13.56 o                         
  -2   6   6        787.83        792.15         5.11 o                         
   0   6   6        589.05        594.46         5.40 o                         
   2   6   6        555.20        553.73         6.09 o                         
   4   6   6       1326.72       1315.71        12.16 o                         
   6   6   6       1131.94       1119.01        11.38 o                         
   8   6   6        366.02        360.30         5.14 o                         
  10   6   6        276.16        272.06         4.87 o                         
 -11   7   6        196.87        196.44         5.18 o                         
  -9   7   6         88.72         88.62         2.81 o                         
  -7   7   6        990.55        991.55         7.34 o                         
  -5   7   6       1692.12       1713.76        10.06 o                         
  -3   7   6       2557.42       2556.42        14.06 o                         
  -1   7   6        439.29        433.85         5.44 o                         
   1   7   6        117.82        117.50         3.12 o                         
   3   7   6       1313.77       1281.05        11.12 o                         
   5   7   6       1108.78       1097.69        11.44 o                         
   7   7   6        859.70        828.00        10.00 o                         
   9   7   6        103.25        102.20         3.41 o                         
 -10   8   6        404.98        403.53         5.31 o                         
  -8   8   6        250.47        252.41         3.83 o                         
  -6   8   6        598.44        603.53         5.28 o                         
  -4   8   6       1363.86       1378.62         9.38 o                         
  -2   8   6        412.50        403.99         4.75 o                         
   0   8   6        323.10        322.75         4.69 o                         
   2   8   6        265.44        260.48         5.11 o                         
   4   8   6        636.45        621.35         9.30 o                         
   6   8   6        589.48        578.50         9.32 o                         
   8   8   6        201.06        193.62         8.06 o                         
  -7   9   6        504.66        505.47         6.33 o                         
  -5   9   6        765.38        766.18         8.46 o                         
  -3   9   6       1063.92       1052.98        12.98 o                         
  -1   9   6        214.14        209.15         4.05 o                         
   1   9   6         72.19         72.96         2.76 o                         
   3   9   6        618.45        624.24         9.14 o                         
   5   9   6        524.17        516.32         9.03 o                         
  -4  10   6        580.92        586.47         7.25 o                         
  -2  10   6        197.85        197.57         4.30 o                         
   0  10   6        172.58        180.07         4.07 o                         
 -16   0   7       1023.99       1062.03        19.28 o                         
 -14   0   7        677.78        679.87        17.56 o                         
 -12   0   7        740.26        713.13         9.41 o                         
 -10   0   7        954.83        997.49         9.05 o                         
  -8   0   7       2462.46       2480.65        16.12 o                         
  -6   0   7      10809.70      10789.17        60.53 o                         
  -4   0   7       2882.00       2885.67        17.41 o                         
  -2   0   7       2394.54       2566.84        17.83 o                         
   0   0   7       2508.76       2632.56        16.98 o                         
   2   0   7       1618.17       1638.60        11.27 o                         
   4   0   7       5028.02       5084.77        39.51 o                         
   6   0   7        848.19        863.00        10.90 o                         
   8   0   7        286.42        282.43        12.88 o                         
  10   0   7        413.68        420.17         9.78 o                         
  12   0   7        425.27        421.35        10.67 o                         
 -15   1   7        485.91        473.08         7.65 o                         
 -13   1   7        758.05        761.36         7.71 o                         
 -11   1   7        133.89        146.15         3.27 o                         
  -9   1   7       3156.25       3111.46        14.02 o                         
  -7   1   7       6390.05       6372.38        26.10 o                         
  -5   1   7       2365.04       2356.29        10.03 o                         
  -3   1   7        811.81        838.48         5.08 o                         
  -1   1   7        328.84        308.84         2.32 o                         
   1   1   7       7998.87       8126.60        40.84 o                         
   3   1   7       6392.63       6486.31        29.70 o                         
   5   1   7       2593.84       2572.50        16.17 o                         
   7   1   7        315.32        320.01         5.47 o                         
   9   1   7         85.78         89.51         3.13 o                         
  11   1   7       1293.78       1299.37        14.17 o                         
  13   1   7        530.45        533.26         8.67 o                         
 -16   2   7        941.44        951.02        13.08 o                         
 -14   2   7        609.63        609.02         6.97 o                         
 -12   2   7        658.53        641.50         6.01 o                         
 -10   2   7        849.77        879.55         6.15 o                         
  -8   2   7       2216.42       2228.76        11.39 o                         
  -6   2   7       9345.14       9428.86        39.18 o                         
  -4   2   7       2542.24       2543.68        12.01 o                         
  -2   2   7       2269.59       2361.54        10.77 o                         
   0   2   7       2112.05       2141.05        11.27 o                         
   2   2   7       1538.26       1575.48        15.21 o                         
   4   2   7       4426.76       4437.75        24.50 o                         
   6   2   7        739.17        741.94         6.33 o                         
   8   2   7        251.82        242.53         3.97 o                         
  10   2   7        374.54        360.34         6.37 o                         
  12   2   7        388.56        391.93         8.55 o                         
 -15   3   7        409.32        397.18         6.29 o                         
 -13   3   7        634.40        642.90         6.70 o                         
 -11   3   7        125.00        132.10         2.38 o                         
  -9   3   7       2525.27       2486.49        13.18 o                         
  -7   3   7       4765.58       4762.46        21.89 o                         
  -5   3   7       1829.63       1825.61         8.06 o                         
  -3   3   7        576.79        564.25         3.68 o                         
  -1   3   7        328.24        314.07         2.90 o                         
   1   3   7       5643.17       5667.90        31.09 o                         
   3   3   7       4904.95       4895.94        27.45 o                         
   5   3   7       2067.12       2014.73        11.97 o                         
   7   3   7        265.90        277.39         3.50 o                         
   9   3   7         81.17         77.63         2.77 o                         
  11   3   7       1064.09       1045.63        13.14 o                         
 -14   4   7        459.47        458.51         6.90 o                         
 -12   4   7        477.15        466.69         6.25 o                         
 -10   4   7        624.48        633.99         5.96 o                         
  -8   4   7       1611.61       1621.22         9.82 o                         
  -6   4   7       6353.46       6405.29        28.91 o                         
  -4   4   7       1716.06       1727.88         9.50 o                         
  -2   4   7       1504.29       1531.55         7.95 o                         
   0   4   7       1401.63       1363.40         7.68 o                         
   2   4   7       1189.08       1182.97         8.87 o                         
   4   4   7       3111.87       3091.12        20.55 o                         
   6   4   7        521.99        526.88         5.69 o                         
   8   4   7        190.53        185.23         3.76 o                         
  10   4   7        284.05        282.21         7.71 o                         
 -13   5   7        453.61        449.38         7.39 o                         
 -11   5   7        102.43        104.07         2.98 o                         
  -9   5   7       1615.50       1587.91        11.06 o                         
  -7   5   7       2902.62       2878.62        14.90 o                         
  -5   5   7       1140.52       1148.41         6.72 o                         
  -3   5   7        393.55        393.89         4.70 o                         
  -1   5   7        262.33        257.25         4.18 o                         
   1   5   7       3364.20       3309.68        20.46 o                         
   3   5   7       2987.14       2944.56        20.45 o                         
   5   5   7       1276.71       1263.28        11.87 o                         
   7   5   7        198.67        196.31         3.43 o                         
   9   5   7         65.79         66.17         3.22 o                         
  11   5   7        724.73        708.92        17.17 o                         
 -12   6   7        296.96        289.61         4.81 o                         
 -10   6   7        398.40        392.96         5.27 o                         
  -8   6   7        964.26        963.55         8.06 o                         
  -6   6   7       3585.20       3576.18        18.18 o                         
  -4   6   7        952.50        978.17         6.40 o                         
  -2   6   7        732.14        746.98         5.23 o                         
   0   6   7        779.02        763.91         7.42 o                         
   2   6   7        727.79        716.92         7.32 o                         
   4   6   7       1821.95       1792.99        19.69 o                         
   6   6   7        322.78        317.85         6.46 o                         
   8   6   7        136.03        135.71         3.46 o                         
  10   6   7        186.93        179.90         7.86 o                         
 -11   7   7         77.28         79.79         2.85 o                         
  -9   7   7        897.24        885.59         8.03 o                         
  -7   7   7       1475.48       1469.37        10.65 o                         
  -5   7   7        600.75        612.33         6.35 o                         
  -3   7   7        252.44        256.73         3.27 o                         
  -1   7   7        162.09        161.29         3.51 o                         
   1   7   7       1751.22       1704.98        13.46 o                         
   3   7   7       1528.51       1506.83        17.71 o                         
   5   7   7        663.00        653.57         8.56 o                         
   7   7   7        133.23        127.05         4.25 o                         
 -10   8   7        226.35        224.09         4.08 o                         
  -8   8   7        494.69        497.72         5.39 o                         
  -6   8   7       1734.10       1742.37        14.66 o                         
  -4   8   7        483.94        498.86         6.23 o                         
  -2   8   7        347.30        346.39         6.72 o                         
   0   8   7        379.20        374.40         5.12 o                         
   2   8   7        380.92        388.22         6.50 o                         
   4   8   7        914.64        895.31        11.71 o                         
   6   8   7        179.93        174.89         5.49 o                         
  -7   9   7        647.08        663.69         6.50 o                         
  -5   9   7        281.21        296.84         5.04 o                         
  -3   9   7        149.55        149.44         3.68 o                         
  -1   9   7         91.42         89.25         2.98 o                         
   1   9   7        804.80        793.86         9.77 o                         
   3   9   7        686.23        666.16        15.15 o                         
 -16   0   8        508.84        504.94        20.63 o                         
 -14   0   8          6.03          5.09         2.45 o                         
 -12   0   8        636.45        658.45         8.48 o                         
 -10   0   8       2430.32       2450.31        18.02 o                         
  -8   0   8       5682.96       5667.23        33.53 o                         
  -6   0   8       2429.46       2510.35        15.93 o                         
  -4   0   8        267.18        275.06         3.13 o                         
  -2   0   8       2496.82       2514.94        16.64 o                         
   0   0   8       4682.18       4789.33        29.93 o                         
   2   0   8       8540.37       8647.49        57.89 o                         
   4   0   8       1072.24       1046.75        12.12 o                         
   6   0   8         77.83         66.17         3.09 o                         
   8   0   8        747.08        751.37        12.91 o                         
  10   0   8        476.85        491.07        15.37 o                         
  12   0   8        627.29        625.39        13.22 o                         
 -15   1   8        683.53        684.40         8.44 o                         
 -13   1   8        570.06        576.42         6.32 o                         
 -11   1   8       2451.06       2382.32        13.40 o                         
  -9   1   8       4207.49       4218.00        19.12 o                         
  -7   1   8        531.58        540.25         3.49 o                         
  -5   1   8       1932.27       1873.04         8.68 o                         
  -3   1   8       1701.67       1704.47         8.17 o                         
  -1   1   8       4390.99       4482.85        20.82 o                         
   1   1   8       5402.64       5503.96        28.34 o                         
   3   1   8        403.84        418.01         3.37 o                         
   5   1   8        446.41        447.37         6.33 o                         
   7   1   8        669.30        668.38         7.50 o                         
   9   1   8       1474.64       1507.59        13.58 o                         
  11   1   8        783.05        784.75        10.47 o                         
 -16   2   8        462.72        459.25         8.75 o                         
 -14   2   8          6.60          6.45         1.73 o                         
 -12   2   8        585.58        595.70         5.48 o                         
 -10   2   8       2139.63       2176.34        12.04 o                         
  -8   2   8       4963.01       4930.90        22.80 o                         
  -6   2   8       2070.12       2100.46        10.14 o                         
  -4   2   8        264.00        273.53         2.27 o                         
  -2   2   8       2219.76       2220.26        11.43 o                         
   0   2   8       4224.17       4254.53        21.29 o                         
   2   2   8       7495.55       7516.68        38.01 o                         
   4   2   8        946.43        937.42         6.83 o                         
   6   2   8         77.02         73.54         2.54 o                         
   8   2   8        674.18        665.33         7.82 o                         
  10   2   8        430.01        434.39         6.89 o                         
  12   2   8        570.49        580.72         8.94 o                         
 -15   3   8        583.01        577.13        10.14 o                         
 -13   3   8        474.69        487.85         6.23 o                         
 -11   3   8       1950.46       1916.85        11.24 o                         
  -9   3   8       3369.55       3359.67        17.09 o                         
  -7   3   8        494.24        481.08         4.02 o                         
  -5   3   8       1559.59       1571.23         8.38 o                         
  -3   3   8       1152.01       1182.59         6.54 o                         
  -1   3   8       3322.22       3350.49        17.24 o                         
   1   3   8       4052.77       4016.29        22.90 o                         
   3   3   8        338.68        330.91         3.71 o                         
   5   3   8        355.17        361.86         3.91 o                         
   7   3   8        544.14        557.25         6.46 o                         
   9   3   8       1213.18       1200.51        11.91 o                         
  11   3   8        649.50        660.42         9.28 o                         
 -14   4   8          8.15          8.32         1.95 o                         
 -12   4   8        457.91        465.22         5.23 o                         
 -10   4   8       1537.05       1562.61        10.08 o                         
  -8   4   8       3412.40       3396.37        18.07 o                         
  -6   4   8       1387.41       1388.13         8.27 o                         
  -4   4   8        223.73        231.68         2.35 o                         
  -2   4   8       1597.49       1589.89         8.75 o                         
   0   4   8       2960.02       2956.62        16.85 o                         
   2   4   8       5046.81       4959.88        26.83 o                         
   4   4   8        684.96        676.15         6.88 o                         
   6   4   8         65.31         60.21         2.02 o                         
   8   4   8        506.09        505.53         6.87 o                         
  10   4   8        323.70        323.34         7.33 o                         
 -13   5   8        339.25        341.42         5.41 o                         
 -11   5   8       1262.51       1232.08        10.03 o                         
  -9   5   8       2174.82       2153.23        13.54 o                         
  -7   5   8        361.60        367.01         3.81 o                         
  -5   5   8        970.11        983.92         6.10 o                         
  -3   5   8        690.77        697.89         5.15 o                         
  -1   5   8       1991.68       2000.93        12.42 o                         
   1   5   8       2528.11       2472.63        17.67 o                         
   3   5   8        250.50        244.58         5.40 o                         
   5   5   8        253.10        255.92         4.69 o                         
   7   5   8        363.62        374.91         5.78 o                         
   9   5   8        822.27        827.55        10.98 o                         
 -12   6   8        313.45        319.90         4.86 o                         
 -10   6   8        932.44        915.95         8.29 o                         
  -8   6   8       1971.89       1944.10        12.53 o                         
  -6   6   8        797.67        802.97         6.14 o                         
  -4   6   8        145.96        144.61         2.93 o                         
  -2   6   8        960.52        951.89         7.29 o                         
   0   6   8       1653.15       1634.35        12.68 o                         
   2   6   8       2758.28       2720.67        20.92 o                         
   4   6   8        425.52        416.80         8.03 o                         
   6   6   8         49.28         51.35         3.07 o                         
   8   6   8        324.55        328.72         5.52 o                         
 -11   7   8        693.17        696.65         7.79 o                         
  -9   7   8       1166.82       1142.43         9.54 o                         
  -7   7   8        223.13        221.10         3.57 o                         
  -5   7   8        530.86        534.34         4.64 o                         
  -3   7   8        373.75        373.17         4.43 o                         
  -1   7   8       1039.03       1029.50         8.69 o                         
   1   7   8       1332.73       1304.45        12.48 o                         
   3   7   8        156.12        154.48         4.33 o                         
   5   7   8        167.78        161.46         4.48 o                         
   7   7   8        211.11        205.87         5.17 o                         
 -10   8   8        479.47        485.65         5.99 o                         
  -8   8   8        998.97        994.31         8.15 o                         
  -6   8   8        408.26        415.20         5.06 o                         
  -4   8   8         83.80         82.20         2.70 o                         
  -2   8   8        506.04        502.26         9.36 o                         
   0   8   8        798.61        798.51        11.89 o                         
   2   8   8       1318.81       1298.50        15.65 o                         
   4   8   8        235.02        228.81         6.00 o                         
   6   8   8         37.45         29.72         3.63 o                         
  -7   9   8        125.59        127.08         3.40 o                         
  -5   9   8        276.77        273.20         4.43 o                         
  -3   9   8        188.26        188.79         4.20 o                         
  -1   9   8        491.08        492.85         6.34 o                         
   1   9   8        602.35        607.03        10.46 o                         
   3   9   8         85.64         86.73         4.99 o                         
 -16   0   9         31.10         29.02         3.61 o                         
 -14   0   9       1198.13       1204.58        16.63 o                         
 -12   0   9       2602.20       2598.73        22.03 o                         
 -10   0   9       1733.62       1669.65        13.46 o                         
  -8   0   9        804.17        786.81         6.92 o                         
  -6   0   9          7.81          8.59         1.02 o                         
  -4   0   9       3045.95       2943.25        20.76 o                         
  -2   0   9       8076.54       8112.59        49.75 o                         
   0   0   9       3534.86       3539.21        25.14 o                         
   2   0   9        634.87        611.03         8.13 o                         
   4   0   9        114.45        118.37         3.61 o                         
   6   0   9       1584.35       1617.56        21.32 o                         
   8   0   9       1632.78       1612.20        22.40 o                         
  10   0   9        772.76        798.96        19.13 o                         
 -15   1   9        409.65        402.88         5.92 o                         
 -13   1   9        694.53        692.20         7.12 o                         
 -11   1   9       1988.45       2011.75        12.03 o                         
  -9   1   9       1599.63       1608.40         8.71 o                         
  -7   1   9       2158.19       2123.46        10.06 o                         
  -5   1   9       2006.18       2045.36         9.49 o                         
  -3   1   9       2685.90       2851.24        13.53 o                         
  -1   1   9       4850.98       4884.67        25.49 o                         
   1   1   9        724.08        723.30         5.17 o                         
   3   1   9        884.69        865.80         6.01 o                         
   5   1   9        883.86        877.21         8.61 o                         
   7   1   9        664.84        662.19         7.72 o                         
   9   1   9        903.93        915.95        14.62 o                         
  11   1   9        105.77         96.42         4.18 o                         
 -16   2   9         30.91         27.68         3.14 o                         
 -14   2   9       1091.73       1112.81        10.61 o                         
 -12   2   9       2339.61       2350.22        14.94 o                         
 -10   2   9       1558.70       1509.42         9.42 o                         
  -8   2   9        717.69        719.44         5.08 o                         
  -6   2   9          7.61         10.02         0.98 o                         
  -4   2   9       2693.38       2635.01        14.05 o                         
  -2   2   9       6831.95       6858.56        33.74 o                         
   0   2   9       3117.79       3114.65        17.01 o                         
   2   2   9        581.98        572.74         5.05 o                         
   4   2   9        114.90        119.31         2.53 o                         
   6   2   9       1431.09       1423.78        13.44 o                         
   8   2   9       1465.83       1469.45        13.66 o                         
  10   2   9        706.61        716.66         9.74 o                         
 -15   3   9        344.26        337.83         6.89 o                         
 -13   3   9        568.71        559.47         7.36 o                         
 -11   3   9       1645.07       1647.01        10.68 o                         
  -9   3   9       1279.60       1282.61         8.59 o                         
  -7   3   9       1656.46       1647.54        10.09 o                         
  -5   3   9       1604.77       1606.68         9.05 o                         
  -3   3   9       2217.02       2272.42        11.04 o                         
  -1   3   9       3891.56       3892.21        19.96 o                         
   1   3   9        549.95        565.02         4.51 o                         
   3   3   9        675.68        678.38         5.29 o                         
   5   3   9        698.96        696.94         6.66 o                         
   7   3   9        546.89        540.79         6.78 o                         
   9   3   9        744.86        762.35        10.51 o                         
 -14   4   9        828.98        829.60        12.44 o                         
 -12   4   9       1708.10       1714.06        12.86 o                         
 -10   4   9       1139.68       1102.59         8.00 o                         
  -8   4   9        524.48        535.10         5.08 o                         
  -6   4   9          4.78          8.79         0.95 o                         
  -4   4   9       1859.74       1818.54         9.67 o                         
  -2   4   9       4509.99       4481.58        21.66 o                         
   0   4   9       2199.84       2171.28        13.17 o                         
   2   4   9        440.67        435.67         4.99 o                         
   4   4   9         96.97        100.98         2.92 o                         
   6   4   9       1052.78       1035.61        10.74 o                         
   8   4   9       1072.53       1071.14        13.75 o                         
  10   4   9        536.43        532.84        19.52 o                         
 -13   5   9        395.92        392.43         5.86 o                         
 -11   5   9       1124.72       1103.17        11.25 o                         
  -9   5   9        845.03        841.99         7.91 o                         
  -7   5   9       1033.49       1037.19         7.31 o                         
  -5   5   9       1020.45       1027.60         6.67 o                         
  -3   5   9       1436.06       1461.67        11.10 o                         
  -1   5   9       2481.93       2475.02        16.05 o                         
   1   5   9        364.99        364.02         5.16 o                         
   3   5   9        421.13        443.54         5.94 o                         
   5   5   9        475.85        471.02         6.43 o                         
   7   5   9        386.80        395.21         6.08 o                         
   9   5   9        510.64        523.15        11.02 o                         
 -12   6   9       1034.31       1014.44         9.99 o                         
 -10   6   9        703.93        704.70         7.12 o                         
  -8   6   9        332.11        335.85         4.15 o                         
  -6   6   9          5.36          5.74         1.05 o                         
  -4   6   9       1072.65       1069.83         7.87 o                         
  -2   6   9       2503.70       2501.01        16.47 o                         
   0   6   9       1290.28       1263.18        11.84 o                         
   2   6   9        287.50        286.99         5.30 o                         
   4   6   9         65.73         67.93         3.27 o                         
   6   6   9        645.86        658.79         8.79 o                         
   8   6   9        653.24        650.56         9.41 o                         
 -11   7   9        654.69        664.80         7.66 o                         
  -9   7   9        473.95        474.14         5.68 o                         
  -7   7   9        569.61        572.48         5.88 o                         
  -5   7   9        563.98        564.38         5.33 o                         
  -3   7   9        775.72        773.59         7.81 o                         
  -1   7   9       1311.72       1303.64        11.87 o                         
   1   7   9        213.55        212.01         4.83 o                         
   3   7   9        245.28        240.58         5.22 o                         
   5   7   9        282.91        272.39         5.70 o                         
  -8   8   9        190.39        192.85         3.72 o                         
  -6   8   9          7.87          6.36         1.59 o                         
  -4   8   9        556.55        557.29         7.86 o                         
  -2   8   9       1180.56       1207.49        16.68 o                         
   0   8   9        655.86        646.41        10.40 o                         
   2   8   9        172.82        172.43         5.34 o                         
   4   8   9         42.14         41.98         3.47 o                         
  -5   9   9        288.19        292.73         5.88 o                         
  -3   9   9        369.88        372.24         5.67 o                         
  -1   9   9        601.80        605.48        12.67 o                         
   1   9   9        113.35        105.52         5.25 o                         
 -16   0  10        875.67        900.57        14.66 o                         
 -14   0  10       1386.93       1376.84        22.42 o                         
 -12   0  10        876.83        851.90        10.13 o                         
 -10   0  10        480.69        492.67         6.06 o                         
  -8   0  10        491.32        505.85         5.32 o                         
  -6   0  10       4009.63       3985.06        24.35 o                         
  -4   0  10       5056.99       4979.19        31.85 o                         
  -2   0  10        832.94        903.47         8.25 o                         
   0   0  10        344.11        343.42         5.86 o                         
   2   0  10        289.52        291.68         5.43 o                         
   4   0  10       1751.00       1712.80        18.81 o                         
   6   0  10       2237.91       2241.66        28.18 o                         
   8   0  10        368.01        356.53         9.00 o                         
  10   0  10         77.07         77.04         4.52 o                         
 -15   1  10        359.61        350.80         6.61 o                         
 -13   1  10       1358.91       1360.59        11.07 o                         
 -11   1  10       1386.42       1381.57         9.24 o                         
  -9   1  10        222.07        215.32         2.62 o                         
  -7   1  10        877.66        870.69         5.23 o                         
  -5   1  10       2884.73       2970.86        13.73 o                         
  -3   1  10       4372.69       4299.70        21.66 o                         
  -1   1  10       2138.23       2139.73        12.39 o                         
   1   1  10        681.17        672.87         5.76 o                         
   3   1  10        870.86        854.76         6.59 o                         
   5   1  10       1252.37       1238.03        14.70 o                         
   7   1  10       1232.61       1224.15        11.88 o                         
   9   1  10        132.23        138.31         5.40 o                         
 -14   2  10       1267.65       1273.17        11.68 o                         
 -12   2  10        794.38        768.52         7.42 o                         
 -10   2  10        441.49        444.32         4.60 o                         
  -8   2  10        452.66        460.72         4.17 o                         
  -6   2  10       3514.16       3489.64        17.60 o                         
  -4   2  10       4473.42       4471.03        22.73 o                         
  -2   2  10        721.13        766.37         5.43 o                         
   0   2  10        313.47        313.91         3.12 o                         
   2   2  10        247.33        250.69         3.50 o                         
   4   2  10       1565.26       1547.11        13.15 o                         
   6   2  10       2019.00       2017.98        21.13 o                         
   8   2  10        339.92        329.02         5.59 o                         
  10   2  10         74.06         72.96         3.72 o                         
 -15   3  10        303.76        303.35         7.74 o                         
 -13   3  10       1115.92       1116.48        10.50 o                         
 -11   3  10       1106.70       1115.11         8.74 o                         
  -9   3  10        191.07        184.07         3.03 o                         
  -7   3  10        737.31        715.16         5.72 o                         
  -5   3  10       2245.81       2284.96        12.90 o                         
  -3   3  10       3455.54       3394.26        15.84 o                         
  -1   3  10       1683.92       1665.60         9.86 o                         
   1   3  10        572.32        568.17         4.59 o                         
   3   3  10        722.55        713.68         6.26 o                         
   5   3  10       1008.56        991.24         9.49 o                         
   7   3  10       1000.48       1009.61        14.63 o                         
   9   3  10        111.71        113.10         7.35 o                         
 -14   4  10        963.17        972.39        12.18 o                         
 -12   4  10        599.64        591.15         6.60 o                         
 -10   4  10        340.94        346.33         4.35 o                         
  -8   4  10        339.57        332.67         4.00 o                         
  -6   4  10       2435.61       2447.03        14.01 o                         
  -4   4  10       3170.89       3165.62        17.16 o                         
  -2   4  10        528.81        561.35         4.35 o                         
   0   4  10        230.78        229.44         2.73 o                         
   2   4  10        178.22        183.83         4.48 o                         
   4   4  10       1137.93       1141.19        10.11 o                         
   6   4  10       1478.25       1470.79        21.19 o                         
   8   4  10        267.60        269.52         5.93 o                         
 -13   5  10        768.33        761.10        15.00 o                         
 -11   5  10        735.50        736.34         6.94 o                         
  -9   5  10        154.02        149.52         2.80 o                         
  -7   5  10        510.07        512.61         4.78 o                         
  -5   5  10       1437.48       1439.10         9.41 o                         
  -3   5  10       2174.87       2171.50        14.18 o                         
  -1   5  10       1047.11       1044.29         7.62 o                         
   1   5  10        393.10        393.65         5.53 o                         
   3   5  10        506.65        500.71         6.54 o                         
   5   5  10        671.33        665.70        12.16 o                         
   7   5  10        667.03        653.54         8.72 o                         
 -12   6  10        384.89        377.21         5.70 o                         
 -10   6  10        228.63        225.15         3.98 o                         
  -8   6  10        214.32        206.17         3.38 o                         
  -6   6  10       1416.34       1430.26         9.86 o                         
  -4   6  10       1860.03       1853.49        15.71 o                         
  -2   6  10        353.03        363.20         5.07 o                         
   0   6  10        148.29        146.72         3.86 o                         
   2   6  10        116.67        110.95         3.69 o                         
   4   6  10        699.17        696.30        12.28 o                         
   6   6  10        891.91        883.90        13.13 o                         
 -11   7  10        420.39        423.29         9.48 o                         
  -9   7  10        114.53        114.88         2.99 o                         
  -7   7  10        310.62        317.38         4.80 o                         
  -5   7  10        763.69        756.03         6.75 o                         
  -3   7  10       1152.65       1146.09        12.15 o                         
  -1   7  10        561.71        562.98         6.69 o                         
   1   7  10        237.92        228.55         5.10 o                         
   3   7  10        311.28        312.02         6.07 o                         
   5   7  10        377.27        373.83         6.89 o                         
  -8   8  10        125.04        128.97         3.48 o                         
  -6   8  10        721.42        719.00         8.95 o                         
  -4   8  10        928.27        914.57        11.78 o                         
  -2   8  10        207.98        208.47         6.75 o                         
   0   8  10         91.92         87.67         8.59 o                         
   2   8  10         67.97         66.66         4.47 o                         
 -14   0  11        478.74        469.55         8.37 o                         
 -12   0  11        334.63        337.35         6.12 o                         
 -10   0  11       1035.00       1023.41         9.81 o                         
  -8   0  11       2761.26       2746.28        18.26 o                         
  -6   0  11       2484.60       2455.33        17.57 o                         
  -4   0  11       1417.77       1503.85        14.34 o                         
  -2   0  11        669.65        643.91         9.05 o                         
   0   0  11        713.05        681.45         9.37 o                         
   2   0  11       2051.10       2019.08        21.44 o                         
   4   0  11       1501.75       1481.93        17.17 o                         
   6   0  11        174.56        161.17         6.26 o                         
   8   0  11         82.44         78.28         5.19 o                         
 -15   1  11       1262.13       1254.29        12.60 o                         
 -13   1  11        404.68        402.94         5.84 o                         
 -11   1  11         60.65         58.32         2.01 o                         
  -9   1  11        834.14        834.25         5.94 o                         
  -7   1  11       2579.35       2588.97        13.19 o                         
  -5   1  11       2711.22       2721.72        13.48 o                         
  -3   1  11        877.28        823.64         6.53 o                         
  -1   1  11        118.39        132.23         2.46 o                         
   1   1  11       1030.50       1023.80         8.81 o                         
   3   1  11       2596.32       2548.05        15.81 o                         
   5   1  11       1229.33       1244.63        14.16 o                         
   7   1  11        228.28        230.19         5.14 o                         
   9   1  11        115.07        114.89         4.68 o                         
 -14   2  11        434.69        440.98         6.35 o                         
 -12   2  11        309.03        305.56         4.33 o                         
 -10   2  11        934.34        937.13         7.39 o                         
  -8   2  11       2476.33       2483.04        13.67 o                         
  -6   2  11       2278.68       2255.25        12.33 o                         
  -4   2  11       1276.45       1334.34         8.40 o                         
  -2   2  11        581.49        574.75         4.63 o                         
   0   2  11        629.78        606.29         5.21 o                         
   2   2  11       1829.55       1810.85        12.75 o                         
   4   2  11       1355.74       1349.75        12.63 o                         
   6   2  11        158.52        144.18         3.77 o                         
   8   2  11         77.02         79.74         4.32 o                         
 -13   3  11        350.13        349.48         5.11 o                         
 -11   3  11         59.54         58.49         2.28 o                         
  -9   3  11        664.01        653.90         6.04 o                         
  -7   3  11       2028.00       2028.41        12.27 o                         
  -5   3  11       2116.92       2085.24        12.14 o                         
  -3   3  11        735.48        724.78         4.92 o                         
  -1   3  11        103.73        110.31         2.57 o                         
   1   3  11        849.52        843.87         7.76 o                         
   3   3  11       2067.19       2033.64        15.11 o                         
   5   3  11       1010.94       1000.07        11.58 o                         
   7   3  11        198.36        200.90         5.13 o                         
   9   3  11        100.68        114.37         7.75 o                         
 -14   4  11        329.28        322.94         7.37 o                         
 -12   4  11        247.40        241.64         4.70 o                         
 -10   4  11        687.22        679.13         7.65 o                         
  -8   4  11       1822.80       1822.11        12.04 o                         
  -6   4  11       1709.13       1685.08        10.57 o                         
  -4   4  11        914.77        923.38         6.87 o                         
  -2   4  11        403.78        413.22         4.03 o                         
   0   4  11        452.50        452.80         4.24 o                         
   2   4  11       1336.97       1342.86        10.16 o                         
   4   4  11       1007.20        998.60         9.56 o                         
   6   4  11        125.89        123.38         4.07 o                         
   8   4  11         62.96         57.15         3.89 o                         
 -13   5  11        261.48        263.88         5.38 o                         
 -11   5  11         55.07         51.19         2.48 o                         
  -9   5  11        449.41        449.61         5.09 o                         
  -7   5  11       1296.43       1296.53         9.58 o                         
  -5   5  11       1379.00       1360.36         9.90 o                         
  -3   5  11        505.80        497.41         5.52 o                         
  -1   5  11         90.36         95.76         2.53 o                         
   1   5  11        568.18        560.74         5.79 o                         
   3   5  11       1311.32       1297.20        11.94 o                         
   5   5  11        690.85        695.14         8.56 o                         
   7   5  11        149.73        154.33         7.53 o                         
 -10   6  11        427.16        424.41         6.87 o                         
  -8   6  11       1125.67       1115.74         9.27 o                         
  -6   6  11       1055.26       1046.87         8.61 o                         
  -4   6  11        538.46        558.20         6.86 o                         
  -2   6  11        245.88        241.10         4.31 o                         
   0   6  11        283.73        281.92         4.25 o                         
   2   6  11        829.32        819.61        11.45 o                         
   4   6  11        630.25        644.63        13.98 o                         
   6   6  11         90.38         78.27         5.72 o                         
  -9   7  11        267.79        278.15         5.25 o                         
  -7   7  11        694.23        687.65         8.08 o                         
  -5   7  11        776.79        778.26         8.39 o                         
  -3   7  11        301.43        291.77         5.00 o                         
  -1   7  11         72.17         69.39         2.88 o                         
   1   7  11        328.60        330.94         6.52 o                         
   3   7  11        687.76        677.10         9.15 o                         
  -6   8  11        562.74        560.30         9.29 o                         
  -4   8  11        278.10        271.83         6.26 o                         
  -2   8  11        139.39        137.56         3.93 o                         
   0   8  11        161.55        158.45         5.61 o                         
 -14   0  12        297.11        293.17         7.82 o                         
 -12   0  12        335.05        336.31         6.21 o                         
 -10   0  12       1100.19       1118.29        10.55 o                         
  -8   0  12       1706.21       1694.44        15.09 o                         
  -6   0  12       1217.57       1209.81        11.34 o                         
  -4   0  12        497.06        503.33         8.22 o                         
  -2   0  12        757.23        731.10        10.21 o                         
   0   0  12       2639.76       2658.61        27.26 o                         
   2   0  12       1482.42       1439.02        16.79 o                         
   4   0  12        423.31        418.36         7.62 o                         
   6   0  12        138.23        138.40         5.97 o                         
   8   0  12        114.85        116.09         6.06 o                         
 -15   1  12        107.02        106.92         5.37 o                         
 -13   1  12        291.81        283.71         4.99 o                         
 -11   1  12       1304.92       1312.66         9.01 o                         
  -9   1  12       1941.78       1923.13        10.88 o                         
  -7   1  12       2101.50       2091.34        11.86 o                         
  -5   1  12        193.29        188.90         2.69 o                         
  -3   1  12        167.04        181.95         3.08 o                         
  -1   1  12       1627.12       1618.41        12.86 o                         
   1   1  12       1763.60       1747.83        13.68 o                         
   3   1  12        753.82        739.01         7.36 o                         
   5   1  12        135.74        138.80         3.70 o                         
   7   1  12        121.22        116.80         4.14 o                         
 -14   2  12        276.31        266.87         5.78 o                         
 -12   2  12        308.14        319.65         4.48 o                         
 -10   2  12       1006.64       1013.98         7.95 o                         
  -8   2  12       1531.50       1534.71         9.59 o                         
  -6   2  12       1083.71       1090.25         7.28 o                         
  -4   2  12        444.38        440.74         4.13 o                         
  -2   2  12        712.18        692.04         6.36 o                         
   0   2  12       2381.41       2425.91        16.38 o                         
   2   2  12       1333.53       1332.76        11.14 o                         
   4   2  12        377.67        374.78         5.58 o                         
   6   2  12        127.08        128.02         3.69 o                         
   8   2  12        108.16        108.40         4.96 o                         
 -13   3  12        244.66        234.90         4.33 o                         
 -11   3  12       1063.42       1065.91         8.77 o                         
  -9   3  12       1583.12       1558.63        10.91 o                         
  -7   3  12       1711.61       1714.48        10.94 o                         
  -5   3  12        163.95        167.75         2.75 o                         
  -3   3  12        139.88        147.87         2.34 o                         
  -1   3  12       1263.68       1244.02         9.19 o                         
   1   3  12       1416.08       1421.24        10.90 o                         
   3   3  12        632.50        626.36         7.27 o                         
   5   3  12        122.10        112.29         4.80 o                         
   7   3  12        106.10        108.88         8.82 o                         
 -12   4  12        246.34        256.72         5.88 o                         
 -10   4  12        772.88        775.77         7.14 o                         
  -8   4  12       1123.08       1122.25         8.65 o                         
  -6   4  12        763.87        764.98         6.23 o                         
  -4   4  12        335.71        336.38         4.15 o                         
  -2   4  12        557.03        553.39         6.53 o                         
   0   4  12       1750.34       1777.62        11.57 o                         
   2   4  12        986.32        979.71        11.93 o                         
   4   4  12        273.46        277.58         5.22 o                         
   6   4  12        102.17        105.93         5.08 o                         
 -11   5  12        722.89        730.68         8.07 o                         
  -9   5  12       1054.98       1052.01         8.60 o                         
  -7   5  12       1161.11       1175.35        11.08 o                         
  -5   5  12        132.06        133.97         2.88 o                         
  -3   5  12        102.29        103.82         3.16 o                         
  -1   5  12        810.30        806.00         8.56 o                         
   1   5  12        928.30        920.01         8.23 o                         
   3   5  12        456.49        443.44         6.56 o                         
   5   5  12         95.64         96.23         4.84 o                         
 -10   6  12        503.25        492.42         7.00 o                         
  -8   6  12        690.86        698.09         9.42 o                         
  -6   6  12        441.66        433.55         5.64 o                         
  -4   6  12        228.33        217.92         4.46 o                         
  -2   6  12        362.92        355.47         5.38 o                         
   0   6  12       1066.04       1070.65        13.13 o                         
   2   6  12        613.46        625.95        10.51 o                         
   4   6  12        168.95        160.84         9.63 o                         
  -7   7  12        675.07        660.07         8.01 o                         
  -5   7  12         99.16        101.81         3.92 o                         
  -3   7  12         69.21         68.93         3.12 o                         
  -1   7  12        446.41        443.01         7.35 o                         
   1   7  12        511.37        515.41        12.14 o                         
 -14   0  13        249.45        236.08         8.91 o                         
 -12   0  13        855.29        863.45        12.06 o                         
 -10   0  13       1723.53       1707.96        15.95 o                         
  -8   0  13        181.18        174.62         4.72 o                         
  -6   0  13        236.37        236.50         5.09 o                         
  -4   0  13        723.25        706.90        10.59 o                         
  -2   0  13       1868.55       1883.89        23.44 o                         
   0   0  13       1532.26       1524.28        17.87 o                         
   2   0  13        229.24        229.92         5.64 o                         
   4   0  13        153.18        148.77         4.78 o                         
   6   0  13        333.13        349.96        27.00 o                         
 -13   1  13        850.03        855.08        12.44 o                         
 -11   1  13       1063.08       1070.69         8.94 o                         
  -9   1  13       1265.67       1263.50         9.50 o                         
  -7   1  13        305.74        308.85         3.93 o                         
  -5   1  13        464.65        459.46         4.68 o                         
  -3   1  13       2097.78       2075.27        16.11 o                         
  -1   1  13       1178.12       1165.36        10.31 o                         
   1   1  13        908.49        922.71         8.69 o                         
   3   1  13        111.52        108.22         3.28 o                         
   5   1  13         61.69         57.95         2.87 o                         
   7   1  13        465.37        471.29        12.63 o                         
 -14   2  13        232.72        244.55         6.44 o                         
 -12   2  13        775.36        765.52         7.36 o                         
 -10   2  13       1542.41       1530.66        10.66 o                         
  -8   2  13        165.24        155.86         2.68 o                         
  -6   2  13        227.45        228.41         3.19 o                         
  -4   2  13        649.94        651.57         6.07 o                         
  -2   2  13       1681.54       1730.05        12.69 o                         
   0   2  13       1374.17       1376.24        12.62 o                         
   2   2  13        212.77        210.52         3.92 o                         
   4   2  13        145.76        146.78         5.82 o                         
   6   2  13        306.51        304.16         6.07 o                         
 -13   3  13        718.34        723.75         8.86 o                         
 -11   3  13        888.61        881.89         9.77 o                         
  -9   3  13       1045.83       1040.05         8.11 o                         
  -7   3  13        258.36        262.51         3.70 o                         
  -5   3  13        377.46        378.13         4.05 o                         
  -3   3  13       1682.54       1665.72        12.26 o                         
  -1   3  13        971.97        968.96         8.93 o                         
   1   3  13        745.87        748.45         7.25 o                         
   3   3  13         95.97        100.76         3.84 o                         
   5   3  13         53.68         53.30         3.27 o                         
 -12   4  13        578.08        578.90         7.23 o                         
 -10   4  13       1124.44       1128.40         9.22 o                         
  -8   4  13        132.54        125.99         2.78 o                         
  -6   4  13        197.23        198.89         3.08 o                         
  -4   4  13        488.54        493.53         5.36 o                         
  -2   4  13       1223.76       1234.40        11.41 o                         
   0   4  13       1002.34        976.13         9.00 o                         
   2   4  13        164.33        159.53         4.17 o                         
   4   4  13        125.43        129.21         3.95 o                         
 -11   5  13        625.92        642.71         7.63 o                         
  -9   5  13        720.31        712.58         6.84 o                         
  -7   5  13        190.49        188.33         3.17 o                         
  -5   5  13        246.87        253.82         6.14 o                         
  -3   5  13       1121.76       1107.60        10.44 o                         
  -1   5  13        679.73        687.16         7.04 o                         
   1   5  13        514.66        524.04         7.82 o                         
   3   5  13         75.47         76.04         5.16 o                         
  -8   6  13         97.42         97.02         3.20 o                         
  -6   6  13        152.96        153.71         3.61 o                         
  -4   6  13        320.42        327.14         5.99 o                         
  -2   6  13        731.85        713.31         8.24 o                         
   0   6  13        610.03        623.38         7.67 o                         
   2   6  13        107.51        110.45         5.76 o                         
  -5   7  13        140.58        142.54         4.42 o                         
  -3   7  13        637.15        618.31         7.94 o                         
  -1   7  13        407.12        410.93         9.41 o                         
 -12   0  14       1102.70       1088.93        16.74 o                         
 -10   0  14        117.29        109.79         4.25 o                         
  -8   0  14        445.75        452.72         7.62 o                         
  -6   0  14       1147.70       1117.17        12.94 o                         
  -4   0  14        971.73        982.06        13.61 o                         
  -2   0  14       1192.36       1225.72        15.62 o                         
   0   0  14         23.05         21.86         2.60 o                         
   2   0  14        142.39        142.13         4.14 o                         
   4   0  14        640.86        620.56        12.59 o                         
   6   0  14        423.15        445.09        10.86 o                         
 -13   1  14        784.96        809.60        11.73 o                         
 -11   1  14        306.63        307.95         4.78 o                         
  -9   1  14        328.84        329.60         5.29 o                         
  -7   1  14        170.20        163.26         3.22 o                         
  -5   1  14       1501.89       1464.69        10.97 o                         
  -3   1  14       1668.62       1684.22        14.06 o                         
  -1   1  14        762.57        779.58        11.96 o                         
   1   1  14        181.95        182.27         3.54 o                         
   3   1  14        103.80         99.54         3.40 o                         
   5   1  14        715.32        710.44        15.19 o                         
 -12   2  14       1006.68       1007.93        10.67 o                         
 -10   2  14        113.81        111.11         3.07 o                         
  -8   2  14        409.25        416.57         4.90 o                         
  -6   2  14       1025.59       1037.47         8.18 o                         
  -4   2  14        870.30        874.60         7.54 o                         
  -2   2  14       1080.99       1075.86         9.89 o                         
   0   2  14         23.07         22.14         2.11 o                         
   2   2  14        134.80        144.20         3.39 o                         
   4   2  14        582.40        562.34         8.03 o                         
 -11   3  14        256.47        256.45         4.38 o                         
  -9   3  14        279.11        272.28         3.94 o                         
  -7   3  14        143.46        133.78         2.89 o                         
  -5   3  14       1263.63       1270.93        11.22 o                         
  -3   3  14       1365.01       1387.48        10.96 o                         
  -1   3  14        621.99        642.56         7.83 o                         
   1   3  14        154.42        157.20         4.16 o                         
   3   3  14         89.04         91.96         3.72 o                         
   5   3  14        594.02        628.03        12.37 o                         
 -10   4  14        102.95        101.48         3.04 o                         
  -8   4  14        318.21        319.89         4.35 o                         
  -6   4  14        754.38        752.70         6.74 o                         
  -4   4  14        636.00        627.55         8.05 o                         
  -2   4  14        807.50        819.04         9.37 o                         
   0   4  14         24.11         32.31         2.45 o                         
   2   4  14        113.57        118.17         4.15 o                         
   4   4  14        438.46        453.70         8.96 o                         
  -9   5  14        201.66        194.81         3.89 o                         
  -7   5  14        106.89        106.47         3.00 o                         
  -5   5  14        887.32        875.91         8.56 o                         
  -3   5  14        925.67        937.98        12.12 o                         
  -1   5  14        416.49        417.49         7.08 o                         
   1   5  14        117.12        119.30         4.72 o                         
  -6   6  14        473.51        460.79         6.53 o                         
  -4   6  14        389.23        394.79         7.88 o                         
  -2   6  14        506.70        504.71         7.51 o                         
   0   6  14         24.80         25.27         2.84 o                         
 -12   0  15        344.88        336.21        10.38 o                         
 -10   0  15        247.91        244.91         9.07 o                         
  -8   0  15       1023.53        998.49        12.63 o                         
  -6   0  15        804.69        794.24        10.68 o                         
  -4   0  15        913.40        900.56        13.83 o                         
  -2   0  15        186.75        192.12         8.31 o                         
   0   0  15        217.33        216.19         7.42 o                         
   2   0  15        684.08        655.91        10.54 o                         
   4   0  15        202.75        210.68         7.63 o                         
 -11   1  15        218.99        216.85         4.56 o                         
  -9   1  15        163.01        153.48         3.64 o                         
  -7   1  15       1076.91       1098.77         9.41 o                         
  -5   1  15       1656.33       1659.74        12.30 o                         
  -3   1  15         70.56         71.87         2.83 o                         
  -1   1  15        101.45         96.69         2.95 o                         
   1   1  15        241.24        244.69         5.64 o                         
   3   1  15        789.17        804.05        10.43 o                         
 -10   2  15        226.03        228.22         4.20 o                         
  -8   2  15        933.33        911.09         8.49 o                         
  -6   2  15        727.69        725.76         7.14 o                         
  -4   2  15        834.21        848.32         9.84 o                         
  -2   2  15        172.89        174.54         3.93 o                         
   0   2  15        198.68        199.77         4.46 o                         
   2   2  15        620.42        622.84         8.12 o                         
 -11   3  15        190.59        191.64         5.54 o                         
  -9   3  15        145.01        141.26         3.39 o                         
  -7   3  15        893.91        909.85         8.36 o                         
  -5   3  15       1347.07       1368.02        12.23 o                         
  -3   3  15         60.42         64.25         3.12 o                         
  -1   3  15         94.06         92.81         3.74 o                         
   1   3  15        205.94        198.91         4.97 o                         
   3   3  15        656.21        682.39        12.22 o                         
 -10   4  15        174.80        178.62        11.08 o                         
  -8   4  15        706.52        691.12         8.89 o                         
  -6   4  15        542.61        542.26         6.59 o                         
  -4   4  15        638.90        639.62         8.35 o                         
  -2   4  15        142.45        140.63         5.31 o                         
   0   4  15        153.94        161.55         6.48 o                         
   2   4  15        466.47        511.75        17.45 o                         
  -7   5  15        622.21        641.01         8.01 o                         
  -5   5  15        898.95        928.02        10.50 o                         
  -3   5  15         47.27         56.23         3.95 o                         
  -1   5  15         77.41         74.39         4.20 o                         
 -10   0  16        478.59        492.83         9.84 o                         
  -8   0  16        820.29        837.39        11.61 o                         
  -6   0  16        473.79        489.42         8.29 o                         
  -4   0  16        404.92        410.18         7.38 o                         
  -2   0  16        126.81        125.73         7.38 o                         
   0   0  16        543.57        538.54         9.69 o                         
   2   0  16        484.02        492.88        11.35 o                         
  -9   1  16        918.56        906.99         9.23 o                         
  -7   1  16        838.52        822.34         8.65 o                         
  -5   1  16          8.77         10.61         1.61 o                         
  -3   1  16        111.79        121.57         3.17 o                         
  -1   1  16        497.08        506.45         6.49 o                         
   1   1  16        551.75        554.08         7.29 o                         
 -10   2  16        441.71        453.64         7.45 o                         
  -8   2  16        747.45        753.41         8.91 o                         
  -6   2  16        434.10        441.74         5.82 o                         
  -4   2  16        374.31        378.01         5.13 o                         
  -2   2  16        116.20        120.19         3.42 o                         
   0   2  16        497.92        496.48         7.88 o                         
  -9   3  16        750.88        751.68         9.65 o                         
  -7   3  16        694.48        698.41         8.45 o                         
  -5   3  16          9.57          8.12         1.86 o                         
  -3   3  16        100.25        103.36         3.65 o                         
  -1   3  16        415.18        420.23        12.11 o                         
  -6   4  16        338.81        348.48         6.21 o                         
  -4   4  16        292.42        293.96         6.84 o                         
  -2   4  16         91.40         98.18         5.72 o                         
  -8   0  17        208.91        215.27         8.51 o                         
  -6   0  17        105.47        109.02         4.95 o                         
  -4   0  17         42.34         38.92         3.67 o                         
  -2   0  17        497.82        499.93        11.64 o                         
  -7   1  17        183.34        185.78         4.34 o                         
  -5   1  17        232.91        249.45         4.83 o                         
  -3   1  17        655.58        663.55         8.56 o                         
  -1   1  17        457.39        451.33         9.51 o                         
  -6   2  17         99.79        102.17         3.51 o                         
  -4   2  17         40.91         39.20         2.61 o                         
  -2   2  17        455.76        467.17         9.28 o                         
                                                                                
